# Supplementary material for: Vertical flow array chips reliably identify cell types from single-cell mRNA sequencing experiments
Source: Sci Rep. 2016 Nov 23;6:36014. doi: 10.1038/srep36014 (PMC5120284; doi:10.1038/srep36014)
Supplement: Supplementary Data [file srep36014-s3.zip]

Archive with 21 entries (21 files):
- Supplementary Dataset Files/all.R
- Supplementary Dataset Files/analysis01.vdata.R
- Supplementary Dataset Files/analysis02.cells.R
- Supplementary Dataset Files/analysis03.te.R
- Supplementary Dataset Files/analysis04.skew.R
- Supplementary Dataset Files/analysis05.dim_dist.R
- Supplementary Dataset Files/analysis06.dim_dist.bic.R
- Supplementary Dataset Files/analysis07.dist.R
- Supplementary Dataset Files/analysis11.totalnorm.R
- Supplementary Dataset Files/analysis14.te.R
- Supplementary Dataset Files/analysis15.ds_cells_genes.R
- Supplementary Dataset Files/analysis16.pca_scatter.R
- Supplementary Dataset Files/analysis17.heatmap.R
- Supplementary Dataset Files/continuousPoisson.txt
- Supplementary Dataset Files/cs.matrix.txt
- Supplementary Dataset Files/equiv.dist.txt
- Supplementary Dataset Files/gene_marker.txt
- Supplementary Dataset Files/mat.totalnorm.txt
- Supplementary Dataset Files/pqvalue.R
- Supplementary Dataset Files/readme.txt
- Supplementary Dataset Files/sub.R
