# Supplementary material for: Vertical flow array chips reliably identify cell types from single-cell mRNA sequencing experiments
Source: Sci Rep. 2016 Nov 23;6:36014. doi: 10.1038/srep36014 (PMC5120284; doi:10.1038/srep36014)
Supplement: Supplementary Data [file srep36014-s3.zip › Supplementary Dataset Files/all.R]

#-- change current directory --#
setwd("working directory")

#-- procedures --#
source("analysis01.vdata.R")
source("analysis02.cells.R")
source("analysis03.te.R")
source("analysis04.skew.R")
source("analysis05.dim_dist.R")
source("analysis06.dim_dist.bic.R")

source("analysis11.totalnorm.R")
source("analysis12.ds_cells.R")
source("analysis13.ds_genes.R")
source("analysis14.te.R")
source("analysis15.ds_cells_genes.R")
source("analysis16.pca_scatter.R")
source("analysis17.heatmap.R")
