# Supplementary material for: Vertical flow array chips reliably identify cell types from single-cell mRNA sequencing experiments
Source: Sci Rep. 2016 Nov 23;6:36014. doi: 10.1038/srep36014 (PMC5120284; doi:10.1038/srep36014)
Supplement: Supplementary Data [file srep36014-s3.zip › Supplementary Dataset Files/analysis01.vdata.R]

#-- load library --#
library(foreach)
library(ggplot2)
library(grid)
library(LICORS)
library(mclust)
library(doSNOW)
library(reshape2)

#-- number of cores for parallel computing --#
cl <- makeCluster(4, type = "SOCK")
registerDoSNOW(cl)

#-- load source program --#
source("pqvalue.R")
source("sub.R")

#-- output dir --#
odir <- "result"

#-- config --#
dss <- c(2, 4, 8)
knum <- 1:5
num <- 500
dim <- 2
m1 <- rep(1, dim)
s1 <- rep(1, dim)
cs <- approx.cs(dim)

#-- virtual dataset --#
dataset <- lapply(dss, function(ds){ list(ds = ds, data = test.data(num, m1, s1, ds)) })

#-- calc pq-value and bic --#
result <- foreach(rec = dataset, .packages = c("foreach", "LICORS", "mclust"), .combine = rbind) %dopar% {
  mat <- rec$data$mat
  foreach(k = knum, .combine = rbind) %do% {
    mc.res <- Mclust(mat, k)
    cluster <- clustering(mat, k)
    pq.res <- pqvalue(mat, cluster, var.lower = test.var.lower, cs = cs)
    data.frame(ds = rec$ds, k = k, pq = mean(pq.res$pqvalue), bic = mc.res$bic)
  }
}

#-- for scatter plot --#
data.df <- foreach(rec = dataset, .combine = rbind) %dopar% {
  data.frame(x = rec$data$mat[, 1], y = rec$data$mat[, 2],
    ds = rec$ds, cluster = c(rep(1, num), rep(2, num)))
}

#-- stop cluster --#
stopCluster(cl)

#-- change names --#
result.melt <- melt(result, id.vars = c("ds", "k"))
result.melt$variable <- as.character(result.melt$variable)
result.melt[result.melt$variable == "pq", "variable"] <- "PQ value"
result.melt[result.melt$variable == "bic", "variable"] <- "BIC"
result.melt$ds <- paste0(result.melt$ds, "SD")
data.df$ds <- paste0(data.df$ds, "SD")

#-- BIC vs PQ --#
g1 <- ggplot(result.melt, aes(x = k, y = value)) +
  geom_point() + geom_line() +
  facet_grid(variable ~ ds, scales = "free_y") +
  labs(x = "\nNumber of clusters", y = "Evaluation\n") +
  mytheme()

#-- scatter plot --#
g2 <- ggplot(data.df, aes(x = x, y = y, colour = as.factor(cluster))) +
  geom_point() + facet_wrap(~ ds) + mytheme() +
  labs(x = "\nData1", y = "Data2\n", colour = "Cluster")

#-- print graph --#
windows(6, 4); print(g1)
windows(8, 3); print(g2)

#-- output results --#
png.wrap(g1, odir, "analysis01.vdata.bic_pq.png", width = 6, height = 4)
png.wrap(g2, odir, "analysis01.vdata.2D_view.png", width = 8, height = 3)
write.table.wrap(result, odir, "analysis01.vdata.bic_pq.txt")
write.table.wrap(data.df, odir, "analysis01.vdata.2D_view.txt")
