# Supplementary material for: Vertical flow array chips reliably identify cell types from single-cell mRNA sequencing experiments
Source: Sci Rep. 2016 Nov 23;6:36014. doi: 10.1038/srep36014 (PMC5120284; doi:10.1038/srep36014)
Supplement: Supplementary Data [file srep36014-s3.zip › Supplementary Dataset Files/analysis02.cells.R]

#-- load library --#
library(foreach)
library(ggplot2)
library(grid)
library(LICORS)
library(doSNOW)

#-- number of cores for parallel computing --#
cl <- makeCluster(4, type = "SOCK")
registerDoSNOW(cl)

#-- load source program --#
source("pqvalue.R")
source("sub.R")

#-- output dir --#
odir <- "result"

#-- config --#
nums <- seq(100, 1000, 100)
loop <- 1:100
ds <- 4
k <- 2
num <- 500
dim <- 2
sf <- 1
m1 <- rep(1, dim)
s1 <- rep(1, dim)
cs <- approx.cs(dim)

#-- analyze downsampled data --#
result <- foreach(num = nums, .packages = c("foreach", "LICORS"), .combine = rbind) %dopar% {
  pqvals <- sapply(loop, function(i){
    data <- test.data(num, m1, s1, ds, seed = c(NA, NA))
    cluster <- clustering(data$mat, k)
    pq.res <- pqvalue(data$mat, cluster, var.lower = test.var.lower, cs = cs)
    mean(pq.res$pqvalue)
  })
  data.frame(num = num, pq.mean = mean(pqvals), pq.sd = sd(pqvals))
}

#-- stop cluster --#
stopCluster(cl)

#-- graph --#
g <- ggplot(result, aes(x = num, y = pq.mean, ymin = pq.mean - pq.sd, ymax = pq.mean + pq.sd)) +
  geom_point() + geom_line() + geom_errorbar(width = 20) +
  labs(x = "\nNumber of cells", y = "PQ value\n") +
  mytheme()

#-- print graph --#
windows(4.2, 3.5); print(g)

#-- output result --#
png.wrap(g, odir, "analysis02.cells.png", width = 4.2, height = 3.5)
write.table.wrap(result, odir, "analysis02.cells.txt")
