# Supplementary material for: Vertical flow array chips reliably identify cell types from single-cell mRNA sequencing experiments
Source: Sci Rep. 2016 Nov 23;6:36014. doi: 10.1038/srep36014 (PMC5120284; doi:10.1038/srep36014)
Supplement: Supplementary Data [file srep36014-s3.zip › Supplementary Dataset Files/analysis03.te.R]

#-- load library --#
library(foreach)
library(ggplot2)
library(grid)
library(LICORS)
library(mclust)
library(doSNOW)

#-- number of cores for parallel computing --#
cl <- makeCluster(4, type = "SOCK")
registerDoSNOW(cl)

#-- load source program --#
source("pqvalue.R")
source("sub.R")

#-- output dir --#
odir <- "result"

#-- config --#
loop <- 1:100
tes <- seq(0.1, 2.5, 0.1)
ds <- 4
num <- 500
sf <- 1
dim <- 2
m1 <- rep(1, dim)
s1 <- rep(1, dim)
cs <- approx.cs(dim)

result <- foreach(te = tes, .packages = c("foreach", "LICORS", "mclust"), .combine = rbind) %dopar% {
  fte <- function(m){ diag(te, dim) ^ 2 }
  pqvals <- sapply(loop, function(i){
    data <- test.data(num, m1, s1, ds, seed = c(NA, NA))
    mat <- data$mat
    cluster1 <- clustering(mat, 1)
    cluster2 <- clustering(mat, 2)
    res1 <- pqvalue(mat, cluster1, var.lower = fte, cs = cs)
    res2 <- pqvalue(mat, cluster2, var.lower = fte, cs = cs)
    c(mean(res1$pqvalue), mean(res2$pqvalue))
  })
  data.frame(te = te, k = 1:2, pq.mean = apply(pqvals, 1, mean), pq.sd = apply(pqvals, 1, sd))
}

#-- stop cluster --#
stopCluster(cl)

#-- graph --#
g <- ggplot(result, aes(x = te, y = pq.mean, ymin = pq.mean - pq.sd, ymax = pq.mean + pq.sd, colour = as.factor(k))) +
  geom_point() + geom_line() + geom_errorbar(width = 0.05) +
  labs(x = "\nTechnical error", y = "PQ value\n", colour = "Number of clusters") +
  mytheme()

#-- print graph --#
windows(6, 5); print(g)

#-- output result --#
png.wrap(g, odir, "analysis03.te.png", width = 6, height = 5)
write.table.wrap(result, odir, "analysis03.te.txt")
