# Supplementary material for: Vertical flow array chips reliably identify cell types from single-cell mRNA sequencing experiments
Source: Sci Rep. 2016 Nov 23;6:36014. doi: 10.1038/srep36014 (PMC5120284; doi:10.1038/srep36014)
Supplement: Supplementary Data [file srep36014-s3.zip › Supplementary Dataset Files/analysis05.dim_dist.R]

#-- load library --#
library(foreach)
library(ggplot2)
library(grid)
library(LICORS)
library(doSNOW)
library(reshape2)

#-- number of cores for parallel computing --#
cl <- makeCluster(4, type = "SOCK")
registerDoSNOW(cl)

#-- load source program --#
source("pqvalue.R")
source("sub.R")

#-- output dir --#
odir <- "result"

#-- config --#
knum <- 1:5
dss <- c(0, 2, 4, 8)
nums <- c(50, 250, 500)
sfs <- c(0.5, 0.8, 1)
dims <- c(2, 10, 20, 50)

params <- foreach(dim = dims, .combine = rbind) %do% {
  cs <- approx.cs(dim)
  foreach(num = nums, .combine = rbind) %do% {
    foreach(ds = dss, .combine = rbind) %do% {
      nsd <- equivalent.nsd(dim, 1, ds)
      data.frame(cs = cs, dim = dim, num = num, ds = ds, nsd = ifelse(ds < nsd, nsd, ds))
    }
  }
}

#-- calc pq-value and bic --#
result <- foreach(i = 1:nrow(params), .packages = c("foreach", "LICORS"), .combine = rbind) %dopar% {
  para <- params[i, ]
  m1 <- rep(1, para$dim)
  s1 <- rep(1, para$dim)
  data <- test.data(para$num, m1, s1, para$nsd)
  mat <- data$mat
  foreach(sf = sfs, .combine = rbind) %do% {
    foreach(k = knum, .combine = rbind) %do% {
      cluster <- clustering(mat, k)
      pq.res <- pqvalue(mat, cluster, var.lower = test.var.lower, cs = para$cs, sf = sf)
      data.frame(
        dim = paste("Dim", ncol(mat)),
        num = nrow(mat),
        ds = paste(para$ds, "SD"),
        sf = sf,
        k = k,
        pq = mean(pq.res$pqvalue))
    }
  }
}

#-- stop cluster --#
stopCluster(cl)

#-- graph --#
g1 <- ggplot(result[result$sf == 1, ], aes(x = k, y = pq, colour = as.factor(num))) + geom_line() + geom_point() +
  facet_grid(dim ~ ds) + mytheme() +
  labs(x = "\nNumber of clusters", y = "PQ value", colour = "Number of data")
g2 <- ggplot(result[result$sf == 0.8, ], aes(x = k, y = pq, colour = as.factor(num))) + geom_line() + geom_point() +
  facet_grid(dim ~ ds) + mytheme() +
  labs(x = "\nNumber of clusters", y = "PQ value", colour = "Number of data")
g3 <- ggplot(result[result$sf == 0.5, ], aes(x = k, y = pq, colour = as.factor(num))) + geom_line() + geom_point() +
  facet_grid(dim ~ ds) + mytheme() +
  labs(x = "\nNumber of clusters", y = "PQ value", colour = "Number of data")

#-- print graph --#
windows(9, 7.5); print(g1)
windows(9, 7.5); print(g2)
windows(9, 7.5); print(g3)

#-- output results --#
png.wrap(g1, odir, "analysis05.dim_dist.sf1.png", width = 9, height = 7.5)
png.wrap(g2, odir, "analysis05.dim_dist.sf0.8.png", width = 9, height = 7.5)
png.wrap(g3, odir, "analysis05.dim_dist.sf0.5.png", width = 9, height = 7.5)
write.table.wrap(result,  odir, "analysis05.dim_dist.txt")
