# Supplementary material for: Vertical flow array chips reliably identify cell types from single-cell mRNA sequencing experiments
Source: Sci Rep. 2016 Nov 23;6:36014. doi: 10.1038/srep36014 (PMC5120284; doi:10.1038/srep36014)
Supplement: Supplementary Data [file srep36014-s3.zip › Supplementary Dataset Files/analysis07.dist.R]

#-- load library --#
library(foreach)
library(ggplot2)
library(LICORS)
library(doSNOW)

#-- number of cores for parallel computing --#
cl <- makeCluster(4, type = "SOCK")
registerDoSNOW(cl)

#-- load source program --#
source("pqvalue.R")
source("sub.R")

#-- output dir --#
odir <- "result"

#-- config --#
dim <- 2
cs <- approx.cs(dim)
m1 <- rep(1, dim)
s1 <- rep(1, dim)
dss <- seq(0, 8, 0.5)
num <- 500
knum <- 1:5
loop <- 1:100

#-- parameters --#
params <- list()
for(ds in dss){
  for(k in knum){
    params <- append(params, list(list(k = k, ds = ds)))
  }
}

#-- calc pq-value --#
result <- foreach(para = params, .combine = rbind, .packages=c('LICORS')) %dopar% {
  k <- para$k
  ds <- para$ds
  accs <- sapply(loop, function(l){
    data <- test.data(num, m1, s1, ds, seed = c(NA, NA))
    cluster <- clustering(data$mat, k)
    da <- pqvalue(data$mat, cluster, cs = cs, var.lower = test.var.lower)
    mean(da$accuracy)
  })
  data.frame(k = k, ds = ds, mean = mean(accs), sd = sd(accs))
}

#-- stop cluster --#
stopCluster(cl)

#-- graph --#
g <- ggplot(result, aes(x = ds, y = mean, ymax = mean + sd, ymin = mean - sd, colour = as.factor(k))) +
  geom_point() + geom_line() + geom_errorbar(width = 0.2) + mytheme() +
  labs(x = "\nDistance between 2 clusters [SD]", y = "PQ value\n", colour = "Number of\nclusters")

#-- output result --#
png.wrap(g, odir, "analysis07.dist.png", width = 6, height = 4)
write.table.wrap(result, odir, "analysis07.dist.txt")
