# Supplementary material for: Vertical flow array chips reliably identify cell types from single-cell mRNA sequencing experiments
Source: Sci Rep. 2016 Nov 23;6:36014. doi: 10.1038/srep36014 (PMC5120284; doi:10.1038/srep36014)
Supplement: Supplementary Data [file srep36014-s3.zip › Supplementary Dataset Files/analysis11.totalnorm.R]

#-- load library --#
library(foreach)
library(ggplot2)
library(grid)
library(LICORS)
library(mclust)
library(doSNOW)

#-- number of cores for parallel computing --#
cl <- makeCluster(4, type = "SOCK")
registerDoSNOW(cl)

#-- load source program --#
source("pqvalue.R")
source("sub.R")

#-- output dir --#
odir <- "result"

#-- config --#
knum <- 1:10
base.cs <- 0.9

#-- read data --#
data.all <- read.table("mat.totalnorm.txt", header = T, sep = "\t")

#-- process for zero --#
data.prep <- zero.processing(data.all[, 2:ncol(data.all)])

#-- data attributes --#
dim <- ncol(data.prep)
num <- nrow(data.prep)
cs <- approx.cs(dim, base.cs = base.cs)

#-- clustering --#
mat <- data.prep
res.hclust <- hclust(dist(mat), method = "ward")

#-- PQ --#
result.pq <- foreach(k = knum) %dopar% {
  cluster <- if(k == 1){ rep(1, num) }else{ cutree(res.hclust, k) }
  pqvalue(mat, cluster, cs = cs, var.lower = vfac.var.lower)
}
pqvals <- sapply(result.pq, function(res) mean(res$pqvalue))

#-- BIC --#
result.bic <- foreach(k = knum, .packages = "mclust", .combine = c) %dopar% {
  mc.res <- Mclust(mat, k)
  mc.res$bic
}

#-- stop cluster --#
stopCluster(cl)

#-- data frame --#
result <- rbind(
  data.frame(k = knum, method = "PQ value", value = pqvals),
  data.frame(k = knum, method = "BIC",      value = result.bic))

#-- qpvalue --#
g <- ggplot(result, aes(x = k, y = value)) +
  geom_point() + geom_line() +
  scale_x_continuous(breaks = 1:10) +
  labs(x = "\nNumber of clusters", y = "Evaluation\n") +
  facet_wrap(~ method, scales = "free_y") +
  mytheme()

#-- print graph --#
windows(5.5, 3); print(g)

#-- output result --#
png.wrap(g, odir, "analysis11.totalnorm.bic_pq.png", width = 5.5, height = 3)
write.table.wrap(result,  odir, "analysis11.totalnorm.bic_pq.txt")
