# Supplementary material for: Vertical flow array chips reliably identify cell types from single-cell mRNA sequencing experiments
Source: Sci Rep. 2016 Nov 23;6:36014. doi: 10.1038/srep36014 (PMC5120284; doi:10.1038/srep36014)
Supplement: Supplementary Data [file srep36014-s3.zip › Supplementary Dataset Files/analysis14.te.R]

#-- load library --#
library(foreach)
library(ggplot2)
library(grid)
library(doSNOW)

#-- number of cores for parallel computing --#
cl <- makeCluster(4, type = "SOCK")
registerDoSNOW(cl)

#-- load source program --#
source("pqvalue.R")
source("sub.R")

#-- output dir --#
odir <- "result"

#-- poisson --#
pois.con <- read.table("continuousPoisson.txt", header = T, sep = "\t")

#-- config --#
knum <- 1:10

#-- read data --#
data.all <- read.table("mat.totalnorm.txt", header = T, sep = "\t")

#-- process for zero --#
data.prep <- zero.processing(data.all[, 2:ncol(data.all)])

#-- data attributes --#
num <- nrow(data.prep)
dim <- ncol(data.prep)
cs <- approx.cs(dim)

#-- clustering --#
mat <- data.prep
res.hclust <- hclust(dist(mat), method = "ward")

#-- PQ --#
result <- foreach(k = knum, .combine = rbind) %dopar% {
  cluster <- if(k == 1){ rep(1, num) }else{ cutree(res.hclust, k) }
  res0 <- pqvalue(mat, cluster, cs = cs, var.lower = function(m){
    diag(sapply(m, function(mm){
      s <- if(mm < 0){
        mm * 0.05
      }else if(pois.con$mean == mm){
        pois.con$mean[pois.con$mean == mm]
      }else{
        udata <- pois.con[pois.con$mean > mm, ]
        ldata <- pois.con[pois.con$mean < mm, ]
        sub <- rbind(ldata[which.max(ldata$mean), ], udata[which.min(udata$mean), ])
        res <- lm(sd ~ mean, data = sub)
        as.numeric(predict(res, data.frame(mean = mm)))
      }
    }) ^ 2)
  })
  res1 <- pqvalue(mat, cluster, cs = cs, var.lower = function(m){ diag(vfac.gene.sd(m) ^ 2) * 0.8 })
  res2 <- pqvalue(mat, cluster, cs = cs, var.lower = function(m){ diag(vfac.gene.sd(m) ^ 2) })
  res3 <- pqvalue(mat, cluster, cs = cs, var.lower = function(m){ diag(vfac.gene.sd(m) ^ 2) * 2 })
  res4 <- pqvalue(mat, cluster, cs = cs, var.lower = function(m){ diag(vfac.gene.sd(m) ^ 2) * 4 })
  rbind(
    data.frame(te = "Poisson", k = k, pq = mean(res0$pqvalue)),
    data.frame(te = "x 0.8", k = k, pq = mean(res1$pqvalue)),
    data.frame(te = "x 1", k = k, pq = mean(res2$pqvalue)),
    data.frame(te = "x 2", k = k, pq = mean(res3$pqvalue)),
    data.frame(te = "x 4", k = k, pq = mean(res4$pqvalue)))
}

#-- stop cluster --#
stopCluster(cl)

#-- graph --#
g <- ggplot(result, aes(x = k, y = pq, colour = te)) + geom_point() + geom_line() + mytheme() +
  labs(x = "\nNumber of clusters", y = "PQ value\n", colour = "Technical\nerror")

#-- print graph --#
windows(6, 5); print(g)

#-- output results --#
png.wrap(g, odir, "analysis14.te.png", width = 6, height = 5)
write.table.wrap(result, odir, "analysis14.te.txt")
