# Supplementary material for: Vertical flow array chips reliably identify cell types from single-cell mRNA sequencing experiments
Source: Sci Rep. 2016 Nov 23;6:36014. doi: 10.1038/srep36014 (PMC5120284; doi:10.1038/srep36014)
Supplement: Supplementary Data [file srep36014-s3.zip › Supplementary Dataset Files/analysis15.ds_cells_genes.R]

#-- load library --#
library(foreach)
library(ggplot2)
library(grid)
library(LICORS)
library(mclust)
library(fGarch)
library(doSNOW)

#-- number of cores for parallel computing --#
cl <- makeCluster(4, type = "SOCK")
registerDoSNOW(cl)

#-- load source program --#
source("pqvalue.R")
source("sub.R")

#-- input dir --#
idir <- "data"

#-- output dir --#
odir <- "result"

#-- config --#
dims <- c(1, 2, 5, 10, 15, 21)
nums <- c(100, 500, 1000, 1967)
knum <- 1:10

#-- read data --#
genes <- read.table("gene_marker.txt", header = T, sep = "\t")
data.all <- read.table("mat.totalnorm.txt", header = T, sep = "\t")

#-- process for zero --#
data.prep <- zero.processing(data.all[, 2:ncol(data.all)])

#-- data attributes --#
num <- nrow(data.prep)

#-- params --#
params <- list()
for(num in nums){
  for(dim in dims){
    for(k in knum){
      para <- list(k = k, dim = dim, num = num)
      params <- append(params, list(para))
    }
  }
}

#-- PQ --#
result <- foreach(para = params, .combine = rbind) %dopar% {
  dim <- para$dim
  k <- para$k
  num <- para$num
  cs <- approx.cs(dim)
  mat <- matrix(data.prep[sample(nrow(data.prep), num), as.character(genes[1:dim, "GeneName"])], ncol = dim)
  res.hclust <- hclust(dist(mat), method = "ward")
  cluster <- if(k == 1){ rep(1, num) }else{ cutree(res.hclust, k) }
  res <- pqvalue(mat, cluster, cs = cs, var.lower = vfac.var.lower)
  data.frame(k = k, dim = dim, num = num, pq = mean(res$pqvalue))
}

#-- stop cluster --#
stopCluster(cl)

#-- graph --#
result$facet.lab <- factor(paste("genes =", result$dim), levels = paste("genes =", unique(result$dim)))
g <- ggplot(result, aes(x = k, y = pq, colour = facet.lab)) + geom_point() + geom_line() + facet_wrap(~ num) + mytheme() +
  labs(x = "\nNumber of clusters", y = "PQ value\n")

#-- print graph --#
windows(6, 5); print(g)

#-- output results --#
png.wrap(g, odir, "analysis15.ds_cells_genes.png", width = 6, height = 5)
write.table.wrap(result, odir, "analysis15.ds_cells_genes.txt")
