# Supplementary material for: Vertical flow array chips reliably identify cell types from single-cell mRNA sequencing experiments
Source: Sci Rep. 2016 Nov 23;6:36014. doi: 10.1038/srep36014 (PMC5120284; doi:10.1038/srep36014)
Supplement: Supplementary Data [file srep36014-s3.zip › Supplementary Dataset Files/analysis16.pca_scatter.R]

#-- load library --#
library(foreach)
library(ggplot2)
library(grid)
library(doSNOW)

#-- number of cores for parallel computing --#
cl <- makeCluster(4, type = "SOCK")
registerDoSNOW(cl)

#-- load source program --#
source("pqvalue.R")
source("sub.R")

#-- output dir --#
odir <- "result"

#-- config --#
dims <- c(10, 15, 21)
knum <- 2:4

#-- read data --#
genes <- read.table("gene_marker.txt", header = T, sep = "\t")
data.all <- read.table("mat.totalnorm.txt", header = T, sep = "\t")

#-- process for zero --#
data.prep <- zero.processing(data.all[, 2:ncol(data.all)])

#-- data attributes --#
num <- nrow(data.prep)

#-- params --#
params <- list()
for(dim in dims){
  for(k in knum){
    para <- list(k = k, dim = dim)
    params <- append(params, list(para))
  }
}

#-- PQ --#
result <- foreach(i = 1:length(params)) %dopar% {
  para <- params[[i]]
  dim <- para$dim
  k <- para$k
  cs <- approx.cs(dim)
  mat <- matrix(data.prep[, as.character(genes[1:dim, "GeneName"])], ncol = dim)
  res.hclust <- hclust(dist(mat), method = "ward")
  cluster <- if(k == 1){ rep(1, num) }else{ cutree(res.hclust, k) }
  pca <- prcomp(mat, scale = T)
  res <- pqvalue(mat, cluster, cs = cs, var.lower = vfac.var.lower)
  list(k = k, dim = dim, pq = res, cluster = cluster, hclust = res.hclust, pca = pca)
}

#-- data for graph --#
gdata <- foreach(rec = result, .combine = rbind) %dopar% {
  data.frame(
    k = rec$k,
    dim = rec$dim,
    cluster = rec$cluster,
    pc1 = rec$pca$x[, 1],
    pc2 = rec$pca$x[, 2])
}
gdata$k.lab <- paste0("k = ", gdata$k)
gdata$dim.lab <- paste0("genes = ", gdata$dim)

#-- stop cluster --#
stopCluster(cl)

#-- graph --#
g <- ggplot(gdata, aes(x = pc1, y = pc2, colour = as.factor(cluster))) +
  geom_point(size = 1.5) +
  facet_grid(k.lab ~ dim.lab) + mytheme() +
  labs(x = "\nNumber of clusters", y = "PQ value\n")

#-- print graph --#
windows(9, 7.8); print(g)

#-- output results --#
png.wrap(g, odir, "analysis16.pca_scatter.png", width = 9, height = 7.8)
write.table.wrap(gdata, odir, "analysis16.pca_scatter.txt")
