# Supplementary material for: Vertical flow array chips reliably identify cell types from single-cell mRNA sequencing experiments
Source: Sci Rep. 2016 Nov 23;6:36014. doi: 10.1038/srep36014 (PMC5120284; doi:10.1038/srep36014)
Supplement: Supplementary Data [file srep36014-s3.zip › Supplementary Dataset Files/analysis17.heatmap.R]

#-- load library --#
library(GMD)
library(gplots)

#-- load source program --#
source("pqvalue.R")
source("sub.R")

#-- output dir --#
odir <- "result"

#-- config --#
dims <- c(10, 15, 21)
knum <- 2:4

#-- read data --#
genes <- read.table("gene_marker.txt", header = T, sep = "\t")
data.all <- read.table("mat.totalnorm.txt", header = T, sep = "\t")

#-- process for zero --#
data.prep <- zero.processing(data.all[, 2:ncol(data.all)])
mat <- as.matrix(data.prep)
rownames(mat) <- data.all[, 1]
cond <- sapply(strsplit(as.character(rownames(mat)), "\\."), function(x) x[4])

#-- color --#
cols <- sapply(cond, function(x){
  if(x == "PMA-"){
    "#0000cc"
  }else if(x == "PMA+"){
    "#00cc00"
  }else{
    "#cc0000"
  }
})

#-- heatmap --#
windows(6, 6)
heatmap.3(mat,
  RowIndividualColors = cols,
  Rowv = T, Colv = T,
  labRow = cond,
  cluster.by.row = T,
  cluster.by.col = T,
  mapsize = 4,
  main = "")

#-- output result --#
png(paste(odir, "analysis17.heatmap.cells.png", sep = "/"), width = 6 * 96, height = 6 * 96)
heatmap.3(mat,
  RowIndividualColors = cols,
  labRow = cond,
  Rowv = T, Colv = T,
  cluster.by.row = T,
  cluster.by.col = T,
  mapsize = 4,
  main = "")
dev.off()

set.seed(1)
idx <- sample(nrow(mat), 100)
mat100 <- mat[idx, ]
cond100 <- cond[idx]
cols100 <- cols[idx]
png(paste(odir, "analysis17.heatmap.100cells.png", sep = "/"), width = 6 * 96, height = 6 * 96)
heatmap.3(mat100,
  RowIndividualColors = cols100,
  labRow = cond100,
  Rowv = T, Colv = T,
  cluster.by.row = T,
  cluster.by.col = T,
  mapsize = 4,
  main = "")
dev.off()
