# Supplementary material for: Vertical flow array chips reliably identify cell types from single-cell mRNA sequencing experiments
Source: Sci Rep. 2016 Nov 23;6:36014. doi: 10.1038/srep36014 (PMC5120284; doi:10.1038/srep36014)
Supplement: Supplementary Data [file srep36014-s3.zip › Supplementary Dataset Files/continuousPoisson.txt]

mean	sd
-0.301029996	0.478707298
0	0.453938582
0.301029996	0.38850911
0.602059991	0.275927191
0.903089987	0.171546309
1.204119983	0.114857213
1.505149978	0.078208718
1.806179974	0.055258919
2.10720997	0.038531066
2.408239965	0.02723941
2.709269961	0.019391582
3.010299957	0.013506783
3.311329952	0.009563641
3.612359948	0.006799041
