# Supplementary material for: Vertical flow array chips reliably identify cell types from single-cell mRNA sequencing experiments
Source: Sci Rep. 2016 Nov 23;6:36014. doi: 10.1038/srep36014 (PMC5120284; doi:10.1038/srep36014)
Supplement: Supplementary Data [file srep36014-s3.zip › Supplementary Dataset Files/cs.matrix.txt]

dim	sf	cs.exp	cs.log	cs	pq
1	0.1	0.3	-0.501187233627272	0.605810993408002	0.593923290269219
1	0.2	0.3	-0.501187233627272	0.605810993408002	0.593089439064918
1	0.3	0.3	-0.501187233627272	0.605810993408002	0.590264243982228
1	0.4	0.3	-0.501187233627272	0.605810993408002	0.586821810839738
1	0.5	0.3	-0.501187233627272	0.605810993408002	0.581975318489754
1	0.6	0.3	-0.501187233627272	0.605810993408002	0.576800959252201
1	0.7	0.3	-0.501187233627272	0.605810993408002	0.570723462456139
1	0.8	0.3	-0.501187233627272	0.605810993408002	0.564849195066787
1	0.9	0.3	-0.501187233627272	0.605810993408002	0.558158913219058
1	1	0.3	-0.501187233627272	0.605810993408002	0.550323215549803
1	0.1	1	-0.1	0.90483741803596	0.905344156586097
1	0.2	1	-0.1	0.90483741803596	0.901382576630069
1	0.3	1	-0.1	0.90483741803596	0.894956114748143
1	0.4	1	-0.1	0.90483741803596	0.886515339815817
1	0.5	1	-0.1	0.90483741803596	0.876821628378586
1	0.6	1	-0.1	0.90483741803596	0.865048564944763
1	0.7	1	-0.1	0.90483741803596	0.852546254842985
1	0.8	1	-0.1	0.90483741803596	0.836860845730523
1	0.9	1	-0.1	0.90483741803596	0.820975953267349
1	1	1	-0.1	0.90483741803596	0.802579442966651
1	0.1	2	-0.01	0.990049833749168	0.988258962169567
1	0.2	2	-0.01	0.990049833749168	0.987482263796023
1	0.3	2	-0.01	0.990049833749168	0.986238687343563
1	0.4	2	-0.01	0.990049833749168	0.983811290156776
1	0.5	2	-0.01	0.990049833749168	0.980107645928509
1	0.6	2	-0.01	0.990049833749168	0.975111716334122
1	0.7	2	-0.01	0.990049833749168	0.968001578927407
1	0.8	2	-0.01	0.990049833749168	0.959759935339841
1	0.9	2	-0.01	0.990049833749168	0.949193612637361
1	1	2	-0.01	0.990049833749168	0.937187463421703
1	0.1	3	-0.001	0.999000499833375	0.999316502198724
1	0.2	3	-0.001	0.999000499833375	0.999106284588687
1	0.3	3	-0.001	0.999000499833375	0.998616800597607
1	0.4	3	-0.001	0.999000499833375	0.997952143019998
1	0.5	3	-0.001	0.999000499833375	0.996991170281668
1	0.6	3	-0.001	0.999000499833375	0.99551167027825
1	0.7	3	-0.001	0.999000499833375	0.993400039459643
1	0.8	3	-0.001	0.999000499833375	0.99046507722398
1	0.9	3	-0.001	0.999000499833375	0.986396477919211
1	1	3	-0.001	0.999000499833375	0.981119669759907
1	0.1	4	-1e-04	0.999900004999833	0.999907890294506
1	0.2	4	-1e-04	0.999900004999833	0.999897339191951
1	0.3	4	-1e-04	0.999900004999833	0.999899089454465
1	0.4	4	-1e-04	0.999900004999833	0.999822781739078
1	0.5	4	-1e-04	0.999900004999833	0.999633762763128
1	0.6	4	-1e-04	0.999900004999833	0.999329482299104
1	0.7	4	-1e-04	0.999900004999833	0.998787477773872
1	0.8	4	-1e-04	0.999900004999833	0.997848383494152
1	0.9	4	-1e-04	0.999900004999833	0.996435541577046
1	1	4	-1e-04	0.999900004999833	0.994385335766742
1	0.1	5	-1e-05	0.99999000005	0.999987129870649
1	0.2	5	-1e-05	0.99999000005	0.999987129870649
1	0.3	5	-1e-05	0.99999000005	0.999988614885574
1	0.4	5	-1e-05	0.99999000005	0.999986134860674
1	0.5	5	-1e-05	0.99999000005	0.999970679705898
1	0.6	5	-1e-05	0.99999000005	0.999937224371122
1	0.7	5	-1e-05	0.99999000005	0.999783932837164
1	0.8	5	-1e-05	0.99999000005	0.999559845594228
1	0.9	5	-1e-05	0.99999000005	0.999122616218081
1	1	5	-1e-05	0.99999000005	0.998418249168746
1	0.1	6	-1e-06	0.9999990000005	0.9999995004995
1	0.2	6	-1e-06	0.9999990000005	0.999998501498501
1	0.3	6	-1e-06	0.9999990000005	1
1	0.4	6	-1e-06	0.9999990000005	0.999998501498501
1	0.5	6	-1e-06	0.9999990000005	0.999998001998001
1	0.6	6	-1e-06	0.9999990000005	0.999990005490003
1	0.7	6	-1e-06	0.9999990000005	0.999975510975506
1	0.8	6	-1e-06	0.9999990000005	0.999908027908014
1	0.9	6	-1e-06	0.9999990000005	0.999791055791028
1	1	6	-1e-06	0.9999990000005	0.999537113537057
1	0.1	7	-1e-07	0.999999900000005	1
1	0.2	7	-1e-07	0.999999900000005	1
1	0.3	7	-1e-07	0.999999900000005	1
1	0.4	7	-1e-07	0.999999900000005	1
1	0.5	7	-1e-07	0.999999900000005	1
1	0.6	7	-1e-07	0.999999900000005	1
1	0.7	7	-1e-07	0.999999900000005	0.99999650024965
1	0.8	7	-1e-07	0.999999900000005	0.99998050104805
1	0.9	7	-1e-07	0.999999900000005	0.99995750204575
1	1	7	-1e-07	0.999999900000005	0.9998670042367
1	0.1	8	-1e-08	0.99999999	1
1	0.2	8	-1e-08	0.99999999	1
1	0.3	8	-1e-08	0.99999999	1
1	0.4	8	-1e-08	0.99999999	1
1	0.5	8	-1e-08	0.99999999	1
1	0.6	8	-1e-08	0.99999999	1
1	0.7	8	-1e-08	0.99999999	1
1	0.8	8	-1e-08	0.99999999	0.99999500003495
1	0.9	8	-1e-08	0.99999999	0.99999200005492
1	1	8	-1e-08	0.99999999	0.999961500199615
1	0.1	9	-1e-09	0.999999999	1
1	0.2	9	-1e-09	0.999999999	1
1	0.3	9	-1e-09	0.999999999	1
1	0.4	9	-1e-09	0.999999999	1
1	0.5	9	-1e-09	0.999999999	1
1	0.6	9	-1e-09	0.999999999	1
1	0.7	9	-1e-09	0.999999999	1
1	0.8	9	-1e-09	0.999999999	1
1	0.9	9	-1e-09	0.999999999	0.999999000000999
1	1	9	-1e-09	0.999999999	0.999992500006493
1	0.1	10	-1e-10	0.9999999999	1
1	0.2	10	-1e-10	0.9999999999	1
1	0.3	10	-1e-10	0.9999999999	1
1	0.4	10	-1e-10	0.9999999999	1
1	0.5	10	-1e-10	0.9999999999	1
1	0.6	10	-1e-10	0.9999999999	1
1	0.7	10	-1e-10	0.9999999999	1
1	0.8	10	-1e-10	0.9999999999	1
1	0.9	10	-1e-10	0.9999999999	1
1	1	10	-1e-10	0.9999999999	0.99999750000025
1	0.1	11	-1e-11	0.99999999999	1
1	0.2	11	-1e-11	0.99999999999	1
1	0.3	11	-1e-11	0.99999999999	1
1	0.4	11	-1e-11	0.99999999999	1
1	0.5	11	-1e-11	0.99999999999	1
1	0.6	11	-1e-11	0.99999999999	1
1	0.7	11	-1e-11	0.99999999999	1
1	0.8	11	-1e-11	0.99999999999	1
1	0.9	11	-1e-11	0.99999999999	1
1	1	11	-1e-11	0.99999999999	0.99999900000001
1	0.1	12	-1e-12	0.999999999999	1
1	0.2	12	-1e-12	0.999999999999	1
1	0.3	12	-1e-12	0.999999999999	1
1	0.4	12	-1e-12	0.999999999999	1
1	0.5	12	-1e-12	0.999999999999	1
1	0.6	12	-1e-12	0.999999999999	1
1	0.7	12	-1e-12	0.999999999999	1
1	0.8	12	-1e-12	0.999999999999	1
1	0.9	12	-1e-12	0.999999999999	1
1	1	12	-1e-12	0.999999999999	0.9999995
1	0.1	13	-1e-13	0.9999999999999	1
1	0.2	13	-1e-13	0.9999999999999	1
1	0.3	13	-1e-13	0.9999999999999	1
1	0.4	13	-1e-13	0.9999999999999	1
1	0.5	13	-1e-13	0.9999999999999	1
1	0.6	13	-1e-13	0.9999999999999	1
1	0.7	13	-1e-13	0.9999999999999	1
1	0.8	13	-1e-13	0.9999999999999	1
1	0.9	13	-1e-13	0.9999999999999	1
1	1	13	-1e-13	0.9999999999999	1
1	0.1	14	-1e-14	0.99999999999999	1
1	0.2	14	-1e-14	0.99999999999999	1
1	0.3	14	-1e-14	0.99999999999999	1
1	0.4	14	-1e-14	0.99999999999999	1
1	0.5	14	-1e-14	0.99999999999999	1
1	0.6	14	-1e-14	0.99999999999999	1
1	0.7	14	-1e-14	0.99999999999999	1
1	0.8	14	-1e-14	0.99999999999999	1
1	0.9	14	-1e-14	0.99999999999999	1
1	1	14	-1e-14	0.99999999999999	1
1	0.1	15	-1e-15	0.999999999999999	1
1	0.2	15	-1e-15	0.999999999999999	1
1	0.3	15	-1e-15	0.999999999999999	1
1	0.4	15	-1e-15	0.999999999999999	1
1	0.5	15	-1e-15	0.999999999999999	1
1	0.6	15	-1e-15	0.999999999999999	1
1	0.7	15	-1e-15	0.999999999999999	1
1	0.8	15	-1e-15	0.999999999999999	1
1	0.9	15	-1e-15	0.999999999999999	1
1	1	15	-1e-15	0.999999999999999	1
1	0.1	16	-1e-16	1	1
1	0.2	16	-1e-16	1	1
1	0.3	16	-1e-16	1	1
1	0.4	16	-1e-16	1	1
1	0.5	16	-1e-16	1	1
1	0.6	16	-1e-16	1	1
1	0.7	16	-1e-16	1	1
1	0.8	16	-1e-16	1	1
1	0.9	16	-1e-16	1	1
1	1	16	-1e-16	1	1
1	0.1	17	-1e-17	1	1
1	0.2	17	-1e-17	1	1
1	0.3	17	-1e-17	1	1
1	0.4	17	-1e-17	1	1
1	0.5	17	-1e-17	1	1
1	0.6	17	-1e-17	1	1
1	0.7	17	-1e-17	1	1
1	0.8	17	-1e-17	1	1
1	0.9	17	-1e-17	1	1
1	1	17	-1e-17	1	1
1	0.1	18	-1e-18	1	1
1	0.2	18	-1e-18	1	1
1	0.3	18	-1e-18	1	1
1	0.4	18	-1e-18	1	1
1	0.5	18	-1e-18	1	1
1	0.6	18	-1e-18	1	1
1	0.7	18	-1e-18	1	1
1	0.8	18	-1e-18	1	1
1	0.9	18	-1e-18	1	1
1	1	18	-1e-18	1	1
1	0.1	19	-1e-19	1	1
1	0.2	19	-1e-19	1	1
1	0.3	19	-1e-19	1	1
1	0.4	19	-1e-19	1	1
1	0.5	19	-1e-19	1	1
1	0.6	19	-1e-19	1	1
1	0.7	19	-1e-19	1	1
1	0.8	19	-1e-19	1	1
1	0.9	19	-1e-19	1	1
1	1	19	-1e-19	1	1
1	0.1	20	-1e-20	1	1
1	0.2	20	-1e-20	1	1
1	0.3	20	-1e-20	1	1
1	0.4	20	-1e-20	1	1
1	0.5	20	-1e-20	1	1
1	0.6	20	-1e-20	1	1
1	0.7	20	-1e-20	1	1
1	0.8	20	-1e-20	1	1
1	0.9	20	-1e-20	1	1
1	1	20	-1e-20	1	1
2	0.1	0.3	-0.501187233627272	0.605810993408002	0.598527654774796
2	0.2	0.3	-0.501187233627272	0.605810993408002	0.596024855613495
2	0.3	0.3	-0.501187233627272	0.605810993408002	0.590191608492732
2	0.4	0.3	-0.501187233627272	0.605810993408002	0.581572416506766
2	0.5	0.3	-0.501187233627272	0.605810993408002	0.570047378533978
2	0.6	0.3	-0.501187233627272	0.605810993408002	0.556076214488792
2	0.7	0.3	-0.501187233627272	0.605810993408002	0.539750023752357
2	0.8	0.3	-0.501187233627272	0.605810993408002	0.521473529301331
2	0.9	0.3	-0.501187233627272	0.605810993408002	0.50161428517747
2	1	0.3	-0.501187233627272	0.605810993408002	0.481863673934366
2	0.1	1	-0.1	0.90483741803596	0.896680460821142
2	0.2	1	-0.1	0.90483741803596	0.893276246369541
2	0.3	1	-0.1	0.90483741803596	0.885555754851872
2	0.4	1	-0.1	0.90483741803596	0.874493321278128
2	0.5	1	-0.1	0.90483741803596	0.85956032679425
2	0.6	1	-0.1	0.90483741803596	0.841010736778515
2	0.7	1	-0.1	0.90483741803596	0.81885781328194
2	0.8	1	-0.1	0.90483741803596	0.794008035269497
2	0.9	1	-0.1	0.90483741803596	0.765722882669993
2	1	1	-0.1	0.90483741803596	0.735043575459977
2	0.1	2	-0.01	0.990049833749168	0.986639423907745
2	0.2	2	-0.01	0.990049833749168	0.98578913951733
2	0.3	2	-0.01	0.990049833749168	0.98412768585279
2	0.4	2	-0.01	0.990049833749168	0.980417602134904
2	0.5	2	-0.01	0.990049833749168	0.97484152623521
2	0.6	2	-0.01	0.990049833749168	0.967167755667969
2	0.7	2	-0.01	0.990049833749168	0.956438054832138
2	0.8	2	-0.01	0.990049833749168	0.94314181988018
2	0.9	2	-0.01	0.990049833749168	0.925884973526304
2	1	2	-0.01	0.990049833749168	0.905603706438932
2	0.1	3	-0.001	0.999000499833375	0.998701390643539
2	0.2	3	-0.001	0.999000499833375	0.998515197796007
2	0.3	3	-0.001	0.999000499833375	0.998013695044423
2	0.4	3	-0.001	0.999000499833375	0.997031203297007
2	0.5	3	-0.001	0.999000499833375	0.995741415153209
2	0.6	3	-0.001	0.999000499833375	0.993565216550174
2	0.7	3	-0.001	0.999000499833375	0.990286414395205
2	0.8	3	-0.001	0.999000499833375	0.985338433649372
2	0.9	3	-0.001	0.999000499833375	0.978421986670795
2	1	3	-0.001	0.999000499833375	0.968995023182964
2	0.1	4	-1e-04	0.999900004999833	0.999913590904538
2	0.2	4	-1e-04	0.999900004999833	0.99990008955447
2	0.3	4	-1e-04	0.999900004999833	0.999814980999042
2	0.4	4	-1e-04	0.999900004999833	0.999663915845783
2	0.5	4	-1e-04	0.999900004999833	0.999348684284204
2	0.6	4	-1e-04	0.999900004999833	0.998814630606516
2	0.7	4	-1e-04	0.999900004999833	0.997876586429301
2	0.8	4	-1e-04	0.999900004999833	0.996348983149128
2	0.9	4	-1e-04	0.999900004999833	0.993804277838849
2	1	4	-1e-04	0.999900004999833	0.989988245287205
2	0.1	5	-1e-05	0.99999000005	0.999984654845774
2	0.2	5	-1e-05	0.99999000005	0.999986634865674
2	0.3	5	-1e-05	0.99999000005	0.999990089900449
2	0.4	5	-1e-05	0.99999000005	0.999978624785624
2	0.5	5	-1e-05	0.99999000005	0.999942179420897
2	0.6	5	-1e-05	0.99999000005	0.999826318261591
2	0.7	5	-1e-05	0.99999000005	0.999583150828254
2	0.8	5	-1e-05	0.99999000005	0.999126756261281
2	0.9	5	-1e-05	0.99999000005	0.998263962627313
2	1	5	-1e-05	0.99999000005	0.996833558315292
2	0.1	6	-1e-06	0.9999990000005	0.9999995004995
2	0.2	6	-1e-06	0.9999990000005	0.999999000999001
2	0.3	6	-1e-06	0.9999990000005	0.999999000999001
2	0.4	6	-1e-06	0.9999990000005	0.999999000999001
2	0.5	6	-1e-06	0.9999990000005	0.999993003993002
2	0.6	6	-1e-06	0.9999990000005	0.999978006978004
2	0.7	6	-1e-06	0.9999990000005	0.999932518432509
2	0.8	6	-1e-06	0.9999990000005	0.999809046309023
2	0.9	6	-1e-06	0.9999990000005	0.999541604541552
2	1	6	-1e-06	0.9999990000005	0.999012709012605
2	0.1	7	-1e-07	0.999999900000005	1
2	0.2	7	-1e-07	0.999999900000005	0.9999990000999
2	0.3	7	-1e-07	0.999999900000005	0.99999950004995
2	0.4	7	-1e-07	0.999999900000005	0.99999950004995
2	0.5	7	-1e-07	0.999999900000005	1
2	0.6	7	-1e-07	0.999999900000005	0.9999990000499
2	0.7	7	-1e-07	0.999999900000005	0.99998850064885
2	0.8	7	-1e-07	0.999999900000005	0.9999570017957
2	0.9	7	-1e-07	0.999999900000005	0.99988750363875
2	1	7	-1e-07	0.999999900000005	0.99968750846875
2	0.1	8	-1e-08	0.99999999	1
2	0.2	8	-1e-08	0.99999999	1
2	0.3	8	-1e-08	0.99999999	1
2	0.4	8	-1e-08	0.99999999	1
2	0.5	8	-1e-08	0.99999999	1
2	0.6	8	-1e-08	0.99999999	1
2	0.7	8	-1e-08	0.99999999	0.999998500014985
2	0.8	8	-1e-08	0.99999999	0.99999400002994
2	0.9	8	-1e-08	0.99999999	0.99996600013966
2	1	8	-1e-08	0.99999999	0.99990300034403
2	0.1	9	-1e-09	0.999999999	1
2	0.2	9	-1e-09	0.999999999	1
2	0.3	9	-1e-09	0.999999999	1
2	0.4	9	-1e-09	0.999999999	1
2	0.5	9	-1e-09	0.999999999	1
2	0.6	9	-1e-09	0.999999999	1
2	0.7	9	-1e-09	0.999999999	0.999998500001498
2	0.8	9	-1e-09	0.999999999	0.9999995000005
2	0.9	9	-1e-09	0.999999999	0.999993000004493
2	1	9	-1e-09	0.999999999	0.99997050001497
2	0.1	10	-1e-10	0.9999999999	1
2	0.2	10	-1e-10	0.9999999999	1
2	0.3	10	-1e-10	0.9999999999	1
2	0.4	10	-1e-10	0.9999999999	1
2	0.5	10	-1e-10	0.9999999999	1
2	0.6	10	-1e-10	0.9999999999	1
2	0.7	10	-1e-10	0.9999999999	1
2	0.8	10	-1e-10	0.9999999999	0.9999990000001
2	0.9	10	-1e-10	0.9999999999	0.99999850000015
2	1	10	-1e-10	0.9999999999	0.999990500000799
2	0.1	11	-1e-11	0.99999999999	1
2	0.2	11	-1e-11	0.99999999999	1
2	0.3	11	-1e-11	0.99999999999	1
2	0.4	11	-1e-11	0.99999999999	1
2	0.5	11	-1e-11	0.99999999999	1
2	0.6	11	-1e-11	0.99999999999	1
2	0.7	11	-1e-11	0.99999999999	0.999999500000005
2	0.8	11	-1e-11	0.99999999999	1
2	0.9	11	-1e-11	0.99999999999	0.999998500000015
2	1	11	-1e-11	0.99999999999	0.999998500000015
2	0.1	12	-1e-12	0.999999999999	1
2	0.2	12	-1e-12	0.999999999999	1
2	0.3	12	-1e-12	0.999999999999	1
2	0.4	12	-1e-12	0.999999999999	1
2	0.5	12	-1e-12	0.999999999999	1
2	0.6	12	-1e-12	0.999999999999	1
2	0.7	12	-1e-12	0.999999999999	1
2	0.8	12	-1e-12	0.999999999999	1
2	0.9	12	-1e-12	0.999999999999	1
2	1	12	-1e-12	0.999999999999	0.999999000000001
2	0.1	13	-1e-13	0.9999999999999	1
2	0.2	13	-1e-13	0.9999999999999	1
2	0.3	13	-1e-13	0.9999999999999	1
2	0.4	13	-1e-13	0.9999999999999	1
2	0.5	13	-1e-13	0.9999999999999	1
2	0.6	13	-1e-13	0.9999999999999	1
2	0.7	13	-1e-13	0.9999999999999	1
2	0.8	13	-1e-13	0.9999999999999	1
2	0.9	13	-1e-13	0.9999999999999	1
2	1	13	-1e-13	0.9999999999999	1
2	0.1	14	-1e-14	0.99999999999999	1
2	0.2	14	-1e-14	0.99999999999999	1
2	0.3	14	-1e-14	0.99999999999999	1
2	0.4	14	-1e-14	0.99999999999999	1
2	0.5	14	-1e-14	0.99999999999999	1
2	0.6	14	-1e-14	0.99999999999999	1
2	0.7	14	-1e-14	0.99999999999999	1
2	0.8	14	-1e-14	0.99999999999999	1
2	0.9	14	-1e-14	0.99999999999999	1
2	1	14	-1e-14	0.99999999999999	1
2	0.1	15	-1e-15	0.999999999999999	1
2	0.2	15	-1e-15	0.999999999999999	1
2	0.3	15	-1e-15	0.999999999999999	1
2	0.4	15	-1e-15	0.999999999999999	1
2	0.5	15	-1e-15	0.999999999999999	1
2	0.6	15	-1e-15	0.999999999999999	1
2	0.7	15	-1e-15	0.999999999999999	1
2	0.8	15	-1e-15	0.999999999999999	1
2	0.9	15	-1e-15	0.999999999999999	1
2	1	15	-1e-15	0.999999999999999	1
2	0.1	16	-1e-16	1	1
2	0.2	16	-1e-16	1	1
2	0.3	16	-1e-16	1	1
2	0.4	16	-1e-16	1	1
2	0.5	16	-1e-16	1	1
2	0.6	16	-1e-16	1	1
2	0.7	16	-1e-16	1	1
2	0.8	16	-1e-16	1	1
2	0.9	16	-1e-16	1	1
2	1	16	-1e-16	1	1
2	0.1	17	-1e-17	1	1
2	0.2	17	-1e-17	1	1
2	0.3	17	-1e-17	1	1
2	0.4	17	-1e-17	1	1
2	0.5	17	-1e-17	1	1
2	0.6	17	-1e-17	1	1
2	0.7	17	-1e-17	1	1
2	0.8	17	-1e-17	1	1
2	0.9	17	-1e-17	1	1
2	1	17	-1e-17	1	1
2	0.1	18	-1e-18	1	1
2	0.2	18	-1e-18	1	1
2	0.3	18	-1e-18	1	1
2	0.4	18	-1e-18	1	1
2	0.5	18	-1e-18	1	1
2	0.6	18	-1e-18	1	1
2	0.7	18	-1e-18	1	1
2	0.8	18	-1e-18	1	1
2	0.9	18	-1e-18	1	1
2	1	18	-1e-18	1	1
2	0.1	19	-1e-19	1	1
2	0.2	19	-1e-19	1	1
2	0.3	19	-1e-19	1	1
2	0.4	19	-1e-19	1	1
2	0.5	19	-1e-19	1	1
2	0.6	19	-1e-19	1	1
2	0.7	19	-1e-19	1	1
2	0.8	19	-1e-19	1	1
2	0.9	19	-1e-19	1	1
2	1	19	-1e-19	1	1
2	0.1	20	-1e-20	1	1
2	0.2	20	-1e-20	1	1
2	0.3	20	-1e-20	1	1
2	0.4	20	-1e-20	1	1
2	0.5	20	-1e-20	1	1
2	0.6	20	-1e-20	1	1
2	0.7	20	-1e-20	1	1
2	0.8	20	-1e-20	1	1
2	0.9	20	-1e-20	1	1
2	1	20	-1e-20	1	1
5	0.1	0.3	-0.501187233627272	0.605810993408002	0.59616219950174
5	0.2	0.3	-0.501187233627272	0.605810993408002	0.587177628656572
5	0.3	0.3	-0.501187233627272	0.605810993408002	0.569433407619539
5	0.4	0.3	-0.501187233627272	0.605810993408002	0.54623473627308
5	0.5	0.3	-0.501187233627272	0.605810993408002	0.517083336134822
5	0.6	0.3	-0.501187233627272	0.605810993408002	0.483702743801099
5	0.7	0.3	-0.501187233627272	0.605810993408002	0.446161079658555
5	0.8	0.3	-0.501187233627272	0.605810993408002	0.407088279431316
5	0.9	0.3	-0.501187233627272	0.605810993408002	0.366052800966683
5	1	0.3	-0.501187233627272	0.605810993408002	0.325916832392352
5	0.1	1	-0.1	0.90483741803596	0.901603548059023
5	0.2	1	-0.1	0.90483741803596	0.891739730140837
5	0.3	1	-0.1	0.90483741803596	0.876570323880677
5	0.4	1	-0.1	0.90483741803596	0.855432962617384
5	0.5	1	-0.1	0.90483741803596	0.827177029332791
5	0.6	1	-0.1	0.90483741803596	0.790945009818028
5	0.7	1	-0.1	0.90483741803596	0.747676978784628
5	0.8	1	-0.1	0.90483741803596	0.697730143914892
5	0.9	1	-0.1	0.90483741803596	0.64233310086776
5	1	1	-0.1	0.90483741803596	0.583702561566733
5	0.1	2	-0.01	0.990049833749168	0.989135918937104
5	0.2	2	-0.01	0.990049833749168	0.98707884774423
5	0.3	2	-0.01	0.990049833749168	0.983546635204141
5	0.4	2	-0.01	0.990049833749168	0.977396399477479
5	0.5	2	-0.01	0.990049833749168	0.967510994874507
5	0.6	2	-0.01	0.990049833749168	0.952621050083433
5	0.7	2	-0.01	0.990049833749168	0.931675025699227
5	0.8	2	-0.01	0.990049833749168	0.9034712304672
5	0.9	2	-0.01	0.990049833749168	0.867442722556881
5	1	2	-0.01	0.990049833749168	0.823356534400999
5	0.1	3	-0.001	0.999000499833375	0.997837012201975
5	0.2	3	-0.001	0.999000499833375	0.997516707302092
5	0.3	3	-0.001	0.999000499833375	0.996910080485319
5	0.4	3	-0.001	0.999000499833375	0.995892570481568
5	0.5	3	-0.001	0.999000499833375	0.993707356619864
5	0.6	3	-0.001	0.999000499833375	0.989751376876032
5	0.7	3	-0.001	0.999000499833375	0.983296388126031
5	0.8	3	-0.001	0.999000499833375	0.971945000676296
5	0.9	3	-0.001	0.999000499833375	0.955490527686716
5	1	3	-0.001	0.999000499833375	0.932882417631364
5	0.1	4	-1e-04	0.999900004999833	0.999566406145299
5	0.2	4	-1e-04	0.999900004999833	0.999553554802731
5	0.3	4	-1e-04	0.999900004999833	0.999439943472165
5	0.4	4	-1e-04	0.999900004999833	0.999171466573319
5	0.5	4	-1e-04	0.999900004999833	0.998669766163295
5	0.6	4	-1e-04	0.999900004999833	0.997741373018632
5	0.7	4	-1e-04	0.999900004999833	0.995821680458994
5	0.8	4	-1e-04	0.999900004999833	0.992117809140413
5	0.9	4	-1e-04	0.999900004999833	0.985890385369207
5	1	4	-1e-04	0.999900004999833	0.975492344792166
5	0.1	5	-1e-05	0.99999000005	0.999986134860674
5	0.2	5	-1e-05	0.99999000005	0.999984594845474
5	0.3	5	-1e-05	0.99999000005	0.999943139430697
5	0.4	5	-1e-05	0.99999000005	0.999869618695593
5	0.5	5	-1e-05	0.99999000005	0.999724222241111
5	0.6	5	-1e-05	0.99999000005	0.999494974947375
5	0.7	5	-1e-05	0.99999000005	0.998966649660748
5	0.8	5	-1e-05	0.99999000005	0.997755447542238
5	0.9	5	-1e-05	0.99999000005	0.995534080317902
5	1	5	-1e-05	0.99999000005	0.991374913714569
5	0.1	6	-1e-06	0.9999990000005	0.999999000999001
5	0.2	6	-1e-06	0.9999990000005	0.9999995004995
5	0.3	6	-1e-06	0.9999990000005	0.999997501997501
5	0.4	6	-1e-06	0.9999990000005	0.999992001992001
5	0.5	6	-1e-06	0.9999990000005	0.999955504955502
5	0.6	6	-1e-06	0.9999990000005	0.999889012389006
5	0.7	6	-1e-06	0.9999990000005	0.999717037217019
5	0.8	6	-1e-06	0.9999990000005	0.999349601849551
5	0.9	6	-1e-06	0.9999990000005	0.998613231113116
5	1	6	-1e-06	0.9999990000005	0.996990429990215
5	0.1	7	-1e-07	0.999999900000005	1
5	0.2	7	-1e-07	0.999999900000005	1
5	0.3	7	-1e-07	0.999999900000005	1
5	0.4	7	-1e-07	0.999999900000005	1
5	0.5	7	-1e-07	0.999999900000005	0.99999550009955
5	0.6	7	-1e-07	0.999999900000005	0.9999780004978
5	0.7	7	-1e-07	0.999999900000005	0.9999310012931
5	0.8	7	-1e-07	0.999999900000005	0.99980750403075
5	0.9	7	-1e-07	0.999999900000005	0.9995620099562
5	1	7	-1e-07	0.999999900000005	0.998884023888401
5	0.1	8	-1e-08	0.99999999	1
5	0.2	8	-1e-08	0.99999999	1
5	0.3	8	-1e-08	0.99999999	1
5	0.4	8	-1e-08	0.99999999	1
5	0.5	8	-1e-08	0.99999999	0.99999900000499
5	0.6	8	-1e-08	0.99999999	0.99999500000995
5	0.7	8	-1e-08	0.99999999	0.99998400003984
5	0.8	8	-1e-08	0.99999999	0.9999500001345
5	0.9	8	-1e-08	0.99999999	0.99985900036859
5	1	8	-1e-08	0.99999999	0.999630501111305
5	0.1	9	-1e-09	0.999999999	1
5	0.2	9	-1e-09	0.999999999	1
5	0.3	9	-1e-09	0.999999999	1
5	0.4	9	-1e-09	0.999999999	1
5	0.5	9	-1e-09	0.999999999	1
5	0.6	9	-1e-09	0.999999999	1
5	0.7	9	-1e-09	0.999999999	0.999995500000995
5	0.8	9	-1e-09	0.999999999	0.999982500004483
5	0.9	9	-1e-09	0.999999999	0.999957000013957
5	1	9	-1e-09	0.999999999	0.99984050005734
5	0.1	10	-1e-10	0.9999999999	1
5	0.2	10	-1e-10	0.9999999999	1
5	0.3	10	-1e-10	0.9999999999	1
5	0.4	10	-1e-10	0.9999999999	1
5	0.5	10	-1e-10	0.9999999999	1
5	0.6	10	-1e-10	0.9999999999	1
5	0.7	10	-1e-10	0.9999999999	0.99999950000005
5	0.8	10	-1e-10	0.9999999999	0.999995000000199
5	0.9	10	-1e-10	0.9999999999	0.999983500000748
5	1	10	-1e-10	0.9999999999	0.999954000001945
5	0.1	11	-1e-11	0.99999999999	1
5	0.2	11	-1e-11	0.99999999999	1
5	0.3	11	-1e-11	0.99999999999	1
5	0.4	11	-1e-11	0.99999999999	1
5	0.5	11	-1e-11	0.99999999999	1
5	0.6	11	-1e-11	0.99999999999	1
5	0.7	11	-1e-11	0.99999999999	0.999999500000005
5	0.8	11	-1e-11	0.99999999999	0.99999900000001
5	0.9	11	-1e-11	0.99999999999	0.99999600000002
5	1	11	-1e-11	0.99999999999	0.99998550000008
5	0.1	12	-1e-12	0.999999999999	1
5	0.2	12	-1e-12	0.999999999999	1
5	0.3	12	-1e-12	0.999999999999	1
5	0.4	12	-1e-12	0.999999999999	1
5	0.5	12	-1e-12	0.999999999999	1
5	0.6	12	-1e-12	0.999999999999	1
5	0.7	12	-1e-12	0.999999999999	1
5	0.8	12	-1e-12	0.999999999999	1
5	0.9	12	-1e-12	0.999999999999	0.999999000000001
5	1	12	-1e-12	0.999999999999	0.999993500000005
5	0.1	13	-1e-13	0.9999999999999	1
5	0.2	13	-1e-13	0.9999999999999	1
5	0.3	13	-1e-13	0.9999999999999	1
5	0.4	13	-1e-13	0.9999999999999	1
5	0.5	13	-1e-13	0.9999999999999	1
5	0.6	13	-1e-13	0.9999999999999	1
5	0.7	13	-1e-13	0.9999999999999	1
5	0.8	13	-1e-13	0.9999999999999	1
5	0.9	13	-1e-13	0.9999999999999	0.9999995
5	1	13	-1e-13	0.9999999999999	0.9999985
5	0.1	14	-1e-14	0.99999999999999	1
5	0.2	14	-1e-14	0.99999999999999	1
5	0.3	14	-1e-14	0.99999999999999	1
5	0.4	14	-1e-14	0.99999999999999	1
5	0.5	14	-1e-14	0.99999999999999	1
5	0.6	14	-1e-14	0.99999999999999	1
5	0.7	14	-1e-14	0.99999999999999	1
5	0.8	14	-1e-14	0.99999999999999	1
5	0.9	14	-1e-14	0.99999999999999	1
5	1	14	-1e-14	0.99999999999999	0.9999985
5	0.1	15	-1e-15	0.999999999999999	1
5	0.2	15	-1e-15	0.999999999999999	1
5	0.3	15	-1e-15	0.999999999999999	1
5	0.4	15	-1e-15	0.999999999999999	1
5	0.5	15	-1e-15	0.999999999999999	1
5	0.6	15	-1e-15	0.999999999999999	1
5	0.7	15	-1e-15	0.999999999999999	1
5	0.8	15	-1e-15	0.999999999999999	1
5	0.9	15	-1e-15	0.999999999999999	1
5	1	15	-1e-15	0.999999999999999	0.9999995
5	0.1	16	-1e-16	1	1
5	0.2	16	-1e-16	1	1
5	0.3	16	-1e-16	1	1
5	0.4	16	-1e-16	1	1
5	0.5	16	-1e-16	1	1
5	0.6	16	-1e-16	1	1
5	0.7	16	-1e-16	1	1
5	0.8	16	-1e-16	1	1
5	0.9	16	-1e-16	1	1
5	1	16	-1e-16	1	1
5	0.1	17	-1e-17	1	1
5	0.2	17	-1e-17	1	1
5	0.3	17	-1e-17	1	1
5	0.4	17	-1e-17	1	1
5	0.5	17	-1e-17	1	1
5	0.6	17	-1e-17	1	1
5	0.7	17	-1e-17	1	1
5	0.8	17	-1e-17	1	1
5	0.9	17	-1e-17	1	1
5	1	17	-1e-17	1	1
5	0.1	18	-1e-18	1	1
5	0.2	18	-1e-18	1	1
5	0.3	18	-1e-18	1	1
5	0.4	18	-1e-18	1	1
5	0.5	18	-1e-18	1	1
5	0.6	18	-1e-18	1	1
5	0.7	18	-1e-18	1	1
5	0.8	18	-1e-18	1	1
5	0.9	18	-1e-18	1	1
5	1	18	-1e-18	1	1
5	0.1	19	-1e-19	1	1
5	0.2	19	-1e-19	1	1
5	0.3	19	-1e-19	1	1
5	0.4	19	-1e-19	1	1
5	0.5	19	-1e-19	1	1
5	0.6	19	-1e-19	1	1
5	0.7	19	-1e-19	1	1
5	0.8	19	-1e-19	1	1
5	0.9	19	-1e-19	1	1
5	1	19	-1e-19	1	1
5	0.1	20	-1e-20	1	1
5	0.2	20	-1e-20	1	1
5	0.3	20	-1e-20	1	1
5	0.4	20	-1e-20	1	1
5	0.5	20	-1e-20	1	1
5	0.6	20	-1e-20	1	1
5	0.7	20	-1e-20	1	1
5	0.8	20	-1e-20	1	1
5	0.9	20	-1e-20	1	1
5	1	20	-1e-20	1	1
10	0.1	0.3	-0.501187233627272	0.605810993408002	0.589745045483635
10	0.2	0.3	-0.501187233627272	0.605810993408002	0.574356148808092
10	0.3	0.3	-0.501187233627272	0.605810993408002	0.546578817864989
10	0.4	0.3	-0.501187233627272	0.605810993408002	0.506733085593229
10	0.5	0.3	-0.501187233627272	0.605810993408002	0.458844265331538
10	0.6	0.3	-0.501187233627272	0.605810993408002	0.404137402680547
10	0.7	0.3	-0.501187233627272	0.605810993408002	0.345066772059787
10	0.8	0.3	-0.501187233627272	0.605810993408002	0.287964245276107
10	0.9	0.3	-0.501187233627272	0.605810993408002	0.232131650014469
10	1	0.3	-0.501187233627272	0.605810993408002	0.182435613091567
10	0.1	1	-0.1	0.90483741803596	0.903651097494267
10	0.2	1	-0.1	0.90483741803596	0.889080149869372
10	0.3	1	-0.1	0.90483741803596	0.865846948886145
10	0.4	1	-0.1	0.90483741803596	0.831528519273147
10	0.5	1	-0.1	0.90483741803596	0.785451533836853
10	0.6	1	-0.1	0.90483741803596	0.726474171338033
10	0.7	1	-0.1	0.90483741803596	0.655261264758085
10	0.8	1	-0.1	0.90483741803596	0.575276379125607
10	0.9	1	-0.1	0.90483741803596	0.490963891573221
10	1	1	-0.1	0.90483741803596	0.407454966661589
10	0.1	2	-0.01	0.990049833749168	0.989283134588565
10	0.2	2	-0.01	0.990049833749168	0.986209983132548
10	0.3	2	-0.01	0.990049833749168	0.980766042596038
10	0.4	2	-0.01	0.990049833749168	0.971686080857869
10	0.5	2	-0.01	0.990049833749168	0.955279827618795
10	0.6	2	-0.01	0.990049833749168	0.929615909238725
10	0.7	2	-0.01	0.990049833749168	0.891165561096757
10	0.8	2	-0.01	0.990049833749168	0.83789183582226
10	0.9	2	-0.01	0.990049833749168	0.770354782744807
10	1	2	-0.01	0.990049833749168	0.691714170999501
10	0.1	3	-0.001	0.999000499833375	0.998641322858361
10	0.2	3	-0.001	0.999000499833375	0.998366047720815
10	0.3	3	-0.001	0.999000499833375	0.99758626407835
10	0.4	3	-0.001	0.999000499833375	0.995709884387954
10	0.5	3	-0.001	0.999000499833375	0.991757404643538
10	0.6	3	-0.001	0.999000499833375	0.984144252561009
10	0.7	3	-0.001	0.999000499833375	0.970063633745236
10	0.8	3	-0.001	0.999000499833375	0.946355401625196
10	0.9	3	-0.001	0.999000499833375	0.910201249549504
10	1	3	-0.001	0.999000499833375	0.860084655005907
10	0.1	4	-1e-04	0.999900004999833	0.999912990874537
10	0.2	4	-1e-04	0.999900004999833	0.999871586654324
10	0.3	4	-1e-04	0.999900004999833	0.999750124531219
10	0.4	4	-1e-04	0.999900004999833	0.999425892044593
10	0.5	4	-1e-04	0.999900004999833	0.998591308290401
10	0.6	4	-1e-04	0.999900004999833	0.996697918395896
10	0.7	4	-1e-04	0.999900004999833	0.992236021251023
10	0.8	4	-1e-04	0.999900004999833	0.98337718418415
10	0.9	4	-1e-04	0.999900004999833	0.967474443022077
10	1	4	-1e-04	0.999900004999833	0.941131408495347
10	0.1	5	-1e-05	0.99999000005	0.999989604895524
10	0.2	5	-1e-05	0.99999000005	0.999987129870649
10	0.3	5	-1e-05	0.99999000005	0.999984624845624
10	0.4	5	-1e-05	0.99999000005	0.999938674385872
10	0.5	5	-1e-05	0.99999000005	0.999810808106541
10	0.6	5	-1e-05	0.99999000005	0.999335863354317
10	0.7	5	-1e-05	0.99999000005	0.998128516275081
10	0.8	5	-1e-05	0.99999000005	0.995229282271411
10	0.9	5	-1e-05	0.99999000005	0.988687416839584
10	1	5	-1e-05	0.99999000005	0.976196986924935
10	0.1	6	-1e-06	0.9999990000005	1
10	0.2	6	-1e-06	0.9999990000005	0.999999000999001
10	0.3	6	-1e-06	0.9999990000005	0.999997502497501
10	0.4	6	-1e-06	0.9999990000005	0.999996501996501
10	0.5	6	-1e-06	0.9999990000005	0.999975006475003
10	0.6	6	-1e-06	0.9999990000005	0.999889025389013
10	0.7	6	-1e-06	0.9999990000005	0.99955958005954
10	0.8	6	-1e-06	0.9999990000005	0.998579218579109
10	0.9	6	-1e-06	0.9999990000005	0.996158956658728
10	1	6	-1e-06	0.9999990000005	0.990800223799862
10	0.1	7	-1e-07	0.999999900000005	1
10	0.2	7	-1e-07	0.999999900000005	1
10	0.3	7	-1e-07	0.999999900000005	0.99999950004995
10	0.4	7	-1e-07	0.999999900000005	1
10	0.5	7	-1e-07	0.999999900000005	0.9999980001498
10	0.6	7	-1e-07	0.999999900000005	0.9999830006483
10	0.7	7	-1e-07	0.999999900000005	0.9999120024412
10	0.8	7	-1e-07	0.999999900000005	0.99963350846335
10	0.9	7	-1e-07	0.999999900000005	0.998761024326101
10	1	7	-1e-07	0.999999900000005	0.996512050301202
10	0.1	8	-1e-08	0.99999999	1
10	0.2	8	-1e-08	0.99999999	1
10	0.3	8	-1e-08	0.99999999	1
10	0.4	8	-1e-08	0.99999999	1
10	0.5	8	-1e-08	0.99999999	1
10	0.6	8	-1e-08	0.99999999	0.999996500014965
10	0.7	8	-1e-08	0.99999999	0.99998100007481
10	0.8	8	-1e-08	0.99999999	0.999882500378825
10	0.9	8	-1e-08	0.99999999	0.99960900116609
10	1	8	-1e-08	0.99999999	0.998718503002185
10	0.1	9	-1e-09	0.999999999	1
10	0.2	9	-1e-09	0.999999999	1
10	0.3	9	-1e-09	0.999999999	1
10	0.4	9	-1e-09	0.999999999	1
10	0.5	9	-1e-09	0.999999999	1
10	0.6	9	-1e-09	0.999999999	1
10	0.7	9	-1e-09	0.999999999	0.999997500001997
10	0.8	9	-1e-09	0.999999999	0.999973500011973
10	0.9	9	-1e-09	0.999999999	0.999888000049888
10	1	9	-1e-09	0.999999999	0.999518000153018
10	0.1	10	-1e-10	0.9999999999	1
10	0.2	10	-1e-10	0.9999999999	1
10	0.3	10	-1e-10	0.9999999999	1
10	0.4	10	-1e-10	0.9999999999	1
10	0.5	10	-1e-10	0.9999999999	1
10	0.6	10	-1e-10	0.9999999999	1
10	0.7	10	-1e-10	0.9999999999	1
10	0.8	10	-1e-10	0.9999999999	0.999993000000499
10	0.9	10	-1e-10	0.9999999999	0.999967500002147
10	1	10	-1e-10	0.9999999999	0.999837500007484
10	0.1	11	-1e-11	0.99999999999	1
10	0.2	11	-1e-11	0.99999999999	1
10	0.3	11	-1e-11	0.99999999999	1
10	0.4	11	-1e-11	0.99999999999	1
10	0.5	11	-1e-11	0.99999999999	1
10	0.6	11	-1e-11	0.99999999999	1
10	0.7	11	-1e-11	0.99999999999	1
10	0.8	11	-1e-11	0.99999999999	0.999999500000005
10	0.9	11	-1e-11	0.99999999999	0.99999200000004
10	1	11	-1e-11	0.99999999999	0.999938500000349
10	0.1	12	-1e-12	0.999999999999	1
10	0.2	12	-1e-12	0.999999999999	1
10	0.3	12	-1e-12	0.999999999999	1
10	0.4	12	-1e-12	0.999999999999	1
10	0.5	12	-1e-12	0.999999999999	1
10	0.6	12	-1e-12	0.999999999999	1
10	0.7	12	-1e-12	0.999999999999	1
10	0.8	12	-1e-12	0.999999999999	1
10	0.9	12	-1e-12	0.999999999999	0.999995500000003
10	1	12	-1e-12	0.999999999999	0.999975500000016
10	0.1	13	-1e-13	0.9999999999999	1
10	0.2	13	-1e-13	0.9999999999999	1
10	0.3	13	-1e-13	0.9999999999999	1
10	0.4	13	-1e-13	0.9999999999999	1
10	0.5	13	-1e-13	0.9999999999999	1
10	0.6	13	-1e-13	0.9999999999999	1
10	0.7	13	-1e-13	0.9999999999999	1
10	0.8	13	-1e-13	0.9999999999999	1
10	0.9	13	-1e-13	0.9999999999999	0.9999995
10	1	13	-1e-13	0.9999999999999	0.999997
10	0.1	14	-1e-14	0.99999999999999	1
10	0.2	14	-1e-14	0.99999999999999	1
10	0.3	14	-1e-14	0.99999999999999	1
10	0.4	14	-1e-14	0.99999999999999	1
10	0.5	14	-1e-14	0.99999999999999	1
10	0.6	14	-1e-14	0.99999999999999	1
10	0.7	14	-1e-14	0.99999999999999	1
10	0.8	14	-1e-14	0.99999999999999	1
10	0.9	14	-1e-14	0.99999999999999	0.9999995
10	1	14	-1e-14	0.99999999999999	0.999997
10	0.1	15	-1e-15	0.999999999999999	1
10	0.2	15	-1e-15	0.999999999999999	1
10	0.3	15	-1e-15	0.999999999999999	1
10	0.4	15	-1e-15	0.999999999999999	1
10	0.5	15	-1e-15	0.999999999999999	1
10	0.6	15	-1e-15	0.999999999999999	1
10	0.7	15	-1e-15	0.999999999999999	1
10	0.8	15	-1e-15	0.999999999999999	1
10	0.9	15	-1e-15	0.999999999999999	1
10	1	15	-1e-15	0.999999999999999	0.9999985
10	0.1	16	-1e-16	1	1
10	0.2	16	-1e-16	1	1
10	0.3	16	-1e-16	1	1
10	0.4	16	-1e-16	1	1
10	0.5	16	-1e-16	1	1
10	0.6	16	-1e-16	1	1
10	0.7	16	-1e-16	1	1
10	0.8	16	-1e-16	1	1
10	0.9	16	-1e-16	1	1
10	1	16	-1e-16	1	0.9999995
10	0.1	17	-1e-17	1	1
10	0.2	17	-1e-17	1	1
10	0.3	17	-1e-17	1	1
10	0.4	17	-1e-17	1	1
10	0.5	17	-1e-17	1	1
10	0.6	17	-1e-17	1	1
10	0.7	17	-1e-17	1	1
10	0.8	17	-1e-17	1	1
10	0.9	17	-1e-17	1	1
10	1	17	-1e-17	1	0.9999995
10	0.1	18	-1e-18	1	1
10	0.2	18	-1e-18	1	1
10	0.3	18	-1e-18	1	1
10	0.4	18	-1e-18	1	1
10	0.5	18	-1e-18	1	1
10	0.6	18	-1e-18	1	1
10	0.7	18	-1e-18	1	1
10	0.8	18	-1e-18	1	1
10	0.9	18	-1e-18	1	1
10	1	18	-1e-18	1	1
10	0.1	19	-1e-19	1	1
10	0.2	19	-1e-19	1	1
10	0.3	19	-1e-19	1	1
10	0.4	19	-1e-19	1	1
10	0.5	19	-1e-19	1	1
10	0.6	19	-1e-19	1	1
10	0.7	19	-1e-19	1	1
10	0.8	19	-1e-19	1	1
10	0.9	19	-1e-19	1	1
10	1	19	-1e-19	1	1
10	0.1	20	-1e-20	1	1
10	0.2	20	-1e-20	1	1
10	0.3	20	-1e-20	1	1
10	0.4	20	-1e-20	1	1
10	0.5	20	-1e-20	1	1
10	0.6	20	-1e-20	1	1
10	0.7	20	-1e-20	1	1
10	0.8	20	-1e-20	1	1
10	0.9	20	-1e-20	1	1
10	1	20	-1e-20	1	1
20	0.1	0.3	-0.501187233627272	0.605810993408002	0.590652828668398
20	0.2	0.3	-0.501187233627272	0.605810993408002	0.562964997369161
20	0.3	0.3	-0.501187233627272	0.605810993408002	0.516644357179739
20	0.4	0.3	-0.501187233627272	0.605810993408002	0.454497270783154
20	0.5	0.3	-0.501187233627272	0.605810993408002	0.380526012838002
20	0.6	0.3	-0.501187233627272	0.605810993408002	0.301784965046363
20	0.7	0.3	-0.501187233627272	0.605810993408002	0.224182957189311
20	0.8	0.3	-0.501187233627272	0.605810993408002	0.156152663172769
20	0.9	0.3	-0.501187233627272	0.605810993408002	0.102229079158176
20	1	0.3	-0.501187233627272	0.605810993408002	0.0628768715234359
20	0.1	1	-0.1	0.90483741803596	0.898377347382534
20	0.2	1	-0.1	0.90483741803596	0.879610514983852
20	0.3	1	-0.1	0.90483741803596	0.845772821177332
20	0.4	1	-0.1	0.90483741803596	0.793462797272416
20	0.5	1	-0.1	0.90483741803596	0.71965831772473
20	0.6	1	-0.1	0.90483741803596	0.625107601748451
20	0.7	1	-0.1	0.90483741803596	0.514633350668531
20	0.8	1	-0.1	0.90483741803596	0.39905787802605
20	0.9	1	-0.1	0.90483741803596	0.291211984327474
20	1	1	-0.1	0.90483741803596	0.200467505415201
20	0.1	2	-0.01	0.990049833749168	0.985856358188028
20	0.2	2	-0.01	0.990049833749168	0.982732808251264
20	0.3	2	-0.01	0.990049833749168	0.975212612285573
20	0.4	2	-0.01	0.990049833749168	0.95992938214932
20	0.5	2	-0.01	0.990049833749168	0.931120573584077
20	0.6	2	-0.01	0.990049833749168	0.881927588575585
20	0.7	2	-0.01	0.990049833749168	0.808087981855371
20	0.8	2	-0.01	0.990049833749168	0.707594255228279
20	0.9	2	-0.01	0.990049833749168	0.589230945871557
20	1	2	-0.01	0.990049833749168	0.463652418648149
20	0.1	3	-0.001	0.999000499833375	0.999173862629451
20	0.2	3	-0.001	0.999000499833375	0.997986168031001
20	0.3	3	-0.001	0.999000499833375	0.995964638014579
20	0.4	3	-0.001	0.999000499833375	0.992432596992571
20	0.5	3	-0.001	0.999000499833375	0.984649273324014
20	0.6	3	-0.001	0.999000499833375	0.967964049705807
20	0.7	3	-0.001	0.999000499833375	0.935531587469728
20	0.8	3	-0.001	0.999000499833375	0.879279842848604
20	0.9	3	-0.001	0.999000499833375	0.797015116741986
20	1	3	-0.001	0.999000499833375	0.689219875380284
20	0.1	4	-1e-04	0.999900004999833	0.999905040026993
20	0.2	4	-1e-04	0.999900004999833	0.999898189334459
20	0.3	4	-1e-04	0.999900004999833	0.999712170733529
20	0.4	4	-1e-04	0.999900004999833	0.998915640857031
20	0.5	4	-1e-04	0.999900004999833	0.996828831866576
20	0.6	4	-1e-04	0.999900004999833	0.991812679233928
20	0.7	4	-1e-04	0.999900004999833	0.979781574853688
20	0.8	4	-1e-04	0.999900004999833	0.954574453147586
20	0.9	4	-1e-04	0.999900004999833	0.908457341241987
20	1	4	-1e-04	0.999900004999833	0.836736669483404
20	0.1	5	-1e-05	0.99999000005	0.999989604895524
20	0.2	5	-1e-05	0.99999000005	0.999994554945275
20	0.3	5	-1e-05	0.99999000005	0.999987104870524
20	0.4	5	-1e-05	0.99999000005	0.999913679135896
20	0.5	5	-1e-05	0.99999000005	0.999514500142501
20	0.6	5	-1e-05	0.99999000005	0.998131066302832
20	0.7	5	-1e-05	0.99999000005	0.994050370484352
20	0.8	5	-1e-05	0.99999000005	0.983762857594288
20	0.9	5	-1e-05	0.99999000005	0.961458969544848
20	1	5	-1e-05	0.99999000005	0.918978159735799
20	0.1	6	-1e-06	0.9999990000005	0.999997502497501
20	0.2	6	-1e-06	0.9999990000005	1
20	0.3	6	-1e-06	0.9999990000005	0.999999000999001
20	0.4	6	-1e-06	0.9999990000005	0.999997002497001
20	0.5	6	-1e-06	0.9999990000005	0.999936015936008
20	0.6	6	-1e-06	0.9999990000005	0.999616055116028
20	0.7	6	-1e-06	0.9999990000005	0.998404177404089
20	0.8	6	-1e-06	0.9999990000005	0.994465957465729
20	0.9	6	-1e-06	0.9999990000005	0.984422261921881
20	1	6	-1e-06	0.9999990000005	0.962260928760464
20	0.1	7	-1e-07	0.999999900000005	1
20	0.2	7	-1e-07	0.999999900000005	0.99999950004995
20	0.3	7	-1e-07	0.999999900000005	1
20	0.4	7	-1e-07	0.999999900000005	1
20	0.5	7	-1e-07	0.999999900000005	0.9999960002996
20	0.6	7	-1e-07	0.999999900000005	0.99992950179295
20	0.7	7	-1e-07	0.999999900000005	0.9995860080586
20	0.8	7	-1e-07	0.999999900000005	0.998206525470651
20	0.9	7	-1e-07	0.999999900000005	0.993934056893403
20	1	7	-1e-07	0.999999900000005	0.982811085731104
20	0.1	8	-1e-08	0.99999999	1
20	0.2	8	-1e-08	0.99999999	1
20	0.3	8	-1e-08	0.99999999	1
20	0.4	8	-1e-08	0.99999999	1
20	0.5	8	-1e-08	0.99999999	0.99999900000999
20	0.6	8	-1e-08	0.99999999	0.99999400003994
20	0.7	8	-1e-08	0.99999999	0.99990300032903
20	0.8	8	-1e-08	0.99999999	0.99942100121921
20	0.9	8	-1e-08	0.99999999	0.997689503561895
20	1	8	-1e-08	0.99999999	0.992360506858605
20	0.1	9	-1e-09	0.999999999	1
20	0.2	9	-1e-09	0.999999999	1
20	0.3	9	-1e-09	0.999999999	1
20	0.4	9	-1e-09	0.999999999	1
20	0.5	9	-1e-09	0.999999999	1
20	0.6	9	-1e-09	0.999999999	0.9999995000005
20	0.7	9	-1e-09	0.999999999	0.999975000011975
20	0.8	9	-1e-09	0.999999999	0.999832000053832
20	0.9	9	-1e-09	0.999999999	0.999160500196161
20	1	9	-1e-09	0.999999999	0.996777500484778
20	0.1	10	-1e-10	0.9999999999	1
20	0.2	10	-1e-10	0.9999999999	1
20	0.3	10	-1e-10	0.9999999999	1
20	0.4	10	-1e-10	0.9999999999	1
20	0.5	10	-1e-10	0.9999999999	1
20	0.6	10	-1e-10	0.9999999999	1
20	0.7	10	-1e-10	0.9999999999	0.99999700000025
20	0.8	10	-1e-10	0.9999999999	0.999945000002245
20	0.9	10	-1e-10	0.9999999999	0.999711000009321
20	1	10	-1e-10	0.9999999999	0.998694500030419
20	0.1	11	-1e-11	0.99999999999	1
20	0.2	11	-1e-11	0.99999999999	1
20	0.3	11	-1e-11	0.99999999999	1
20	0.4	11	-1e-11	0.99999999999	1
20	0.5	11	-1e-11	0.99999999999	1
20	0.6	11	-1e-11	0.99999999999	1
20	0.7	11	-1e-11	0.99999999999	1
20	0.8	11	-1e-11	0.99999999999	0.999985500000085
20	0.9	11	-1e-11	0.99999999999	0.999893000000459
20	1	11	-1e-11	0.99999999999	0.999422000001819
20	0.1	12	-1e-12	0.999999999999	1
20	0.2	12	-1e-12	0.999999999999	1
20	0.3	12	-1e-12	0.999999999999	1
20	0.4	12	-1e-12	0.999999999999	1
20	0.5	12	-1e-12	0.999999999999	1
20	0.6	12	-1e-12	0.999999999999	1
20	0.7	12	-1e-12	0.999999999999	1
20	0.8	12	-1e-12	0.999999999999	0.999995500000004
20	0.9	12	-1e-12	0.999999999999	0.999963500000024
20	1	12	-1e-12	0.999999999999	0.999786500000092
20	0.1	13	-1e-13	0.9999999999999	1
20	0.2	13	-1e-13	0.9999999999999	1
20	0.3	13	-1e-13	0.9999999999999	1
20	0.4	13	-1e-13	0.9999999999999	1
20	0.5	13	-1e-13	0.9999999999999	1
20	0.6	13	-1e-13	0.9999999999999	1
20	0.7	13	-1e-13	0.9999999999999	1
20	0.8	13	-1e-13	0.9999999999999	0.999999
20	0.9	13	-1e-13	0.9999999999999	0.999986500000001
20	1	13	-1e-13	0.9999999999999	0.999903000000005
20	0.1	14	-1e-14	0.99999999999999	1
20	0.2	14	-1e-14	0.99999999999999	1
20	0.3	14	-1e-14	0.99999999999999	1
20	0.4	14	-1e-14	0.99999999999999	1
20	0.5	14	-1e-14	0.99999999999999	1
20	0.6	14	-1e-14	0.99999999999999	1
20	0.7	14	-1e-14	0.99999999999999	1
20	0.8	14	-1e-14	0.99999999999999	1
20	0.9	14	-1e-14	0.99999999999999	0.999999
20	1	14	-1e-14	0.99999999999999	0.9999645
20	0.1	15	-1e-15	0.999999999999999	1
20	0.2	15	-1e-15	0.999999999999999	1
20	0.3	15	-1e-15	0.999999999999999	1
20	0.4	15	-1e-15	0.999999999999999	1
20	0.5	15	-1e-15	0.999999999999999	1
20	0.6	15	-1e-15	0.999999999999999	1
20	0.7	15	-1e-15	0.999999999999999	1
20	0.8	15	-1e-15	0.999999999999999	1
20	0.9	15	-1e-15	0.999999999999999	0.999998
20	1	15	-1e-15	0.999999999999999	0.999985
20	0.1	16	-1e-16	1	1
20	0.2	16	-1e-16	1	1
20	0.3	16	-1e-16	1	1
20	0.4	16	-1e-16	1	1
20	0.5	16	-1e-16	1	1
20	0.6	16	-1e-16	1	1
20	0.7	16	-1e-16	1	1
20	0.8	16	-1e-16	1	1
20	0.9	16	-1e-16	1	1
20	1	16	-1e-16	1	0.999994
20	0.1	17	-1e-17	1	1
20	0.2	17	-1e-17	1	1
20	0.3	17	-1e-17	1	1
20	0.4	17	-1e-17	1	1
20	0.5	17	-1e-17	1	1
20	0.6	17	-1e-17	1	1
20	0.7	17	-1e-17	1	1
20	0.8	17	-1e-17	1	1
20	0.9	17	-1e-17	1	1
20	1	17	-1e-17	1	0.9999995
20	0.1	18	-1e-18	1	1
20	0.2	18	-1e-18	1	1
20	0.3	18	-1e-18	1	1
20	0.4	18	-1e-18	1	1
20	0.5	18	-1e-18	1	1
20	0.6	18	-1e-18	1	1
20	0.7	18	-1e-18	1	1
20	0.8	18	-1e-18	1	1
20	0.9	18	-1e-18	1	1
20	1	18	-1e-18	1	1
20	0.1	19	-1e-19	1	1
20	0.2	19	-1e-19	1	1
20	0.3	19	-1e-19	1	1
20	0.4	19	-1e-19	1	1
20	0.5	19	-1e-19	1	1
20	0.6	19	-1e-19	1	1
20	0.7	19	-1e-19	1	1
20	0.8	19	-1e-19	1	1
20	0.9	19	-1e-19	1	1
20	1	19	-1e-19	1	1
20	0.1	20	-1e-20	1	1
20	0.2	20	-1e-20	1	1
20	0.3	20	-1e-20	1	1
20	0.4	20	-1e-20	1	1
20	0.5	20	-1e-20	1	1
20	0.6	20	-1e-20	1	1
20	0.7	20	-1e-20	1	1
20	0.8	20	-1e-20	1	1
20	0.9	20	-1e-20	1	1
20	1	20	-1e-20	1	1
30	0.1	0.3	-0.501187233627272	0.605810993408002	0.588233425462981
30	0.2	0.3	-0.501187233627272	0.605810993408002	0.552683732344554
30	0.3	0.3	-0.501187233627272	0.605810993408002	0.493365664483969
30	0.4	0.3	-0.501187233627272	0.605810993408002	0.412272452014987
30	0.5	0.3	-0.501187233627272	0.605810993408002	0.320219425731612
30	0.6	0.3	-0.501187233627272	0.605810993408002	0.229049720105484
30	0.7	0.3	-0.501187233627272	0.605810993408002	0.149037251682715
30	0.8	0.3	-0.501187233627272	0.605810993408002	0.0881174171166748
30	0.9	0.3	-0.501187233627272	0.605810993408002	0.0467901710408704
30	1	0.3	-0.501187233627272	0.605810993408002	0.0227290362007784
30	0.1	1	-0.1	0.90483741803596	0.895133374130927
30	0.2	1	-0.1	0.90483741803596	0.871270342650594
30	0.3	1	-0.1	0.90483741803596	0.829102651941716
30	0.4	1	-0.1	0.90483741803596	0.76119050311019
30	0.5	1	-0.1	0.90483741803596	0.663354337927353
30	0.6	1	-0.1	0.90483741803596	0.538842250098058
30	0.7	1	-0.1	0.90483741803596	0.403568916192347
30	0.8	1	-0.1	0.90483741803596	0.274345970946722
30	0.9	1	-0.1	0.90483741803596	0.169596766160594
30	1	1	-0.1	0.90483741803596	0.0954447708268491
30	0.1	2	-0.01	0.990049833749168	0.987580310805677
30	0.2	2	-0.01	0.990049833749168	0.982454260910789
30	0.3	2	-0.01	0.990049833749168	0.971806370780058
30	0.4	2	-0.01	0.990049833749168	0.949692070694642
30	0.5	2	-0.01	0.990049833749168	0.906783419845834
30	0.6	2	-0.01	0.990049833749168	0.83316022560961
30	0.7	2	-0.01	0.990049833749168	0.723202761798577
30	0.8	2	-0.01	0.990049833749168	0.582864119810635
30	0.9	2	-0.01	0.990049833749168	0.430581861102563
30	1	2	-0.01	0.990049833749168	0.291984797275608
30	0.1	3	-0.001	0.999000499833375	0.998397075233986
30	0.2	3	-0.001	0.999000499833375	0.997870550972232
30	0.3	3	-0.001	0.999000499833375	0.995958138515996
30	0.4	3	-0.001	0.999000499833375	0.990778930907459
30	0.5	3	-0.001	0.999000499833375	0.978093210541503
30	0.6	3	-0.001	0.999000499833375	0.949114687522579
30	0.7	3	-0.001	0.999000499833375	0.892753815334599
30	0.8	3	-0.001	0.999000499833375	0.798646247307175
30	0.9	3	-0.001	0.999000499833375	0.668433599494072
30	1	3	-0.001	0.999000499833375	0.516159401407712
30	0.1	4	-1e-04	0.999900004999833	0.99988223776188
30	0.2	4	-1e-04	0.999900004999833	0.999737623281156
30	0.3	4	-1e-04	0.999900004999833	0.999412740712026
30	0.4	4	-1e-04	0.999900004999833	0.9984501442572
30	0.5	4	-1e-04	0.999900004999833	0.9952982284614
30	0.6	4	-1e-04	0.999900004999833	0.986154712985608
30	0.7	4	-1e-04	0.999900004999833	0.962313827516311
30	0.8	4	-1e-04	0.999900004999833	0.912763071903522
30	0.9	4	-1e-04	0.999900004999833	0.826304526326248
30	1	4	-1e-04	0.999900004999833	0.701445641056994
30	0.1	5	-1e-05	0.99999000005	0.999994554945275
30	0.2	5	-1e-05	0.99999000005	0.999991084910425
30	0.3	5	-1e-05	0.99999000005	0.999955109550548
30	0.4	5	-1e-05	0.99999000005	0.999790272901364
30	0.5	5	-1e-05	0.99999000005	0.999052800524003
30	0.6	5	-1e-05	0.99999000005	0.996385413842069
30	0.7	5	-1e-05	0.99999000005	0.987825838231691
30	0.8	5	-1e-05	0.99999000005	0.965054780506402
30	0.9	5	-1e-05	0.99999000005	0.915620546160231
30	1	5	-1e-05	0.99999000005	0.829673291691458
30	0.1	6	-1e-06	0.9999990000005	0.999999000999001
30	0.2	6	-1e-06	0.9999990000005	0.999999000999001
30	0.3	6	-1e-06	0.9999990000005	0.999997002497001
30	0.4	6	-1e-06	0.9999990000005	0.999968505968503
30	0.5	6	-1e-06	0.9999990000005	0.999839521839511
30	0.6	6	-1e-06	0.9999990000005	0.999093091593046
30	0.7	6	-1e-06	0.9999990000005	0.996300813800657
30	0.8	6	-1e-06	0.9999990000005	0.986620656620328
30	0.9	6	-1e-06	0.9999990000005	0.961291395790948
30	1	6	-1e-06	0.9999990000005	0.907952405951953
30	0.1	7	-1e-07	0.999999900000005	1
30	0.2	7	-1e-07	0.999999900000005	1
30	0.3	7	-1e-07	0.999999900000005	1
30	0.4	7	-1e-07	0.999999900000005	0.99999850009985
30	0.5	7	-1e-07	0.999999900000005	0.9999730004973
30	0.6	7	-1e-07	0.999999900000005	0.99978950342895
30	0.7	7	-1e-07	0.999999900000005	0.998900514940051
30	0.8	7	-1e-07	0.999999900000005	0.995209044070902
30	0.9	7	-1e-07	0.999999900000005	0.983159578665954
30	1	7	-1e-07	0.999999900000005	0.952589593008955
30	0.1	8	-1e-08	0.99999999	1
30	0.2	8	-1e-08	0.99999999	1
30	0.3	8	-1e-08	0.99999999	1
30	0.4	8	-1e-08	0.99999999	1
30	0.5	8	-1e-08	0.99999999	0.999993500019935
30	0.6	8	-1e-08	0.99999999	0.999955500094555
30	0.7	8	-1e-08	0.99999999	0.999682500651825
30	0.8	8	-1e-08	0.99999999	0.998279502447795
30	0.9	8	-1e-08	0.99999999	0.99293500602935
30	1	8	-1e-08	0.99999999	0.9766200089412
30	0.1	9	-1e-09	0.999999999	1
30	0.2	9	-1e-09	0.999999999	1
30	0.3	9	-1e-09	0.999999999	1
30	0.4	9	-1e-09	0.999999999	1
30	0.5	9	-1e-09	0.999999999	1
30	0.6	9	-1e-09	0.999999999	0.999992500003993
30	0.7	9	-1e-09	0.999999999	0.99992050002492
30	0.8	9	-1e-09	0.999999999	0.999449500129949
30	0.9	9	-1e-09	0.999999999	0.997114500401615
30	1	9	-1e-09	0.999999999	0.98873950077874
30	0.1	10	-1e-10	0.9999999999	1
30	0.2	10	-1e-10	0.9999999999	1
30	0.3	10	-1e-10	0.9999999999	1
30	0.4	10	-1e-10	0.9999999999	1
30	0.5	10	-1e-10	0.9999999999	1
30	0.6	10	-1e-10	0.9999999999	0.99999750000015
30	0.7	10	-1e-10	0.9999999999	0.999978000000948
30	0.8	10	-1e-10	0.9999999999	0.999815000006282
30	0.9	10	-1e-10	0.9999999999	0.99880100002548
30	1	10	-1e-10	0.9999999999	0.994706500062321
30	0.1	11	-1e-11	0.99999999999	1
30	0.2	11	-1e-11	0.99999999999	1
30	0.3	11	-1e-11	0.99999999999	1
30	0.4	11	-1e-11	0.99999999999	1
30	0.5	11	-1e-11	0.99999999999	1
30	0.6	11	-1e-11	0.99999999999	0.999999500000005
30	0.7	11	-1e-11	0.99999999999	0.99999250000004
30	0.8	11	-1e-11	0.99999999999	0.9999545000002
30	0.9	11	-1e-11	0.99999999999	0.999574000001346
30	1	11	-1e-11	0.99999999999	0.997574000004346
30	0.1	12	-1e-12	0.999999999999	1
30	0.2	12	-1e-12	0.999999999999	1
30	0.3	12	-1e-12	0.999999999999	1
30	0.4	12	-1e-12	0.999999999999	1
30	0.5	12	-1e-12	0.999999999999	1
30	0.6	12	-1e-12	0.999999999999	1
30	0.7	12	-1e-12	0.999999999999	0.9999995
30	0.8	12	-1e-12	0.999999999999	0.999983000000011
30	0.9	12	-1e-12	0.999999999999	0.999825500000069
30	1	12	-1e-12	0.999999999999	0.998966000000274
30	0.1	13	-1e-13	0.9999999999999	1
30	0.2	13	-1e-13	0.9999999999999	1
30	0.3	13	-1e-13	0.9999999999999	1
30	0.4	13	-1e-13	0.9999999999999	1
30	0.5	13	-1e-13	0.9999999999999	1
30	0.6	13	-1e-13	0.9999999999999	1
30	0.7	13	-1e-13	0.9999999999999	0.9999995
30	0.8	13	-1e-13	0.9999999999999	0.999992500000001
30	0.9	13	-1e-13	0.9999999999999	0.999944500000003
30	1	13	-1e-13	0.9999999999999	0.999545500000016
30	0.1	14	-1e-14	0.99999999999999	1
30	0.2	14	-1e-14	0.99999999999999	1
30	0.3	14	-1e-14	0.99999999999999	1
30	0.4	14	-1e-14	0.99999999999999	1
30	0.5	14	-1e-14	0.99999999999999	1
30	0.6	14	-1e-14	0.99999999999999	1
30	0.7	14	-1e-14	0.99999999999999	1
30	0.8	14	-1e-14	0.99999999999999	0.9999995
30	0.9	14	-1e-14	0.99999999999999	0.999975
30	1	14	-1e-14	0.99999999999999	0.999821500000001
30	0.1	15	-1e-15	0.999999999999999	1
30	0.2	15	-1e-15	0.999999999999999	1
30	0.3	15	-1e-15	0.999999999999999	1
30	0.4	15	-1e-15	0.999999999999999	1
30	0.5	15	-1e-15	0.999999999999999	1
30	0.6	15	-1e-15	0.999999999999999	1
30	0.7	15	-1e-15	0.999999999999999	1
30	0.8	15	-1e-15	0.999999999999999	0.999999
30	0.9	15	-1e-15	0.999999999999999	0.9999895
30	1	15	-1e-15	0.999999999999999	0.999901
30	0.1	16	-1e-16	1	1
30	0.2	16	-1e-16	1	1
30	0.3	16	-1e-16	1	1
30	0.4	16	-1e-16	1	1
30	0.5	16	-1e-16	1	1
30	0.6	16	-1e-16	1	1
30	0.7	16	-1e-16	1	1
30	0.8	16	-1e-16	1	1
30	0.9	16	-1e-16	1	0.9999975
30	1	16	-1e-16	1	0.999968
30	0.1	17	-1e-17	1	1
30	0.2	17	-1e-17	1	1
30	0.3	17	-1e-17	1	1
30	0.4	17	-1e-17	1	1
30	0.5	17	-1e-17	1	1
30	0.6	17	-1e-17	1	1
30	0.7	17	-1e-17	1	1
30	0.8	17	-1e-17	1	1
30	0.9	17	-1e-17	1	0.999999
30	1	17	-1e-17	1	0.999988
30	0.1	18	-1e-18	1	1
30	0.2	18	-1e-18	1	1
30	0.3	18	-1e-18	1	1
30	0.4	18	-1e-18	1	1
30	0.5	18	-1e-18	1	1
30	0.6	18	-1e-18	1	1
30	0.7	18	-1e-18	1	1
30	0.8	18	-1e-18	1	1
30	0.9	18	-1e-18	1	1
30	1	18	-1e-18	1	0.9999955
30	0.1	19	-1e-19	1	1
30	0.2	19	-1e-19	1	1
30	0.3	19	-1e-19	1	1
30	0.4	19	-1e-19	1	1
30	0.5	19	-1e-19	1	1
30	0.6	19	-1e-19	1	1
30	0.7	19	-1e-19	1	1
30	0.8	19	-1e-19	1	1
30	0.9	19	-1e-19	1	1
30	1	19	-1e-19	1	0.9999975
30	0.1	20	-1e-20	1	1
30	0.2	20	-1e-20	1	1
30	0.3	20	-1e-20	1	1
30	0.4	20	-1e-20	1	1
30	0.5	20	-1e-20	1	1
30	0.6	20	-1e-20	1	1
30	0.7	20	-1e-20	1	1
30	0.8	20	-1e-20	1	1
30	0.9	20	-1e-20	1	1
30	1	20	-1e-20	1	1
40	0.1	0.3	-0.501187233627272	0.605810993408002	0.595510155489528
40	0.2	0.3	-0.501187233627272	0.605810993408002	0.548802002681533
40	0.3	0.3	-0.501187233627272	0.605810993408002	0.473096538406644
40	0.4	0.3	-0.501187233627272	0.605810993408002	0.376684529046214
40	0.5	0.3	-0.501187233627272	0.605810993408002	0.27017712329119
40	0.6	0.3	-0.501187233627272	0.605810993408002	0.172777998637133
40	0.7	0.3	-0.501187233627272	0.605810993408002	0.0973216079627868
40	0.8	0.3	-0.501187233627272	0.605810993408002	0.0475007887164893
40	0.9	0.3	-0.501187233627272	0.605810993408002	0.0203173929392702
40	1	0.3	-0.501187233627272	0.605810993408002	0.0077177536407814
40	0.1	1	-0.1	0.90483741803596	0.897170805930178
40	0.2	1	-0.1	0.90483741803596	0.871695433463685
40	0.3	1	-0.1	0.90483741803596	0.821346445512464
40	0.4	1	-0.1	0.90483741803596	0.737915391849135
40	0.5	1	-0.1	0.90483741803596	0.615806039059536
40	0.6	1	-0.1	0.90483741803596	0.465668483621901
40	0.7	1	-0.1	0.90483741803596	0.313393317238711
40	0.8	1	-0.1	0.90483741803596	0.185066948671817
40	0.9	1	-0.1	0.90483741803596	0.095925520176212
40	1	1	-0.1	0.90483741803596	0.0438553923710778
40	0.1	2	-0.01	0.990049833749168	0.985990293862773
40	0.2	2	-0.01	0.990049833749168	0.980436987709558
40	0.3	2	-0.01	0.990049833749168	0.967696907852613
40	0.4	2	-0.01	0.990049833749168	0.940420167540566
40	0.5	2	-0.01	0.990049833749168	0.885550351609388
40	0.6	2	-0.01	0.990049833749168	0.786829959334617
40	0.7	2	-0.01	0.990049833749168	0.64218747177587
40	0.8	2	-0.01	0.990049833749168	0.469800088990107
40	0.9	2	-0.01	0.990049833749168	0.303916014874289
40	1	2	-0.01	0.990049833749168	0.173652369950862
40	0.1	3	-0.001	0.999000499833375	0.99813231910736
40	0.2	3	-0.001	0.999000499833375	0.997060747321432
40	0.3	3	-0.001	0.999000499833375	0.994397071981818
40	0.4	3	-0.001	0.999000499833375	0.987563711046756
40	0.5	3	-0.001	0.999000499833375	0.969814414890869
40	0.6	3	-0.001	0.999000499833375	0.928278344099688
40	0.7	3	-0.001	0.999000499833375	0.845437018439468
40	0.8	3	-0.001	0.999000499833375	0.712013157519497
40	0.9	3	-0.001	0.999000499833375	0.541104333871866
40	1	3	-0.001	0.999000499833375	0.365469286612866
40	0.1	4	-1e-04	0.999900004999833	0.99991414095704
40	0.2	4	-1e-04	0.999900004999833	0.99982828236411
40	0.3	4	-1e-04	0.999900004999833	0.999269326366309
40	0.4	4	-1e-04	0.999900004999833	0.997628362018087
40	0.5	4	-1e-04	0.999900004999833	0.992524400895019
40	0.6	4	-1e-04	0.999900004999833	0.977773474398671
40	0.7	4	-1e-04	0.999900004999833	0.939994745237191
40	0.8	4	-1e-04	0.999900004999833	0.860709866718265
40	0.9	4	-1e-04	0.999900004999833	0.729123908745376
40	1	4	-1e-04	0.999900004999833	0.558515848792393
40	0.1	5	-1e-05	0.99999000005	0.999989604895524
40	0.2	5	-1e-05	0.99999000005	0.99999108991045
40	0.3	5	-1e-05	0.99999000005	0.999960114600573
40	0.4	5	-1e-05	0.99999000005	0.999664796646483
40	0.5	5	-1e-05	0.99999000005	0.998363953634768
40	0.6	5	-1e-05	0.99999000005	0.993533720321102
40	0.7	5	-1e-05	0.99999000005	0.978243812404062
40	0.8	5	-1e-05	0.99999000005	0.937651356469282
40	0.9	5	-1e-05	0.99999000005	0.852740512362562
40	1	5	-1e-05	0.99999000005	0.716359663560818
40	0.1	6	-1e-06	0.9999990000005	1
40	0.2	6	-1e-06	0.9999990000005	0.999999000999001
40	0.3	6	-1e-06	0.9999990000005	1
40	0.4	6	-1e-06	0.9999990000005	0.999973506473503
40	0.5	6	-1e-06	0.9999990000005	0.999685534685517
40	0.6	6	-1e-06	0.9999990000005	0.998287144287072
40	0.7	6	-1e-06	0.9999990000005	0.992473433473217
40	0.8	6	-1e-06	0.9999990000005	0.973545796545398
40	0.9	6	-1e-06	0.9999990000005	0.925095907595454
40	1	6	-1e-06	0.9999990000005	0.829187329186915
40	0.1	7	-1e-07	0.999999900000005	1
40	0.2	7	-1e-07	0.999999900000005	1
40	0.3	7	-1e-07	0.999999900000005	1
40	0.4	7	-1e-07	0.999999900000005	0.99999550024955
40	0.5	7	-1e-07	0.999999900000005	0.9999610008461
40	0.6	7	-1e-07	0.999999900000005	0.9995840056584
40	0.7	7	-1e-07	0.999999900000005	0.997510023551001
40	0.8	7	-1e-07	0.999999900000005	0.989153561865353
40	0.9	7	-1e-07	0.999999900000005	0.963441589294154
40	1	7	-1e-07	0.999999900000005	0.902681589968154
40	0.1	8	-1e-08	0.99999999	1
40	0.2	8	-1e-08	0.99999999	1
40	0.3	8	-1e-08	0.99999999	1
40	0.4	8	-1e-08	0.99999999	1
40	0.5	8	-1e-08	0.99999999	0.999995500014955
40	0.6	8	-1e-08	0.99999999	0.999884500243845
40	0.7	8	-1e-08	0.99999999	0.99920300120203
40	0.8	8	-1e-08	0.99999999	0.99584600401846
40	0.9	8	-1e-08	0.99999999	0.982913508039135
40	1	8	-1e-08	0.99999999	0.94658200933082
40	0.1	9	-1e-09	0.999999999	1
40	0.2	9	-1e-09	0.999999999	1
40	0.3	9	-1e-09	0.999999999	1
40	0.4	9	-1e-09	0.999999999	1
40	0.5	9	-1e-09	0.999999999	0.9999995000005
40	0.6	9	-1e-09	0.999999999	0.999977500009477
40	0.7	9	-1e-09	0.999999999	0.999777500050278
40	0.8	9	-1e-09	0.999999999	0.998406500253907
40	0.9	9	-1e-09	0.999999999	0.992347500625347
40	1	9	-1e-09	0.999999999	0.971785500917285
40	0.1	10	-1e-10	0.9999999999	1
40	0.2	10	-1e-10	0.9999999999	1
40	0.3	10	-1e-10	0.9999999999	1
40	0.4	10	-1e-10	0.9999999999	1
40	0.5	10	-1e-10	0.9999999999	0.99999950000005
40	0.6	10	-1e-10	0.9999999999	0.9999960000003
40	0.7	10	-1e-10	0.9999999999	0.999935500001944
40	0.8	10	-1e-10	0.9999999999	0.999406000013591
40	0.9	10	-1e-10	0.9999999999	0.996620500043912
40	1	10	-1e-10	0.9999999999	0.985541000084304
40	0.1	11	-1e-11	0.99999999999	1
40	0.2	11	-1e-11	0.99999999999	1
40	0.3	11	-1e-11	0.99999999999	1
40	0.4	11	-1e-11	0.99999999999	1
40	0.5	11	-1e-11	0.99999999999	1
40	0.6	11	-1e-11	0.99999999999	0.99999900000001
40	0.7	11	-1e-11	0.99999999999	0.999981500000085
40	0.8	11	-1e-11	0.99999999999	0.999795500000723
40	0.9	11	-1e-11	0.99999999999	0.998586500002681
40	1	11	-1e-11	0.99999999999	0.992755500006953
40	0.1	12	-1e-12	0.999999999999	1
40	0.2	12	-1e-12	0.999999999999	1
40	0.3	12	-1e-12	0.999999999999	1
40	0.4	12	-1e-12	0.999999999999	1
40	0.5	12	-1e-12	0.999999999999	1
40	0.6	12	-1e-12	0.999999999999	1
40	0.7	12	-1e-12	0.999999999999	0.999996000000003
40	0.8	12	-1e-12	0.999999999999	0.999934500000025
40	0.9	12	-1e-12	0.999999999999	0.999401500000169
40	1	12	-1e-12	0.999999999999	0.996531500000529
40	0.1	13	-1e-13	0.9999999999999	1
40	0.2	13	-1e-13	0.9999999999999	1
40	0.3	13	-1e-13	0.9999999999999	1
40	0.4	13	-1e-13	0.9999999999999	1
40	0.5	13	-1e-13	0.9999999999999	1
40	0.6	13	-1e-13	0.9999999999999	1
40	0.7	13	-1e-13	0.9999999999999	0.999999
40	0.8	13	-1e-13	0.9999999999999	0.999977000000001
40	0.9	13	-1e-13	0.9999999999999	0.999772500000009
40	1	13	-1e-13	0.9999999999999	0.998336500000036
40	0.1	14	-1e-14	0.99999999999999	1
40	0.2	14	-1e-14	0.99999999999999	1
40	0.3	14	-1e-14	0.99999999999999	1
40	0.4	14	-1e-14	0.99999999999999	1
40	0.5	14	-1e-14	0.99999999999999	1
40	0.6	14	-1e-14	0.99999999999999	1
40	0.7	14	-1e-14	0.99999999999999	1
40	0.8	14	-1e-14	0.99999999999999	0.999992
40	0.9	14	-1e-14	0.99999999999999	0.9998965
40	1	14	-1e-14	0.99999999999999	0.999211500000002
40	0.1	15	-1e-15	0.999999999999999	1
40	0.2	15	-1e-15	0.999999999999999	1
40	0.3	15	-1e-15	0.999999999999999	1
40	0.4	15	-1e-15	0.999999999999999	1
40	0.5	15	-1e-15	0.999999999999999	1
40	0.6	15	-1e-15	0.999999999999999	1
40	0.7	15	-1e-15	0.999999999999999	1
40	0.8	15	-1e-15	0.999999999999999	0.9999985
40	0.9	15	-1e-15	0.999999999999999	0.999963
40	1	15	-1e-15	0.999999999999999	0.999619
40	0.1	16	-1e-16	1	1
40	0.2	16	-1e-16	1	1
40	0.3	16	-1e-16	1	1
40	0.4	16	-1e-16	1	1
40	0.5	16	-1e-16	1	1
40	0.6	16	-1e-16	1	1
40	0.7	16	-1e-16	1	1
40	0.8	16	-1e-16	1	0.9999995
40	0.9	16	-1e-16	1	0.9999855
40	1	16	-1e-16	1	0.9998395
40	0.1	17	-1e-17	1	1
40	0.2	17	-1e-17	1	1
40	0.3	17	-1e-17	1	1
40	0.4	17	-1e-17	1	1
40	0.5	17	-1e-17	1	1
40	0.6	17	-1e-17	1	1
40	0.7	17	-1e-17	1	0.9999995
40	0.8	17	-1e-17	1	1
40	0.9	17	-1e-17	1	0.9999965
40	1	17	-1e-17	1	0.9999315
40	0.1	18	-1e-18	1	1
40	0.2	18	-1e-18	1	1
40	0.3	18	-1e-18	1	1
40	0.4	18	-1e-18	1	1
40	0.5	18	-1e-18	1	1
40	0.6	18	-1e-18	1	1
40	0.7	18	-1e-18	1	1
40	0.8	18	-1e-18	1	0.9999995
40	0.9	18	-1e-18	1	0.9999975
40	1	18	-1e-18	1	0.999972
40	0.1	19	-1e-19	1	1
40	0.2	19	-1e-19	1	1
40	0.3	19	-1e-19	1	1
40	0.4	19	-1e-19	1	1
40	0.5	19	-1e-19	1	1
40	0.6	19	-1e-19	1	1
40	0.7	19	-1e-19	1	1
40	0.8	19	-1e-19	1	1
40	0.9	19	-1e-19	1	0.9999985
40	1	19	-1e-19	1	0.999984
40	0.1	20	-1e-20	1	1
40	0.2	20	-1e-20	1	1
40	0.3	20	-1e-20	1	1
40	0.4	20	-1e-20	1	1
40	0.5	20	-1e-20	1	1
40	0.6	20	-1e-20	1	1
40	0.7	20	-1e-20	1	1
40	0.8	20	-1e-20	1	1
40	0.9	20	-1e-20	1	0.9999995
40	1	20	-1e-20	1	0.9999935
50	0.1	0.3	-0.501187233627272	0.605810993408002	0.573392423974385
50	0.2	0.3	-0.501187233627272	0.605810993408002	0.524761299978392
50	0.3	0.3	-0.501187233627272	0.605810993408002	0.444287957583671
50	0.4	0.3	-0.501187233627272	0.605810993408002	0.341111592719497
50	0.5	0.3	-0.501187233627272	0.605810993408002	0.232072316272838
50	0.6	0.3	-0.501187233627272	0.605810993408002	0.13479616726764
50	0.7	0.3	-0.501187233627272	0.605810993408002	0.0668252977257135
50	0.8	0.3	-0.501187233627272	0.605810993408002	0.0274912475693281
50	0.9	0.3	-0.501187233627272	0.605810993408002	0.00934697465317606
50	1	0.3	-0.501187233627272	0.605810993408002	0.00277891952823345
50	0.1	1	-0.1	0.90483741803596	0.897052103439798
50	0.2	1	-0.1	0.90483741803596	0.866656505086276
50	0.3	1	-0.1	0.90483741803596	0.804009161615826
50	0.4	1	-0.1	0.90483741803596	0.700967941639278
50	0.5	1	-0.1	0.90483741803596	0.559627087587867
50	0.6	1	-0.1	0.90483741803596	0.395839454174639
50	0.7	1	-0.1	0.90483741803596	0.241201342528174
50	0.8	1	-0.1	0.90483741803596	0.123724989449487
50	0.9	1	-0.1	0.90483741803596	0.053879845183483
50	1	1	-0.1	0.90483741803596	0.0197355896695359
50	0.1	2	-0.01	0.990049833749168	0.989782371173681
50	0.2	2	-0.01	0.990049833749168	0.98506294365214
50	0.3	2	-0.01	0.990049833749168	0.971137519589535
50	0.4	2	-0.01	0.990049833749168	0.935262477236468
50	0.5	2	-0.01	0.990049833749168	0.860318722946312
50	0.6	2	-0.01	0.990049833749168	0.73164531477552
50	0.7	2	-0.01	0.990049833749168	0.556167003986643
50	0.8	2	-0.01	0.990049833749168	0.367092127699987
50	0.9	2	-0.01	0.990049833749168	0.207092605857601
50	1	2	-0.01	0.990049833749168	0.0992535897186929
50	0.1	3	-0.001	0.999000499833375	0.998082765079601
50	0.2	3	-0.001	0.999000499833375	0.997178856374449
50	0.3	3	-0.001	0.999000499833375	0.995025697043755
50	0.4	3	-0.001	0.999000499833375	0.987984638761744
50	0.5	3	-0.001	0.999000499833375	0.964615211788668
50	0.6	3	-0.001	0.999000499833375	0.904893965911625
50	0.7	3	-0.001	0.999000499833375	0.788588195032
50	0.8	3	-0.001	0.999000499833375	0.615556749073266
50	0.9	3	-0.001	0.999000499833375	0.418743033731988
50	1	3	-0.001	0.999000499833375	0.244534412185725
50	0.1	4	-1e-04	0.999900004999833	0.999363135881787
50	0.2	4	-1e-04	0.999900004999833	0.999204219910987
50	0.3	4	-1e-04	0.999900004999833	0.998812630781531
50	0.4	4	-1e-04	0.999900004999833	0.997316730836528
50	0.5	4	-1e-04	0.999900004999833	0.991421440271982
50	0.6	4	-1e-04	0.999900004999833	0.970502946997295
50	0.7	4	-1e-04	0.999900004999833	0.912027798514855
50	0.8	4	-1e-04	0.999900004999833	0.794909937021785
50	0.9	4	-1e-04	0.999900004999833	0.619198416745786
50	1	4	-1e-04	0.999900004999833	0.419465444447187
50	0.1	5	-1e-05	0.99999000005	0.999990594905474
50	0.2	5	-1e-05	0.99999000005	0.999938584385422
50	0.3	5	-1e-05	0.99999000005	0.999738637385687
50	0.4	5	-1e-05	0.99999000005	0.999306283061415
50	0.5	5	-1e-05	0.99999000005	0.997789747891239
50	0.6	5	-1e-05	0.99999000005	0.99129708795044
50	0.7	5	-1e-05	0.99999000005	0.966683161793309
50	0.8	5	-1e-05	0.99999000005	0.900639821354107
50	0.9	5	-1e-05	0.99999000005	0.772160721568608
50	1	5	-1e-05	0.99999000005	0.588939389364447
50	0.1	6	-1e-06	0.9999990000005	0.999999000999001
50	0.2	6	-1e-06	0.9999990000005	0.999998001998001
50	0.3	6	-1e-06	0.9999990000005	0.999971501471501
50	0.4	6	-1e-06	0.9999990000005	0.999848507348504
50	0.5	6	-1e-06	0.9999990000005	0.999370034870017
50	0.6	6	-1e-06	0.9999990000005	0.997374212374106
50	0.7	6	-1e-06	0.9999990000005	0.988144076643788
50	0.8	6	-1e-06	0.9999990000005	0.955111871611436
50	0.9	6	-1e-06	0.9999990000005	0.873076369575935
50	1	6	-1e-06	0.9999990000005	0.727278727278364
50	0.1	7	-1e-07	0.999999900000005	1
50	0.2	7	-1e-07	0.999999900000005	1
50	0.3	7	-1e-07	0.999999900000005	0.9999980000498
50	0.4	7	-1e-07	0.999999900000005	0.9999760002476
50	0.5	7	-1e-07	0.999999900000005	0.9998270010827
50	0.6	7	-1e-07	0.999999900000005	0.9992070089207
50	0.7	7	-1e-07	0.999999900000005	0.995803036030302
50	0.8	7	-1e-07	0.999999900000005	0.980795575229554
50	0.9	7	-1e-07	0.999999900000005	0.933426091842604
50	1	7	-1e-07	0.999999900000005	0.828848082884804
50	0.1	8	-1e-08	0.99999999	1
50	0.2	8	-1e-08	0.99999999	1
50	0.3	8	-1e-08	0.99999999	1
50	0.4	8	-1e-08	0.99999999	0.999998500009985
50	0.5	8	-1e-08	0.99999999	0.999965500029655
50	0.6	8	-1e-08	0.99999999	0.999754500237545
50	0.7	8	-1e-08	0.99999999	0.99851300194013
50	0.8	8	-1e-08	0.99999999	0.99202600581526
50	0.9	8	-1e-08	0.99999999	0.967040508860405
50	1	8	-1e-08	0.99999999	0.89828500897785
50	0.1	9	-1e-09	0.999999999	1
50	0.2	9	-1e-09	0.999999999	1
50	0.3	9	-1e-09	0.999999999	1
50	0.4	9	-1e-09	0.999999999	1
50	0.5	9	-1e-09	0.999999999	0.999992500000992
50	0.6	9	-1e-09	0.999999999	0.999936000008936
50	0.7	9	-1e-09	0.999999999	0.999497000085997
50	0.8	9	-1e-09	0.999999999	0.996825500392326
50	0.9	9	-1e-09	0.999999999	0.984065500800065
50	1	9	-1e-09	0.999999999	0.942035500929535
50	0.1	10	-1e-10	0.9999999999	1
50	0.2	10	-1e-10	0.9999999999	1
50	0.3	10	-1e-10	0.9999999999	1
50	0.4	10	-1e-10	0.9999999999	1
50	0.5	10	-1e-10	0.9999999999	0.9999985000001
50	0.6	10	-1e-10	0.9999999999	0.999981500000448
50	0.7	10	-1e-10	0.9999999999	0.999826500003583
50	0.8	10	-1e-10	0.9999999999	0.998761500022876
50	0.9	10	-1e-10	0.9999999999	0.992621500065312
50	1	10	-1e-10	0.9999999999	0.96789750009269
50	0.1	11	-1e-11	0.99999999999	1
50	0.2	11	-1e-11	0.99999999999	1
50	0.3	11	-1e-11	0.99999999999	1
50	0.4	11	-1e-11	0.99999999999	1
50	0.5	11	-1e-11	0.99999999999	0.999999500000005
50	0.6	11	-1e-11	0.99999999999	0.99999750000002
50	0.7	11	-1e-11	0.99999999999	0.999946500000129
50	0.8	11	-1e-11	0.99999999999	0.999501000001175
50	0.9	11	-1e-11	0.99999999999	0.996620500004856
50	1	11	-1e-11	0.99999999999	0.982981000008725
50	0.1	12	-1e-12	0.999999999999	1
50	0.2	12	-1e-12	0.999999999999	1
50	0.3	12	-1e-12	0.999999999999	1
50	0.4	12	-1e-12	0.999999999999	1
50	0.5	12	-1e-12	0.999999999999	1
50	0.6	12	-1e-12	0.999999999999	1
50	0.7	12	-1e-12	0.999999999999	0.999980500000004
50	0.8	12	-1e-12	0.999999999999	0.999801500000053
50	0.9	12	-1e-12	0.999999999999	0.99845750000032
50	1	12	-1e-12	0.999999999999	0.991230500000768
50	0.1	13	-1e-13	0.9999999999999	1
50	0.2	13	-1e-13	0.9999999999999	1
50	0.3	13	-1e-13	0.9999999999999	1
50	0.4	13	-1e-13	0.9999999999999	1
50	0.5	13	-1e-13	0.9999999999999	1
50	0.6	13	-1e-13	0.9999999999999	1
50	0.7	13	-1e-13	0.9999999999999	0.9999925
50	0.8	13	-1e-13	0.9999999999999	0.999932000000002
50	0.9	13	-1e-13	0.9999999999999	0.999363500000018
50	1	13	-1e-13	0.9999999999999	0.995478500000061
50	0.1	14	-1e-14	0.99999999999999	1
50	0.2	14	-1e-14	0.99999999999999	1
50	0.3	14	-1e-14	0.99999999999999	1
50	0.4	14	-1e-14	0.99999999999999	1
50	0.5	14	-1e-14	0.99999999999999	1
50	0.6	14	-1e-14	0.99999999999999	1
50	0.7	14	-1e-14	0.99999999999999	0.999998
50	0.8	14	-1e-14	0.99999999999999	0.999977
50	0.9	14	-1e-14	0.99999999999999	0.999723000000001
50	1	14	-1e-14	0.99999999999999	0.997752000000005
50	0.1	15	-1e-15	0.999999999999999	1
50	0.2	15	-1e-15	0.999999999999999	1
50	0.3	15	-1e-15	0.999999999999999	1
50	0.4	15	-1e-15	0.999999999999999	1
50	0.5	15	-1e-15	0.999999999999999	1
50	0.6	15	-1e-15	0.999999999999999	1
50	0.7	15	-1e-15	0.999999999999999	1
50	0.8	15	-1e-15	0.999999999999999	0.999991
50	0.9	15	-1e-15	0.999999999999999	0.999874
50	1	15	-1e-15	0.999999999999999	0.998938
50	0.1	16	-1e-16	1	1
50	0.2	16	-1e-16	1	1
50	0.3	16	-1e-16	1	1
50	0.4	16	-1e-16	1	1
50	0.5	16	-1e-16	1	1
50	0.6	16	-1e-16	1	1
50	0.7	16	-1e-16	1	1
50	0.8	16	-1e-16	1	0.9999965
50	0.9	16	-1e-16	1	0.9999525
50	1	16	-1e-16	1	0.999483
50	0.1	17	-1e-17	1	1
50	0.2	17	-1e-17	1	1
50	0.3	17	-1e-17	1	1
50	0.4	17	-1e-17	1	1
50	0.5	17	-1e-17	1	1
50	0.6	17	-1e-17	1	1
50	0.7	17	-1e-17	1	1
50	0.8	17	-1e-17	1	0.999999
50	0.9	17	-1e-17	1	0.9999775
50	1	17	-1e-17	1	0.999744
50	0.1	18	-1e-18	1	1
50	0.2	18	-1e-18	1	1
50	0.3	18	-1e-18	1	1
50	0.4	18	-1e-18	1	1
50	0.5	18	-1e-18	1	1
50	0.6	18	-1e-18	1	1
50	0.7	18	-1e-18	1	1
50	0.8	18	-1e-18	1	1
50	0.9	18	-1e-18	1	0.999995
50	1	18	-1e-18	1	0.999891
50	0.1	19	-1e-19	1	1
50	0.2	19	-1e-19	1	1
50	0.3	19	-1e-19	1	1
50	0.4	19	-1e-19	1	1
50	0.5	19	-1e-19	1	1
50	0.6	19	-1e-19	1	1
50	0.7	19	-1e-19	1	1
50	0.8	19	-1e-19	1	0.9999995
50	0.9	19	-1e-19	1	0.999994
50	1	19	-1e-19	1	0.9999425
50	0.1	20	-1e-20	1	1
50	0.2	20	-1e-20	1	1
50	0.3	20	-1e-20	1	1
50	0.4	20	-1e-20	1	1
50	0.5	20	-1e-20	1	1
50	0.6	20	-1e-20	1	1
50	0.7	20	-1e-20	1	1
50	0.8	20	-1e-20	1	1
50	0.9	20	-1e-20	1	0.9999985
50	1	20	-1e-20	1	0.9999755
60	0.1	0.3	-0.501187233627272	0.605810993408002	0.57938974659343
60	0.2	0.3	-0.501187233627272	0.605810993408002	0.52352650071727
60	0.3	0.3	-0.501187233627272	0.605810993408002	0.430731587741084
60	0.4	0.3	-0.501187233627272	0.605810993408002	0.31432400275052
60	0.5	0.3	-0.501187233627272	0.605810993408002	0.196593026184821
60	0.6	0.3	-0.501187233627272	0.605810993408002	0.102287522298181
60	0.7	0.3	-0.501187233627272	0.605810993408002	0.0432626682004576
60	0.8	0.3	-0.501187233627272	0.605810993408002	0.0147991701992141
60	0.9	0.3	-0.501187233627272	0.605810993408002	0.00401280271644521
60	1	0.3	-0.501187233627272	0.605810993408002	0.000916127317000037
60	0.1	1	-0.1	0.90483741803596	0.89509932918222
60	0.2	1	-0.1	0.90483741803596	0.860675270865872
60	0.3	1	-0.1	0.90483741803596	0.79291194224393
60	0.4	1	-0.1	0.90483741803596	0.679064788106574
60	0.5	1	-0.1	0.90483741803596	0.518342565207753
60	0.6	1	-0.1	0.90483741803596	0.33946208885428
60	0.7	1	-0.1	0.90483741803596	0.183694878977026
60	0.8	1	-0.1	0.90483741803596	0.080950454236287
60	0.9	1	-0.1	0.90483741803596	0.0289190074132855
60	1	1	-0.1	0.90483741803596	0.00865790897220462
60	0.1	2	-0.01	0.990049833749168	0.990025365419961
60	0.2	2	-0.01	0.990049833749168	0.984568398258886
60	0.3	2	-0.01	0.990049833749168	0.967776072633479
60	0.4	2	-0.01	0.990049833749168	0.924429286517797
60	0.5	2	-0.01	0.990049833749168	0.834724912438023
60	0.6	2	-0.01	0.990049833749168	0.681538014556085
60	0.7	2	-0.01	0.990049833749168	0.480822766463497
60	0.8	2	-0.01	0.990049833749168	0.282639308104661
60	0.9	2	-0.01	0.990049833749168	0.136976943358952
60	1	2	-0.01	0.990049833749168	0.054247269348673
60	0.1	3	-0.001	0.999000499833375	0.999535222809344
60	0.2	3	-0.001	0.999000499833375	0.998650329611361
60	0.3	3	-0.001	0.999000499833375	0.995690359374532
60	0.4	3	-0.001	0.999000499833375	0.986001141510827
60	0.5	3	-0.001	0.999000499833375	0.954864955909792
60	0.6	3	-0.001	0.999000499833375	0.877391967412959
60	0.7	3	-0.001	0.999000499833375	0.7302473828807
60	0.8	3	-0.001	0.999000499833375	0.525198435924217
60	0.9	3	-0.001	0.999000499833375	0.316882223835524
60	1	3	-0.001	0.999000499833375	0.157182604038927
60	0.1	4	-1e-04	0.999900004999833	0.999910840617023
60	0.2	4	-1e-04	0.999900004999833	0.99991204075203
60	0.3	4	-1e-04	0.999900004999833	0.999625962048093
60	0.4	4	-1e-04	0.999900004999833	0.997799329066439
60	0.5	4	-1e-04	0.999900004999833	0.989568904920213
60	0.6	4	-1e-04	0.999900004999833	0.959045900944987
60	0.7	4	-1e-04	0.999900004999833	0.878265422296044
60	0.8	4	-1e-04	0.999900004999833	0.724283424721176
60	0.9	4	-1e-04	0.999900004999833	0.512842781714043
60	1	4	-1e-04	0.999900004999833	0.304412439721961
60	0.1	5	-1e-05	0.99999000005	0.999990594905474
60	0.2	5	-1e-05	0.99999000005	0.999989604895524
60	0.3	5	-1e-05	0.99999000005	0.999980169800849
60	0.4	5	-1e-05	0.99999000005	0.999746427462137
60	0.5	5	-1e-05	0.99999000005	0.997802643018215
60	0.6	5	-1e-05	0.99999000005	0.987829318269091
60	0.7	5	-1e-05	0.99999000005	0.950743807396537
60	0.8	5	-1e-05	0.99999000005	0.854867028627643
60	0.9	5	-1e-05	0.99999000005	0.682686826834134
60	1	5	-1e-05	0.99999000005	0.466064160618303
60	0.1	6	-1e-06	0.9999990000005	0.9999995004995
60	0.2	6	-1e-06	0.9999990000005	0.999999000999001
60	0.3	6	-1e-06	0.9999990000005	0.999997502497501
60	0.4	6	-1e-06	0.9999990000005	0.999977508977504
60	0.5	6	-1e-06	0.9999990000005	0.999605052105026
60	0.6	6	-1e-06	0.9999990000005	0.996669278669139
60	0.7	6	-1e-06	0.9999990000005	0.981435164934832
60	0.8	6	-1e-06	0.9999990000005	0.929342896842448
60	0.9	6	-1e-06	0.9999990000005	0.808737308736904
60	1	6	-1e-06	0.9999990000005	0.616932616932308
60	0.1	7	-1e-07	0.999999900000005	1
60	0.2	7	-1e-07	0.999999900000005	1
60	0.3	7	-1e-07	0.999999900000005	1
60	0.4	7	-1e-07	0.999999900000005	1
60	0.5	7	-1e-07	0.999999900000005	0.9999480013448
60	0.6	7	-1e-07	0.999999900000005	0.999184512618451
60	0.7	7	-1e-07	0.999999900000005	0.993503046750302
60	0.8	7	-1e-07	0.999999900000005	0.967806584880654
60	0.9	7	-1e-07	0.999999900000005	0.891665089016504
60	1	7	-1e-07	0.999999900000005	0.740820574082054
60	0.1	8	-1e-08	0.99999999	1
60	0.2	8	-1e-08	0.99999999	1
60	0.3	8	-1e-08	0.99999999	1
60	0.4	8	-1e-08	0.99999999	1
60	0.5	8	-1e-08	0.99999999	0.99999400005494
60	0.6	8	-1e-08	0.99999999	0.999786500417865
60	0.7	8	-1e-08	0.99999999	0.99780600276806
60	0.8	8	-1e-08	0.99999999	0.986214507057145
60	0.9	8	-1e-08	0.99999999	0.941765509207655
60	1	8	-1e-08	0.99999999	0.83269300832693
60	0.1	9	-1e-09	0.999999999	1
60	0.2	9	-1e-09	0.999999999	1
60	0.3	9	-1e-09	0.999999999	1
60	0.4	9	-1e-09	0.999999999	1
60	0.5	9	-1e-09	0.999999999	0.9999995000005
60	0.6	9	-1e-09	0.999999999	0.99996000001646
60	0.7	9	-1e-09	0.999999999	0.999353500138353
60	0.8	9	-1e-09	0.999999999	0.994344000538344
60	0.9	9	-1e-09	0.999999999	0.97025000089625
60	1	9	-1e-09	0.999999999	0.897554500897054
60	0.1	10	-1e-10	0.9999999999	1
60	0.2	10	-1e-10	0.9999999999	1
60	0.3	10	-1e-10	0.9999999999	1
60	0.4	10	-1e-10	0.9999999999	1
60	0.5	10	-1e-10	0.9999999999	1
60	0.6	10	-1e-10	0.9999999999	0.9999970000003
60	0.7	10	-1e-10	0.9999999999	0.999807500006731
60	0.8	10	-1e-10	0.9999999999	0.997781500034628
60	0.9	10	-1e-10	0.9999999999	0.985474500078597
60	1	10	-1e-10	0.9999999999	0.939375500093288
60	0.1	11	-1e-11	0.99999999999	1
60	0.2	11	-1e-11	0.99999999999	1
60	0.3	11	-1e-11	0.99999999999	1
60	0.4	11	-1e-11	0.99999999999	1
60	0.5	11	-1e-11	0.99999999999	1
60	0.6	11	-1e-11	0.99999999999	0.999997500000025
60	0.7	11	-1e-11	0.99999999999	0.999946000000264
60	0.8	11	-1e-11	0.99999999999	0.999196000001952
60	0.9	11	-1e-11	0.99999999999	0.993180000006567
60	1	11	-1e-11	0.99999999999	0.965447000009324
60	0.1	12	-1e-12	0.999999999999	1
60	0.2	12	-1e-12	0.999999999999	1
60	0.3	12	-1e-12	0.999999999999	1
60	0.4	12	-1e-12	0.999999999999	1
60	0.5	12	-1e-12	0.999999999999	1
60	0.6	12	-1e-12	0.999999999999	1
60	0.7	12	-1e-12	0.999999999999	0.999990000000008
60	0.8	12	-1e-12	0.999999999999	0.999697500000106
60	0.9	12	-1e-12	0.999999999999	0.996889500000489
60	1	12	-1e-12	0.999999999999	0.980961000000895
60	0.1	13	-1e-13	0.9999999999999	1
60	0.2	13	-1e-13	0.9999999999999	1
60	0.3	13	-1e-13	0.9999999999999	1
60	0.4	13	-1e-13	0.9999999999999	1
60	0.5	13	-1e-13	0.9999999999999	1
60	0.6	13	-1e-13	0.9999999999999	1
60	0.7	13	-1e-13	0.9999999999999	0.9999975
60	0.8	13	-1e-13	0.9999999999999	0.999889500000005
60	0.9	13	-1e-13	0.9999999999999	0.998622500000033
60	1	13	-1e-13	0.9999999999999	0.989774000000079
60	0.1	14	-1e-14	0.99999999999999	1
60	0.2	14	-1e-14	0.99999999999999	1
60	0.3	14	-1e-14	0.99999999999999	1
60	0.4	14	-1e-14	0.99999999999999	1
60	0.5	14	-1e-14	0.99999999999999	1
60	0.6	14	-1e-14	0.99999999999999	1
60	0.7	14	-1e-14	0.99999999999999	0.9999995
60	0.8	14	-1e-14	0.99999999999999	0.9999605
60	0.9	14	-1e-14	0.99999999999999	0.999403500000002
60	1	14	-1e-14	0.99999999999999	0.994631000000007
60	0.1	15	-1e-15	0.999999999999999	1
60	0.2	15	-1e-15	0.999999999999999	1
60	0.3	15	-1e-15	0.999999999999999	1
60	0.4	15	-1e-15	0.999999999999999	1
60	0.5	15	-1e-15	0.999999999999999	1
60	0.6	15	-1e-15	0.999999999999999	1
60	0.7	15	-1e-15	0.999999999999999	1
60	0.8	15	-1e-15	0.999999999999999	0.999989
60	0.9	15	-1e-15	0.999999999999999	0.9997255
60	1	15	-1e-15	0.999999999999999	0.997307
60	0.1	16	-1e-16	1	1
60	0.2	16	-1e-16	1	1
60	0.3	16	-1e-16	1	1
60	0.4	16	-1e-16	1	1
60	0.5	16	-1e-16	1	1
60	0.6	16	-1e-16	1	1
60	0.7	16	-1e-16	1	1
60	0.8	16	-1e-16	1	0.9999955
60	0.9	16	-1e-16	1	0.9998965
60	1	16	-1e-16	1	0.99864
60	0.1	17	-1e-17	1	1
60	0.2	17	-1e-17	1	1
60	0.3	17	-1e-17	1	1
60	0.4	17	-1e-17	1	1
60	0.5	17	-1e-17	1	1
60	0.6	17	-1e-17	1	1
60	0.7	17	-1e-17	1	1
60	0.8	17	-1e-17	1	0.999999
60	0.9	17	-1e-17	1	0.9999575
60	1	17	-1e-17	1	0.9993095
60	0.1	18	-1e-18	1	1
60	0.2	18	-1e-18	1	1
60	0.3	18	-1e-18	1	1
60	0.4	18	-1e-18	1	1
60	0.5	18	-1e-18	1	1
60	0.6	18	-1e-18	1	1
60	0.7	18	-1e-18	1	1
60	0.8	18	-1e-18	1	1
60	0.9	18	-1e-18	1	0.9999815
60	1	18	-1e-18	1	0.9996905
60	0.1	19	-1e-19	1	1
60	0.2	19	-1e-19	1	1
60	0.3	19	-1e-19	1	1
60	0.4	19	-1e-19	1	1
60	0.5	19	-1e-19	1	1
60	0.6	19	-1e-19	1	1
60	0.7	19	-1e-19	1	1
60	0.8	19	-1e-19	1	1
60	0.9	19	-1e-19	1	0.9999925
60	1	19	-1e-19	1	0.99987
60	0.1	20	-1e-20	1	1
60	0.2	20	-1e-20	1	1
60	0.3	20	-1e-20	1	1
60	0.4	20	-1e-20	1	1
60	0.5	20	-1e-20	1	1
60	0.6	20	-1e-20	1	1
60	0.7	20	-1e-20	1	1
60	0.8	20	-1e-20	1	1
60	0.9	20	-1e-20	1	0.9999995
60	1	20	-1e-20	1	0.99993
70	0.1	0.3	-0.501187233627272	0.605810993408002	0.579131908652179
70	0.2	0.3	-0.501187233627272	0.605810993408002	0.515559735570667
70	0.3	0.3	-0.501187233627272	0.605810993408002	0.411327086020814
70	0.4	0.3	-0.501187233627272	0.605810993408002	0.286108685339097
70	0.5	0.3	-0.501187233627272	0.605810993408002	0.166505928555973
70	0.6	0.3	-0.501187233627272	0.605810993408002	0.0776131598936464
70	0.7	0.3	-0.501187233627272	0.605810993408002	0.0287185280381381
70	0.8	0.3	-0.501187233627272	0.605810993408002	0.00816508788025349
70	0.9	0.3	-0.501187233627272	0.605810993408002	0.00179346365751449
70	1	0.3	-0.501187233627272	0.605810993408002	0.000335088009641455
70	0.1	1	-0.1	0.90483741803596	0.902862930948821
70	0.2	1	-0.1	0.90483741803596	0.86575260574437
70	0.3	1	-0.1	0.90483741803596	0.788656081633511
70	0.4	1	-0.1	0.90483741803596	0.656657213890197
70	0.5	1	-0.1	0.90483741803596	0.476369431505249
70	0.6	1	-0.1	0.90483741803596	0.287186862003413
70	0.7	1	-0.1	0.90483741803596	0.138387202179167
70	0.8	1	-0.1	0.90483741803596	0.0523878644440809
70	0.9	1	-0.1	0.90483741803596	0.0155359401808484
70	1	1	-0.1	0.90483741803596	0.00372995184850531
70	0.1	2	-0.01	0.990049833749168	0.98902251311973
70	0.2	2	-0.01	0.990049833749168	0.981970042524845
70	0.3	2	-0.01	0.990049833749168	0.963319734654737
70	0.4	2	-0.01	0.990049833749168	0.916160616531786
70	0.5	2	-0.01	0.990049833749168	0.811278394762292
70	0.6	2	-0.01	0.990049833749168	0.631608963023847
70	0.7	2	-0.01	0.990049833749168	0.409948581456661
70	0.8	2	-0.01	0.990049833749168	0.213749341483769
70	0.9	2	-0.01	0.990049833749168	0.0878561836333151
70	1	2	-0.01	0.990049833749168	0.0290293468270825
70	0.1	3	-0.001	0.999000499833375	0.998659839866613
70	0.2	3	-0.001	0.999000499833375	0.997870051222482
70	0.3	3	-0.001	0.999000499833375	0.994439622258244
70	0.4	3	-0.001	0.999000499833375	0.982463599989403
70	0.5	3	-0.001	0.999000499833375	0.944613701281916
70	0.6	3	-0.001	0.999000499833375	0.848434518690052
70	0.7	3	-0.001	0.999000499833375	0.670017182535502
70	0.8	3	-0.001	0.999000499833375	0.439491271599194
70	0.9	3	-0.001	0.999000499833375	0.231426310636042
70	1	3	-0.001	0.999000499833375	0.0970700215026662
70	0.1	4	-1e-04	0.999900004999833	0.999814780989041
70	0.2	4	-1e-04	0.999900004999833	0.999613110855535
70	0.3	4	-1e-04	0.999900004999833	0.999144813940688
70	0.4	4	-1e-04	0.999900004999833	0.996639863068138
70	0.5	4	-1e-04	0.999900004999833	0.985344782264076
70	0.6	4	-1e-04	0.999900004999833	0.945486544727171
70	0.7	4	-1e-04	0.999900004999833	0.839770172883575
70	0.8	4	-1e-04	0.999900004999833	0.648337830541473
70	0.9	4	-1e-04	0.999900004999833	0.412745272463589
70	1	4	-1e-04	0.999900004999833	0.210575556502808
70	0.1	5	-1e-05	0.99999000005	0.999993564935325
70	0.2	5	-1e-05	0.99999000005	0.999983579835399
70	0.3	5	-1e-05	0.99999000005	0.999878143780719
70	0.4	5	-1e-05	0.99999000005	0.999373943737219
70	0.5	5	-1e-05	0.99999000005	0.996438344374222
70	0.6	5	-1e-05	0.99999000005	0.982179111763059
70	0.7	5	-1e-05	0.99999000005	0.929944104398022
70	0.8	5	-1e-05	0.99999000005	0.800475979719899
70	0.9	5	-1e-05	0.99999000005	0.588308383054415
70	1	5	-1e-05	0.99999000005	0.353385033832669
70	0.1	6	-1e-06	0.9999990000005	0.999999000999001
70	0.2	6	-1e-06	0.9999990000005	0.9999995004995
70	0.3	6	-1e-06	0.9999990000005	0.9999945004945
70	0.4	6	-1e-06	0.9999990000005	0.999882509882505
70	0.5	6	-1e-06	0.9999990000005	0.999165066665033
70	0.6	6	-1e-06	0.9999990000005	0.994417811417656
70	0.7	6	-1e-06	0.9999990000005	0.971064262563881
70	0.8	6	-1e-06	0.9999990000005	0.895685382684941
70	0.9	6	-1e-06	0.9999990000005	0.732918232417866
70	1	6	-1e-06	0.9999990000005	0.503242003241752
70	0.1	7	-1e-07	0.999999900000005	1
70	0.2	7	-1e-07	0.999999900000005	1
70	0.3	7	-1e-07	0.999999900000005	1
70	0.4	7	-1e-07	0.999999900000005	0.9999820001982
70	0.5	7	-1e-07	0.999999900000005	0.9998140023814
70	0.6	7	-1e-07	0.999999900000005	0.998320015382001
70	0.7	7	-1e-07	0.999999900000005	0.988998056799803
70	0.8	7	-1e-07	0.999999900000005	0.948757088975704
70	0.9	7	-1e-07	0.999999900000005	0.837665583666554
70	1	7	-1e-07	0.999999900000005	0.639088563908853
70	0.1	8	-1e-08	0.99999999	1
70	0.2	8	-1e-08	0.99999999	1
70	0.3	8	-1e-08	0.99999999	1
70	0.4	8	-1e-08	0.99999999	0.99999900000499
70	0.5	8	-1e-08	0.99999999	0.99995200006952
70	0.6	8	-1e-08	0.99999999	0.99954400064544
70	0.7	8	-1e-08	0.99999999	0.99599500365995
70	0.8	8	-1e-08	0.99999999	0.976309508173095
70	0.9	8	-1e-08	0.99999999	0.90620300898703
70	1	8	-1e-08	0.99999999	0.751399507513995
70	0.1	9	-1e-09	0.999999999	1
70	0.2	9	-1e-09	0.999999999	1
70	0.3	9	-1e-09	0.999999999	1
70	0.4	9	-1e-09	0.999999999	1
70	0.5	9	-1e-09	0.999999999	0.999992000001492
70	0.6	9	-1e-09	0.999999999	0.999871000029871
70	0.7	9	-1e-09	0.999999999	0.99855950020306
70	0.8	9	-1e-09	0.999999999	0.989457000650457
70	0.9	9	-1e-09	0.999999999	0.948814000919814
70	1	9	-1e-09	0.999999999	0.836746500835746
70	0.1	10	-1e-10	0.9999999999	1
70	0.2	10	-1e-10	0.9999999999	1
70	0.3	10	-1e-10	0.9999999999	1
70	0.4	10	-1e-10	0.9999999999	1
70	0.5	10	-1e-10	0.9999999999	1
70	0.6	10	-1e-10	0.9999999999	0.999965500000846
70	0.7	10	-1e-10	0.9999999999	0.999492500010299
70	0.8	10	-1e-10	0.9999999999	0.995537500047654
70	0.9	10	-1e-10	0.9999999999	0.972918500088442
[truncated: 3,521 more rows]
