# Supplementary material for: Vertical flow array chips reliably identify cell types from single-cell mRNA sequencing experiments
Source: Sci Rep. 2016 Nov 23;6:36014. doi: 10.1038/srep36014 (PMC5120284; doi:10.1038/srep36014)
Supplement: Supplementary Data [file srep36014-s3.zip › Supplementary Dataset Files/equiv.dist.txt]

dim	nsd	overlap
1	0	0.999
1	0.2	0.971055555555556
1	0.4	0.935333333333333
1	0.6	0.890611111111111
1	0.8	0.833777777777778
1	1	0.763388888888889
1	1.2	0.686666666666667
1	1.4	0.603222222222222
1	1.6	0.517444444444444
1	1.8	0.428611111111111
1	2	0.342333333333333
1	2.2	0.2645
1	2.4	0.1945
1	2.6	0.133111111111111
1	2.8	0.0822222222222222
1	3	0.0406111111111111
1	3.2	0.0103888888888889
1	3.4	0
1	3.6	0
1	3.8	0
1	4	0
1	4.2	0
1	4.4	0
1	4.6	0
1	4.8	0
1	5	0
1	5.2	0
1	5.4	0
1	5.6	0
1	5.8	0
1	6	0
1	6.2	0
1	6.4	0
1	6.6	0
1	6.8	0
1	7	0
1	7.2	0
1	7.4	0
1	7.6	0
1	7.8	0
1	8	0
1	8.2	0
1	8.4	0
1	8.6	0
1	8.8	0
1	9	0
1	9.2	0
1	9.4	0
1	9.6	0
1	9.8	0
1	10	0
2	0	0.999777777777778
2	0.2	0.981111111111111
2	0.4	0.955833333333333
2	0.6	0.924611111111111
2	0.8	0.882944444444444
2	1	0.832722222222222
2	1.2	0.776777777777778
2	1.4	0.709444444444444
2	1.6	0.6335
2	1.8	0.556555555555556
2	2	0.476
2	2.2	0.396611111111111
2	2.4	0.3185
2	2.6	0.249388888888889
2	2.8	0.187166666666667
2	3	0.134
2	3.2	0.0927777777777778
2	3.4	0.0574444444444444
2	3.6	0.0333888888888889
2	3.8	0.0170555555555556
2	4	0.00788888888888889
2	4.2	0.000888888888888889
2	4.4	0
2	4.6	0
2	4.8	0
2	5	0
2	5.2	0
2	5.4	0
2	5.6	0
2	5.8	0
2	6	0
2	6.2	0
2	6.4	0
2	6.6	0
2	6.8	0
2	7	0
2	7.2	0
2	7.4	0
2	7.6	0
2	7.8	0
2	8	0
2	8.2	0
2	8.4	0
2	8.6	0
2	8.8	0
2	9	0
2	9.2	0
2	9.4	0
2	9.6	0
2	9.8	0
2	10	0
3	0	1
3	0.2	0.984555555555556
3	0.4	0.965166666666667
3	0.6	0.938277777777778
3	0.8	0.904944444444444
3	1	0.863277777777778
3	1.2	0.812722222222222
3	1.4	0.7565
3	1.6	0.689277777777778
3	1.8	0.620611111111111
3	2	0.544333333333333
3	2.2	0.466166666666667
3	2.4	0.391388888888889
3	2.6	0.315777777777778
3	2.8	0.248944444444444
3	3	0.191555555555556
3	3.2	0.143722222222222
3	3.4	0.103388888888889
3	3.6	0.0679444444444444
3	3.8	0.0441666666666667
3	4	0.0262777777777778
3	4.2	0.0142222222222222
3	4.4	0.00727777777777778
3	4.6	0.00294444444444444
3	4.8	0.000722222222222222
3	5	0
3	5.2	0
3	5.4	0
3	5.6	0
3	5.8	0
3	6	0
3	6.2	0
3	6.4	0
3	6.6	0
3	6.8	0
3	7	0
3	7.2	0
3	7.4	0
3	7.6	0
3	7.8	0
3	8	0
3	8.2	0
3	8.4	0
3	8.6	0
3	8.8	0
3	9	0
3	9.2	0
3	9.4	0
3	9.6	0
3	9.8	0
3	10	0
5	0	0.999166666666667
5	0.2	0.988277777777778
5	0.4	0.972666666666667
5	0.6	0.954722222222222
5	0.8	0.928888888888889
5	1	0.897888888888889
5	1.2	0.859611111111111
5	1.4	0.812277777777778
5	1.6	0.756888888888889
5	1.8	0.694944444444444
5	2	0.629277777777778
5	2.2	0.558611111111111
5	2.4	0.484722222222222
5	2.6	0.411722222222222
5	2.8	0.342833333333333
5	3	0.274333333333333
5	3.2	0.216277777777778
5	3.4	0.162111111111111
5	3.6	0.118333333333333
5	3.8	0.0848333333333333
5	4	0.0585
5	4.2	0.0400555555555556
5	4.4	0.0254444444444444
5	4.6	0.0150555555555556
5	4.8	0.00888888888888889
5	5	0.00388888888888889
5	5.2	0.00177777777777778
5	5.4	0.00111111111111111
5	5.6	0.000222222222222222
5	5.8	5.55555555555556e-05
5	6	0
5	6.2	0
5	6.4	0
5	6.6	0
5	6.8	0
5	7	0
5	7.2	0
5	7.4	0
5	7.6	0
5	7.8	0
5	8	0
5	8.2	0
5	8.4	0
5	8.6	0
5	8.8	0
5	9	0
5	9.2	0
5	9.4	0
5	9.6	0
5	9.8	0
5	10	0
7	0	0.998388888888889
7	0.2	0.990944444444444
7	0.4	0.98
7	0.6	0.964111111111111
7	0.8	0.9435
7	1	0.916611111111111
7	1.2	0.883611111111111
7	1.4	0.844
7	1.6	0.794555555555555
7	1.8	0.743944444444444
7	2	0.680333333333333
7	2.2	0.616888888888889
7	2.4	0.548555555555556
7	2.6	0.476777777777778
7	2.8	0.405833333333333
7	3	0.336166666666667
7	3.2	0.272944444444444
7	3.4	0.217
7	3.6	0.167277777777778
7	3.8	0.122277777777778
7	4	0.0896666666666667
7	4.2	0.0636111111111111
7	4.4	0.0445
7	4.6	0.0283333333333333
7	4.8	0.0176111111111111
7	5	0.0106111111111111
7	5.2	0.00638888888888889
7	5.4	0.00366666666666667
7	5.6	0.00177777777777778
7	5.8	0.000611111111111111
7	6	0.000111111111111111
7	6.2	0
7	6.4	0
7	6.6	0
7	6.8	0
7	7	0
7	7.2	0
7	7.4	0
7	7.6	0
7	7.8	0
7	8	0
7	8.2	0
7	8.4	0
7	8.6	0
7	8.8	0
7	9	0
7	9.2	0
7	9.4	0
7	9.6	0
7	9.8	0
7	10	0
10	0	1
10	0.2	0.993222222222222
10	0.4	0.983055555555556
10	0.6	0.971111111111111
10	0.8	0.954888888888889
10	1	0.932222222222222
10	1.2	0.905777777777778
10	1.4	0.873833333333333
10	1.6	0.831666666666667
10	1.8	0.787
10	2	0.734888888888889
10	2.2	0.675111111111111
10	2.4	0.611944444444444
10	2.6	0.547166666666667
10	2.8	0.481222222222222
10	3	0.412833333333333
10	3.2	0.348055555555556
10	3.4	0.286777777777778
10	3.6	0.229666666666667
10	3.8	0.178166666666667
10	4	0.138166666666667
10	4.2	0.104166666666667
10	4.4	0.0746111111111111
10	4.6	0.0515
10	4.8	0.0342222222222222
10	5	0.0226111111111111
10	5.2	0.0142777777777778
10	5.4	0.00855555555555556
10	5.6	0.00444444444444444
10	5.8	0.00216666666666667
10	6	0.00111111111111111
10	6.2	0.000388888888888889
10	6.4	0.000166666666666667
10	6.6	0
10	6.8	0
10	7	0
10	7.2	0
10	7.4	0
10	7.6	0
10	7.8	0
10	8	0
10	8.2	0
10	8.4	0
10	8.6	0
10	8.8	0
10	9	0
10	9.2	0
10	9.4	0
10	9.6	0
10	9.8	0
10	10	0
15	0	1
15	0.2	0.997166666666667
15	0.4	0.987722222222222
15	0.6	0.977277777777778
15	0.8	0.964611111111111
15	1	0.947888888888889
15	1.2	0.927222222222222
15	1.4	0.902666666666667
15	1.6	0.871111111111111
15	1.8	0.832388888888889
15	2	0.790277777777778
15	2.2	0.739166666666667
15	2.4	0.684166666666667
15	2.6	0.626111111111111
15	2.8	0.564
15	3	0.501277777777778
15	3.2	0.436388888888889
15	3.4	0.372611111111111
15	3.6	0.312
15	3.8	0.256611111111111
15	4	0.205777777777778
15	4.2	0.1615
15	4.4	0.124444444444444
15	4.6	0.0934444444444444
15	4.8	0.0656666666666667
15	5	0.0464444444444444
15	5.2	0.0312777777777778
15	5.4	0.0211111111111111
15	5.6	0.0138333333333333
15	5.8	0.008
15	6	0.00494444444444444
15	6.2	0.00266666666666667
15	6.4	0.00161111111111111
15	6.6	0.000944444444444444
15	6.8	0.000444444444444444
15	7	0.000111111111111111
15	7.2	0.000111111111111111
15	7.4	0
15	7.6	0
15	7.8	0
15	8	0
15	8.2	0
15	8.4	0
15	8.6	0
15	8.8	0
15	9	0
15	9.2	0
15	9.4	0
15	9.6	0
15	9.8	0
15	10	0
20	0	1
20	0.2	0.9975
20	0.4	0.990166666666667
20	0.6	0.980666666666667
20	0.8	0.967388888888889
20	1	0.953833333333333
20	1.2	0.933388888888889
20	1.4	0.912833333333333
20	1.6	0.886777777777778
20	1.8	0.855888888888889
20	2	0.816777777777778
20	2.2	0.7765
20	2.4	0.729888888888889
20	2.6	0.677666666666667
20	2.8	0.619888888888889
20	3	0.559444444444444
20	3.2	0.497555555555556
20	3.4	0.438055555555556
20	3.6	0.378222222222222
20	3.8	0.321444444444444
20	4	0.265055555555556
20	4.2	0.212277777777778
20	4.4	0.167444444444444
20	4.6	0.127722222222222
20	4.8	0.0971111111111111
20	5	0.0718333333333333
20	5.2	0.05
20	5.4	0.0350555555555556
20	5.6	0.0241111111111111
20	5.8	0.0161666666666667
20	6	0.00983333333333333
20	6.2	0.00572222222222222
20	6.4	0.00327777777777778
20	6.6	0.00188888888888889
20	6.8	0.000833333333333333
20	7	0.000333333333333333
20	7.2	0.000222222222222222
20	7.4	0.000111111111111111
20	7.6	0
20	7.8	0
20	8	0
20	8.2	0
20	8.4	0
20	8.6	0
20	8.8	0
20	9	0
20	9.2	0
20	9.4	0
20	9.6	0
20	9.8	0
20	10	0
30	0	0.999888888888889
30	0.2	0.995333333333333
30	0.4	0.989722222222222
30	0.6	0.982444444444444
30	0.8	0.972833333333333
30	1	0.961
30	1.2	0.946555555555555
30	1.4	0.930388888888889
30	1.6	0.906833333333333
30	1.8	0.880777777777778
30	2	0.854111111111111
30	2.2	0.8195
30	2.4	0.780166666666667
30	2.6	0.740277777777778
30	2.8	0.694222222222222
30	3	0.644055555555555
30	3.2	0.591833333333333
30	3.4	0.532
30	3.6	0.471833333333333
30	3.8	0.413722222222222
30	4	0.357277777777778
30	4.2	0.301333333333333
30	4.4	0.2505
30	4.6	0.202555555555556
30	4.8	0.161444444444444
30	5	0.125444444444444
30	5.2	0.0948888888888889
30	5.4	0.0701666666666667
30	5.6	0.0513888888888889
30	5.8	0.0361666666666667
30	6	0.0255555555555556
30	6.2	0.0173333333333333
30	6.4	0.0108333333333333
30	6.6	0.00672222222222222
30	6.8	0.00444444444444444
30	7	0.00272222222222222
30	7.2	0.00183333333333333
30	7.4	0.001
30	7.6	0.000777777777777778
30	7.8	0.000277777777777778
30	8	5.55555555555556e-05
30	8.2	5.55555555555556e-05
30	8.4	0
30	8.6	0
30	8.8	0
30	9	0
30	9.2	0
30	9.4	0
30	9.6	0
30	9.8	0
30	10	0
40	0	1
40	0.2	0.997555555555556
40	0.4	0.993611111111111
40	0.6	0.986777777777778
40	0.8	0.978222222222222
40	1	0.967555555555556
40	1.2	0.954555555555555
40	1.4	0.941
40	1.6	0.923555555555556
40	1.8	0.9035
40	2	0.879944444444444
40	2.2	0.851666666666667
40	2.4	0.819222222222222
40	2.6	0.782111111111111
40	2.8	0.740388888888889
40	3	0.695277777777778
40	3.2	0.643888888888889
40	3.4	0.595222222222222
40	3.6	0.540444444444444
40	3.8	0.483555555555556
40	4	0.428833333333333
40	4.2	0.374222222222222
40	4.4	0.321555555555556
40	4.6	0.269388888888889
40	4.8	0.222611111111111
40	5	0.181111111111111
40	5.2	0.144611111111111
40	5.4	0.112
40	5.6	0.0857222222222222
40	5.8	0.0641111111111111
40	6	0.0456666666666667
40	6.2	0.032
40	6.4	0.0222222222222222
40	6.6	0.0142222222222222
40	6.8	0.01
40	7	0.00616666666666667
40	7.2	0.00416666666666667
40	7.4	0.00238888888888889
40	7.6	0.00161111111111111
40	7.8	0.000777777777777778
40	8	0.000333333333333333
40	8.2	0.000222222222222222
40	8.4	0.000222222222222222
40	8.6	0.000111111111111111
40	8.8	0
40	9	0
40	9.2	0
40	9.4	0
40	9.6	0
40	9.8	0
40	10	0
50	0	0.997888888888889
50	0.2	0.993722222222222
50	0.4	0.989
50	0.6	0.983722222222222
50	0.8	0.977
50	1	0.968833333333333
50	1.2	0.958333333333333
50	1.4	0.944833333333333
50	1.6	0.929444444444444
50	1.8	0.911166666666667
50	2	0.89
50	2.2	0.865055555555555
50	2.4	0.837111111111111
50	2.6	0.806666666666667
50	2.8	0.771722222222222
50	3	0.733388888888889
50	3.2	0.688888888888889
50	3.4	0.641277777777778
50	3.6	0.590555555555556
50	3.8	0.537833333333333
50	4	0.484055555555556
50	4.2	0.430388888888889
50	4.4	0.377
50	4.6	0.325333333333333
50	4.8	0.273777777777778
50	5	0.228
50	5.2	0.187444444444444
50	5.4	0.151055555555556
50	5.6	0.119166666666667
50	5.8	0.0941111111111111
50	6	0.0697222222222222
50	6.2	0.0508888888888889
50	6.4	0.0373333333333333
50	6.6	0.0255555555555556
50	6.8	0.018
50	7	0.0116111111111111
50	7.2	0.00716666666666667
50	7.4	0.00433333333333333
50	7.6	0.00244444444444444
50	7.8	0.00144444444444444
50	8	0.00105555555555556
50	8.2	5e-04
50	8.4	0.000166666666666667
50	8.6	0.000111111111111111
50	8.8	0.000111111111111111
50	9	0
50	9.2	0
50	9.4	0
50	9.6	0
50	9.8	0
50	10	0
60	0	1
60	0.2	0.9975
60	0.4	0.993333333333333
60	0.6	0.987388888888889
60	0.8	0.981222222222222
60	1	0.973666666666667
60	1.2	0.963777777777778
60	1.4	0.953388888888889
60	1.6	0.938833333333333
60	1.8	0.9205
60	2	0.902888888888889
60	2.2	0.881833333333333
60	2.4	0.854722222222222
60	2.6	0.824166666666667
60	2.8	0.793222222222222
60	3	0.757222222222222
60	3.2	0.716555555555556
60	3.4	0.674777777777778
60	3.6	0.6325
60	3.8	0.584833333333333
60	4	0.535555555555556
60	4.2	0.480777777777778
60	4.4	0.429222222222222
60	4.6	0.3755
60	4.8	0.325222222222222
60	5	0.277055555555556
60	5.2	0.228777777777778
60	5.4	0.188
60	5.6	0.150833333333333
60	5.8	0.120277777777778
60	6	0.0926111111111111
60	6.2	0.0705555555555556
60	6.4	0.0518333333333333
60	6.6	0.0377777777777778
60	6.8	0.0256666666666667
60	7	0.0175555555555556
60	7.2	0.0123888888888889
60	7.4	0.00816666666666667
60	7.6	0.00594444444444444
60	7.8	0.00355555555555556
60	8	0.00216666666666667
60	8.2	0.00122222222222222
60	8.4	0.000888888888888889
60	8.6	0.000611111111111111
60	8.8	0.000388888888888889
60	9	0.000222222222222222
60	9.2	0.000222222222222222
60	9.4	0
60	9.6	0
60	9.8	0
60	10	0
70	0	1
70	0.2	0.997944444444444
70	0.4	0.993611111111111
70	0.6	0.988944444444444
70	0.8	0.984111111111111
70	1	0.976888888888889
70	1.2	0.967777777777778
70	1.4	0.956944444444444
70	1.6	0.945111111111111
70	1.8	0.930722222222222
70	2	0.912444444444445
70	2.2	0.892111111111111
70	2.4	0.868444444444444
70	2.6	0.841555555555556
70	2.8	0.808111111111111
70	3	0.774333333333333
70	3.2	0.737666666666667
70	3.4	0.699388888888889
70	3.6	0.659611111111111
70	3.8	0.616833333333333
70	4	0.570222222222222
70	4.2	0.519444444444444
70	4.4	0.4675
70	4.6	0.418
70	4.8	0.365
70	5	0.314555555555556
70	5.2	0.268722222222222
70	5.4	0.226611111111111
70	5.6	0.182166666666667
70	5.8	0.146888888888889
70	6	0.117222222222222
70	6.2	0.0907777777777778
70	6.4	0.0695
70	6.6	0.0521111111111111
70	6.8	0.0380555555555556
70	7	0.0278888888888889
70	7.2	0.0193333333333333
70	7.4	0.0137222222222222
70	7.6	0.00938888888888889
70	7.8	0.006
70	8	0.0035
70	8.2	0.00238888888888889
70	8.4	0.00105555555555556
70	8.6	0.000611111111111111
70	8.8	0.000444444444444444
70	9	0.000166666666666667
70	9.2	0.000111111111111111
70	9.4	0
70	9.6	0
70	9.8	0
70	10	0
80	0	1
80	0.2	1
80	0.4	0.996611111111111
80	0.6	0.992
80	0.8	0.986666666666667
80	1	0.979777777777778
80	1.2	0.970722222222222
80	1.4	0.958888888888889
80	1.6	0.947444444444444
80	1.8	0.934444444444444
80	2	0.918666666666667
80	2.2	0.9005
80	2.4	0.879833333333333
80	2.6	0.853777777777778
80	2.8	0.825611111111111
80	3	0.794111111111111
80	3.2	0.759277777777778
80	3.4	0.723222222222222
80	3.6	0.6815
80	3.8	0.637055555555556
80	4	0.593444444444444
80	4.2	0.546888888888889
80	4.4	0.497611111111111
80	4.6	0.448833333333333
80	4.8	0.399222222222222
80	5	0.351111111111111
80	5.2	0.303944444444444
80	5.4	0.259055555555556
80	5.6	0.216833333333333
80	5.8	0.179222222222222
80	6	0.145722222222222
80	6.2	0.113444444444444
80	6.4	0.0875
80	6.6	0.0666666666666667
80	6.8	0.0510555555555555
80	7	0.0363333333333333
80	7.2	0.0253888888888889
80	7.4	0.0193888888888889
80	7.6	0.0137222222222222
80	7.8	0.00911111111111111
80	8	0.00566666666666667
80	8.2	0.00322222222222222
80	8.4	0.00222222222222222
80	8.6	0.00138888888888889
80	8.8	0.000833333333333333
80	9	0.000333333333333333
80	9.2	0.000166666666666667
80	9.4	0.000111111111111111
80	9.6	5.55555555555556e-05
80	9.8	5.55555555555556e-05
80	10	0
90	0	0.999055555555556
90	0.2	0.996333333333333
90	0.4	0.993222222222222
90	0.6	0.988222222222222
90	0.8	0.982555555555556
90	1	0.976388888888889
90	1.2	0.969055555555556
90	1.4	0.961277777777778
90	1.6	0.951444444444444
90	1.8	0.9395
90	2	0.924722222222222
90	2.2	0.906555555555555
90	2.4	0.885555555555556
90	2.6	0.863444444444444
90	2.8	0.838611111111111
90	3	0.809888888888889
90	3.2	0.779555555555556
90	3.4	0.743388888888889
90	3.6	0.707611111111111
90	3.8	0.668444444444445
90	4	0.623333333333333
90	4.2	0.576
90	4.4	0.528
90	4.6	0.476055555555556
90	4.8	0.429166666666667
90	5	0.381444444444444
90	5.2	0.331833333333333
90	5.4	0.284833333333333
90	5.6	0.245388888888889
90	5.8	0.206722222222222
90	6	0.170666666666667
90	6.2	0.137833333333333
90	6.4	0.108777777777778
90	6.6	0.0848333333333333
90	6.8	0.0655
90	7	0.0485555555555556
90	7.2	0.0356666666666667
90	7.4	0.0261111111111111
90	7.6	0.0188333333333333
90	7.8	0.0135555555555556
90	8	0.009
90	8.2	0.00672222222222222
90	8.4	0.00405555555555556
90	8.6	0.00277777777777778
90	8.8	0.00194444444444444
90	9	0.000888888888888889
90	9.2	0.000444444444444444
90	9.4	0.000333333333333333
90	9.6	0.000166666666666667
90	9.8	5.55555555555556e-05
90	10	5.55555555555556e-05
100	0	1
100	0.2	0.999111111111111
100	0.4	0.996388888888889
100	0.6	0.992222222222222
100	0.8	0.987722222222222
100	1	0.980555555555556
100	1.2	0.973333333333333
100	1.4	0.965166666666667
100	1.6	0.954111111111111
100	1.8	0.941555555555556
100	2	0.928444444444444
100	2.2	0.912333333333333
100	2.4	0.893
100	2.6	0.870222222222222
100	2.8	0.847833333333333
100	3	0.823166666666667
100	3.2	0.793944444444444
100	3.4	0.76
100	3.6	0.724333333333333
100	3.8	0.686555555555556
100	4	0.645222222222222
100	4.2	0.600388888888889
100	4.4	0.552
100	4.6	0.5055
100	4.8	0.458722222222222
100	5	0.411833333333333
100	5.2	0.366388888888889
100	5.4	0.318722222222222
100	5.6	0.273111111111111
100	5.8	0.232277777777778
100	6	0.192555555555556
100	6.2	0.158222222222222
100	6.4	0.129
100	6.6	0.103722222222222
100	6.8	0.0818888888888889
100	7	0.0616111111111111
100	7.2	0.0458888888888889
100	7.4	0.0340555555555556
100	7.6	0.0253333333333333
100	7.8	0.0179444444444444
100	8	0.0119444444444444
100	8.2	0.00805555555555556
100	8.4	0.006
100	8.6	0.00438888888888889
100	8.8	0.00272222222222222
100	9	0.002
100	9.2	0.00127777777777778
100	9.4	0.000722222222222222
100	9.6	0.000277777777777778
100	9.8	0.000111111111111111
100	10	5.55555555555556e-05
