# Supplementary material for: Vertical flow array chips reliably identify cell types from single-cell mRNA sequencing experiments
Source: Sci Rep. 2016 Nov 23;6:36014. doi: 10.1038/srep36014 (PMC5120284; doi:10.1038/srep36014)
Supplement: Supplementary Data [file srep36014-s3.zip › Supplementary Dataset Files/gene_marker.txt]

MarkerNo	GeneNo	GeneName	PMA.posi	PMA.nega	Mix	diff
20	40	SPP1	1.695118089	-2	0.912038262	3.695118089
9	29	GSN	0.642495026	-1.639924512	-0.031472812	2.282419538
21	41	TMEM158	0.141307757	-1.855396016	-0.706538333	1.996703773
4	24	CD53	0.587158361	-1.370331526	-0.142700539	1.957489887
7	27	EMP1	-0.107694495	-1.989012689	-0.667402832	1.881318194
12	32	IL1RN	-0.050937445	-1.907414529	-0.461202888	1.856477084
13	33	ITGB2	0.832014802	-0.927378817	0.567152986	1.75939362
19	39	SH3GRL3	1.128204196	-0.596571763	0.922978272	1.724775959
2	22	CCL5	0.488521169	-1.187406256	0.152715317	1.675927425
3	23	CD109	-0.280337959	-1.908431777	-0.859156894	1.628093818
16	36	PDGFA	-0.702219323	-1.94927426	-1.411574976	1.247054937
6	26	ELL2	-0.671921837	-1.914899946	-1.183692712	1.242978109
18	38	PTGS1	-0.829349803	-1.990153282	-1.217192684	1.16080348
11	31	IF116	-0.789362271	-1.839080953	-1.296171404	1.049718681
1	21	CCL4L2	0.039935483	-0.872613464	-0.245146529	0.912548947
14	34	MMP14	-1.132346325	-1.964359076	-1.475988543	0.832012751
10	30	HOPX	-1.836341586	-2	-1.908564543	0.163658414
5	25	CHAC1	-1.831229918	-1.947098442	-1.876796094	0.115868524
8	28	FABP3	-1.980333077	-2	-2	0.019666923
15	35	MYO1E	-2	-2	-1.998363339	0
17	37	POU6F1	-2	-2	-1.972397197	0
