# Supplementary material for: Vertical flow array chips reliably identify cell types from single-cell mRNA sequencing experiments
Source: Sci Rep. 2016 Nov 23;6:36014. doi: 10.1038/srep36014 (PMC5120284; doi:10.1038/srep36014)
Supplement: Supplementary Data [file srep36014-s3.zip › Supplementary Dataset Files/mat.totalnorm.txt]

cell	ELL2	SPP1	POU6F1	GSN	FABP3	CCL4L2	MMP14	PTGS1	CHAC1	PDGFA	EMP1	CCL5	CD53	IL1RN	IF116	TMEM158	HOPX	CD109	ITGB2	SH3GRL3	MYO1E
T.SN1-155.ACACGCG.PMA-	-2	-2	-2	-2	-2	-2	-2	-2	-2	-2	-2	-2	-1.8076853289812	-2	-2	-2	-2	-2	0.626000687756174	-2	-2
T.SN1-155.ACGCACG.PMA-	-2	-2	-2	-0.280274774073362	-2	-2	-2	-2	-2	-2	-2	0.840463461765527	0.304398086941509	-2	-2	-2	-2	-2	1.88776743696475	0.968582479466887	-2
T.SN1-155.ACGCGCG.PMA-	-2	-2	-2	-2	-2	0.602260635582815	-2	-2	-2	-2	-2	1.46128382651655	0.700320376934468	-2	-2	-2	-2	-2	1.30592487928886	-2	-2
T.SN1-155.ACGCTCG.PMA-	-2	-2	-2	-2	-2	-2	-2	-2	-2	-2	-2	-2	-2	-2	-2	-2	-2	-2	-2	-2	-2
T.SN1-155.ACTACGC.PMA-	-2	-2	-2	-0.280274774073362	-2	-2	-2	-2	-2	-2	-2	-2	-2	-2	-2	-2	-2	-2	0.91522528215229	0.863449655796367	-2
T.SN1-155.ACTCGCG.PMA-	-2	-2	-2	-2	-2	-2	-2	-2	-2	-2	-2	-2	-2	-2	-2	-2	-2	-2	0.347660311878509	-2	-2
T.SN1-155.AGCGCTA.PMA-	-2	-2	-2	-2	-2	-2	-2	-2	-0.185636576961912	-2	-2	-2	-2	-2	-2	-2	-2	-2	1.08730900182311	1.18475193271858	-2
T.SN1-155.AGTACGC.PMA-	-2	-2	-2	-2	-2	-2	-2	-2	-2	-2	-2	-2	-2	-2	-2	-2	-2	-2	-2	-2	-2
T.SN1-155.ATACGCG.PMA-	-2	-2	-2	-2	-2	-2	-2	-2	-2	-2	-2	-2	-2	-2	-2	-2	-2	-2	-2	-2	-2
T.SN1-155.ATCGACG.PMA-	-2	-2	-2	-2	-2	-2	-2	-2	-2	-2	-2	-2	-2	-2	-2	-2	-2	0.901919155790477	-2	-2	-2
T.SN1-155.ATCGCGC.PMA-	-2	-2	-2	-2	-2	-2	-2	-2	-2	-2	-2	-2	-2	-2	-2	-2	-2	-2	1.41874352987439	0.362130146821632	-2
T.SN1-155.ATGCGCG.PMA-	-2	-2	-2	-2	-2	-2	-2	-2	-2	-2	-2	-2	-2	-2	-2	-2	-2	-2	-2	-2	-2
T.SN1-155.CATACGC.PMA-	-2	-2	-2	0.74229105382538	-2	-2	-2	-2	-2	-2	-2	-2	-2	-2	-2	-2	-2	-2	-2	-2	-2
T.SN1-155.CGACGCG.PMA-	-2	-2	-2	0.183120456139543	-2	-2	-2	-2	-2	-2	-2	-2	-2	-2	-2	-2	-2	-2	1.41874352987439	1.40315711028927	-2
T.SN1-155.CGAGCTA.PMA-	-2	-2	-2	-2	-2	-2	-2	-2	-2	-2	-2	-2	-2	-2	-2	-2	-2	-2	0.91522528215229	0.919189613425758	-2
T.SN1-155.CGATACG.PMA-	-2	-2	-2	-2	-2	-2	-2	-2	-2	-2	-2	-2	-2	-2	-2	-2	-2	-2	-2	-2	-2
T.SN1-155.CGATAGC.PMA-	-2	-2	-2	0.74229105382538	-2	-2	-2	-2	-2	-2	-2	0.840463461765527	-2	-2	-2	-2	-2	-2	1.05025184045058	-2	-2
T.SN1-155.CGCGACG.PMA-	-2	-2	-2	0.183120456139543	-2	0.000802021431817498	-2	-2	-2	-2	-2	-0.0335313340066732	-2	-2	-2	-2	-2	-2	-2	-2	-2
T.SN1-155.CGCGATA.PMA-	-2	-2	-2	-2	-2	-2	-2	-2	-2	-2	-2	-2	1.20454242530876	-2	-2	-2	-2	-2	-2	-2	-2
T.SN1-155.CGCGCTA.PMA-	-2	-2	-2	-2	-2	-2	-2	-2	-2	-2	-2	-2	-2	-2	-2	-2	-2	-2	-2	-2	-2
T.SN1-155.CGCGTCG.PMA-	-2	-2	-2	-2	-2	-2	-2	-2	-2	-2	-2	-2	0.00671026282708548	-0.79126302304777	-2	-2	-2	-2	-2	0.919189613425758	-2
T.SN1-155.CGTACGC.PMA-	-2	-2	-2	-2	-2	1.04146565743125	-2	-2	-2	-2	-2	-2	-2	-2	-2	-2	-2	-2	0.0887358290016299	-2	-2
T.SN1-155.CGTATCG.PMA-	-2	-2	-2	-2	-2	-2	-2	-2	-2	-2	-2	-2	-2	-2	-2	-2	-2	-2	-2	-2	-2
T.SN1-155.CGTCGCG.PMA-	-2	-2	-2	-2	-2	-2	-2	-2	-2	-2	-2	0.772739411109722	0.903934461782626	-2	-2	-2	-2	-2	1.40186031919894	-0.519803844614971	-2
T.SN1-155.CGTGACG.PMA-	-2	-2	-2	-2	-2	-2	-2	-2	-2	-2	-2	-2	-2	-2	-2	-2	-2	-2	-2	-2	-2
T.SN1-155.CGTGTCG.PMA-	-2	-2	-2	0.814545606281438	-2	-2	-2	-2	-2	-2	-2	-2	-2	-2	-2	-2	-2	-2	-2	0.518794377668105	-2
T.SN1-155.CTAGTCG.PMA-	-2	-2	-2	-2	-2	-2	-2	-2	-2	-2	-2	-2	-2	-2	-2	-2	-2	-2	0.508757624861586	-2	-2
T.SN1-155.CTCGACG.PMA-	-2	-2	-2	-2	-2	-2	-2	-2	-2	-2	-2	0.284587862359716	-2	-2	-2	-2	-2	-2	-2	-2	-2
T.SN1-155.GATAGCG.PMA-	0.235803186427642	-2	-2	1.06162116989604	-2	-2	-2	-2	-2	-2	-2	1.41373043422411	0.00671026282708548	-2	0.885810169546988	-0.744982887130989	-2	-2	1.78694080162394	1.54780092962627	-2
T.SN1-155.GATCGCG.PMA-	-2	-2	-2	-2	-2	0.301431191518751	-2	-2	-2	-2	-2	-2	0.603747302035389	-2	-2	-2	-2	0.697095156297379	1.32688233543267	1.23809961102122	-2
T.SN1-155.GCGACTA.PMA-	-2	-2	-2	-2	-2	-2	-2	-2	-2	-2	-2	-2	-2	-2	-2	-2	-2	-2	-2	-2	-2
T.SN1-155.GCGATCG.PMA-	-2	-2	-2	-2	-2	-2	-2	-2	-2	-2	-2	-2	-2	-2	-2	-2	-2	-2	-2	-2	-2
T.SN1-155.GCGCATA.PMA-	-2	-2	-2	-0.280274774073362	-2	-2	-2	-2	-2	-2	-2	0.899037442980747	-2	-2	-2	-2	-2	-2	1.26070787472614	-0.519803844614971	-2
T.SN1-155.GCGTACG.PMA-	-2	-2	-2	-2	-2	-2	-2	-2	-2	-2	-2	-2	-2	-2	-2	-2	-2	-2	-2	-0.519803844614971	-2
T.SN1-155.GTACGCG.PMA-	-2	-2	-2	0.183120456139543	-2	-2	-2	-2	-2	-2	-2	-2	-2	-2	-2	-2	-2	-2	-2	-2	-2
T.SN1-155.GTACGCT.PMA-	-2	-2	-2	0.655568243203639	-2	-2	-2	-2	-2	-2	-2	-2	-2	-2	-2	-2	-2	-2	-2	-2	-2
T.SN1-155.GTATGCG.PMA-	-2	-2	-2	-2	-2	-2	-2	-2	-2	-2	0.0782187440315877	-2	-2	-2	-2	0.33843541185989	-2	-2	0.508757624861586	-2	-2
T.SN1-155.GTCGACG.PMA-	-2	-2	-2	-2	-2	-2	-2	-2	-2	-2	-2	0.840463461765527	-2	-2	-2	-2	-2	-2	-2	-2	-2
T.SN1-155.GTGCGTA.PMA-	-2	-2	-2	0.93066766815332	-2	-2	-2	-2	-2	-2	-2	-2	-2	-2	-2	-2	-2	-2	0.718226978096496	-2	-2
T.SN1-155.TACGACG.PMA-	-2	-2	-2	-2	-2	0.000802021431817498	-2	-2	-2	-2	1.08626525287876	-2	-2	-2	-2	-2	-2	-2	-2	-2	-2
T.SN1-155.TACGCGC.PMA-	-2	-2	-2	-2	-2	-2	-2	-2	-2	-2	-2	-2	-2	-2	-2	-2	-2	-2	-2	-2	-2
T.SN1-155.TACGTCG.PMA-	-2	-2	-2	-2	-2	-2	-2	-2	-2	-2	-2	-2	-2	-2	-2	-2	-2	-2	1.18260558692159	-2	-2
T.SN1-155.TATCGCG.PMA-	-2	-2	-2	-2	-2	-2	-2	-2	-2	-2	-2	-2	-2	-2	-2	-2	-2	-2	-2	-2	-2
T.SN1-155.TATGCGC.PMA-	-2	-2	-2	0.814545606281438	-2	0.000802021431817498	-2	-2	-2	-2	-2	-2	0.603747302035389	-2	-2	-2	-2	-2	-2	-2	-2
T.SN1-155.TCACGCG.PMA-	-2	-2	-2	-2	-2	-2	-2	-2	-2	-2	-2	-2	0.00671026282708548	-2	-2	-2	-2	-2	-2	-2	-2
T.SN1-155.TCGACGC.PMA-	-2	-2	-2	-2	-2	-2	-2	-2	-2	-2	-2	-2	-2	-2	0.754955255628784	-2	-2	-2	-2	-2	-2
T.SN1-155.TCGAGCG.PMA-	-2	-2	-2	-2	-2	-2	-2	-2	-2	-2	-2	0.593916731214611	-2	-2	-2	-2	-2	-2	-2	-2	-2
T.SN1-155.TCGCGCG.PMA-	-2	-2	-2	-2	-2	-2	-2	-2	-2	-2	-2	-2	-2	-2	-2	-2	-2	-2	0.508757624861586	-2	-2
T.SN1-155.TCGCGTA.PMA-	-2	-2	-2	-2	-2	1.00008026882601	-2	-2	-2	-2	-2	-2	-2	-2	-2	-2	-2	-2	-0.644562204114283	-2	-2
T.SN1-155.TCGTGCG.PMA-	-2	-2	-2	1.0222004624648	-2	0.301431191518751	0.672808069838724	-2	-2	-2	-2	0.950642120057105	1.77096661297502	-2	-2	-2	-2	-2	1.98329556001517	-2	-2
T.SN1-155.TGACGCG.PMA-	-2	-2	-2	-2	-2	-2	-2	-2	0.562551450044289	-2	-2	-2	-1.8076853289812	-2	-2	-2	-2	-2	-2	0.362130146821632	-2
T.SN1-155.TGCGACG.PMA-	-2	-2	-2	-2	-2	-2	-2	-2	-2	-2	-2	0.284587862359716	-2	-2	-2	-2	-2	-2	-2	-2	-2
T.SN1-155.TGCGTCG.PMA-	-2	-2	-2	0.74229105382538	-2	-2	-2	-2	-2	-2	-2	1.03844913602887	1.47734660860273	-2	-2	-2	-2	-2	0.858939595825551	-2	-2
T.SN1-155.TGTACGC.PMA-	0.887678526780965	-2	-2	0.814545606281438	-2	0.699130527155035	-2	-2	-2	-2	-2	-2	0.846063020126646	-2	-2	-2	-2	-2	-0.644562204114283	1.08998036862311	-2
T.SN1-155.TGTCGCG.PMA-	-2	-2	-2	-2	-2	-2	-2	-2	-2	-2	-2	-2	0.846063020126646	-2	-2	-2	-2	-2	-2	0.114654879558188	-2
T.SN1-156.ACACGCG.Mix	-2	1.78376162673339	-2	0.655568243203639	-2	0.301431191518751	-2	-2	-2	-2	0.504789289994811	0.899037442980747	-2	0.911781161437999	0.227357844401132	-2	-2	-2	1.58236672686668	1.46689921454844	-2
T.SN1-156.ACGACGC.Mix	-2	1.6700614270824	-2	0.655568243203639	-2	0.000802021431817498	-2	-2	-2	-2	0.622974507420114	0.593916731214611	-2	0.855016733346612	0.566784230979419	-2	-2	-2	1.4657796752861	0.362130146821632	-2
T.SN1-156.ACGCACG.Mix	1.77612771427685	3.240993331942	-2	2.37934989788468	-2	1.81292570665869	1.19611238544405	2.01938512021852	-2	-2	2.31847518371995	2.22252319725529	1.9912950739951	2.4773552909047	1.60946573722706	1.23502048445276	-2	1.95893858856114	2.85383607707323	2.83333974772718	-2
T.SN1-156.ACGCGCG.Mix	0.887678526780965	1.90189474124374	-2	1.16210045907004	-2	0.954331696108065	-2	-2	-2	-2	1.04911499942645	0.46622928617816	0.846063020126646	0.855016733346612	-2	-2	-2	0.843759689241995	1.74214903695841	1.69286569663126	-2
T.SN1-156.ACGCTCG.Mix	-2	1.3575562037395	-2	0.655568243203639	-2	0.699130527155035	-2	-0.248177688338706	-2	-2	0.913673131602366	-2	0.479369548689464	0.712793604083868	-0.162447378389135	-2	-2	-2	1.18260558692159	1.54780092962627	-2
T.SN1-156.ACGTACG.Mix	-2	1.33806047346526	-2	0.183120456139543	-2	1.07924813776619	-2	-2	-2	-2	-2	0.950642120057105	-2	1.15111569790662	-2	-2	-2	-2	0.858939595825551	1.55993212686496	-2
T.SN1-156.ACTACGC.Mix	-2	1.96745497807238	-2	0.547094498980463	-2	-2	-2	-2	-2	-2	0.913673131602366	0.996760995687023	0.700320376934468	1.04773073607254	-2	-2	-2	0.776589439620908	2.01797895760896	-2	-2
T.SN1-156.ACTAGCG.Mix	-2	1.7464795243713	-2	0.814545606281438	-2	1.11400509887435	-2	-2	-2	-2	0.715781417041415	1.22854655156045	0.779276852262729	1.04773073607254	-2	-2	-2	0.473991996329519	1.08730900182311	1.38564436837056	-2
T.SN1-156.ACTCGCG.Mix	0.235803186427642	1.65108535287673	-2	0.93066766815332	-2	1.00008026882601	-2	-2	-2	-2	0.913673131602366	-2	1.23084652583483	1.34560326828814	-2	-2	-2	-2	1.70949631899584	1.50923118217696	-2
T.SN1-156.ATAGCGC.Mix	-2	1.48827045388014	-2	0.547094498980463	-2	-2	-2	-2	-2	-2	-2	-0.0335313340066732	0.603747302035389	-2	-2	-2	-2	-2	1.05025184045058	-0.519803844614971	-2
T.SN1-156.ATCGCGC.Mix	-2	2.0522325919864	-2	0.876476233865309	-2	0.602260635582815	-2	-2	-2	-2	0.341897944178871	0.840463461765527	0.479369548689464	0.789701257074403	0.227357844401132	-2	-2	1.39756568600239	1.62558706912869	1.79450290585226	-2
T.SN1-156.ATGCGCG.Mix	-2	0.57750676931475	-2	0.547094498980463	-2	-2	-2	-2	-2	-2	-2	-0.0335313340066732	-1.8076853289812	-2	-2	-2	-2	-0.00945624099444179	1.67418753411545	0.968582479466887	-2
T.SN1-156.CATACGC.Mix	-2	0.444065149973566	-2	0.74229105382538	-2	-2	-2	-2	-2	-2	1.04911499942645	-2	0.954993234746232	1.08499464463197	-2	-2	-2	0.697095156297379	0.91522528215229	0.919189613425758	-2
T.SN1-156.CGACGCG.Mix	0.940570690434622	2.61042606029874	-2	1.72036172451515	-2	0.000802021431817498	0.432599311171294	0.194432715252793	-2	-2	2.04217112502949	-0.0335313340066732	1.6629048148676	1.83986572275295	-2	-2	-2	1.76326668714486	2.35068731147658	2.31660376778999	-2
T.SN1-156.CGACGTA.Mix	-2	1.2736986009974	-2	0.74229105382538	-2	-2	-2	-2	-2	-2	-2	-2	-2	-2	-2	-2	-2	-0.00945624099444179	1.08730900182311	0.362130146821632	-2
T.SN1-156.CGAGCTA.Mix	-2	1.64127704972885	-2	1.3329325780304	-2	0.301431191518751	-0.150155524961282	1.26868807315911	-2	-2	1.93042605320017	0.996760995687023	1.2791093694465	1.53353960209662	-2	0.856118043486493	0.29104577475738	0.776589439620908	2.13743859696758	1.62636225201434	-2
T.SN1-156.CGATAGC.Mix	-2	1.90730454932363	-2	1.16210045907004	-2	-2	-2	-2	-2	-2	0.963662404510213	1.1739346091519	0.779276852262729	1.20848731067234	-0.162447378389135	-2	-2	-2	1.66489282412372	1.01292709342242	-2
T.SN1-156.CGCACTA.Mix	-2	1.57726345134925	-2	-2	-2	1.00008026882601	-2	-2	-2	-2	-2	1.03844913602887	-1.8076853289812	-2	-2	-2	-2	-2	0.626000687756174	0.114654879558188	-2
T.SN1-156.CGCGCTA.Mix	-2	2.04836461150253	-2	1.24364502919307	-2	1.14618537206777	-2	-2	-2	-2	0.963662404510213	1.57893356636945	-2	1.50733913211512	0.754955255628784	-2	-2	0.296327611945348	1.55902868875206	1.54780092962627	-2
T.SN1-156.CGCGTCG.Mix	-2	2.02027893415359	-2	1.26774592083217	-2	-2	-2	0.878792047209929	-2	-2	1.58203315967611	0.899037442980747	0.479369548689464	0.855016733346612	-2	-2	-2	0.59971516390152	1.9456000000706	1.6464246228663	-2
T.SN1-156.CGTATGC.Mix	-2	0.943500960687469	-2	-2	-2	-2	-2	-2	-2	-2	1.08626525287876	-2	-2	0.49992203794618	-2	-2	-2	-2	-0.644562204114283	-2	-2
T.SN1-156.CGTCGCG.Mix	0.235803186427642	2.06363403396432	-2	1.3329325780304	-2	0.602260635582815	-2	-2	-2	-2	1.18176767845051	0.840463461765527	1.3620217526613	1.28243426395805	0.938916976045171	-2	-2	0.59971516390152	1.74994253975579	1.88819146973725	-2
T.SN1-156.CGTCGTA.Mix	-2	1.29622914799998	-2	0.655568243203639	-2	-2	0.432599311171294	-2	-2	-2	-2	-2	0.304398086941509	1.00696679822517	-2	-2	-2	-2	1.18260558692159	1.41999094643854	-2
T.SN1-156.CGTGACG.Mix	-2	2.19251206274382	-2	1.09775954838397	-2	-2	-2	-2	-2	-2	1.15220708864964	1.51753497190764	1.23084652583483	1.40074015324668	-2	-2	-2	0.296327611945348	2.00529504830274	1.79450290585226	-2
T.SN1-156.CGTGCTA.Mix	-2	1.99025061163065	-2	1.21812768416731	-2	1.71601878109972	-2	-2	-2	-2	1.28324113478145	1.46128382651655	1.41523336130552	1.36477062035301	-2	-2	-2	1.41461342829435	2.04620902429905	1.91010193220453	-2
T.SN1-156.CGTGTCG.Mix	1.03023887840536	1.92829407967213	-2	1.19101693698558	-2	0.699130527155035	0.672808069838724	0.745442215023519	-2	-2	1.61486921213317	1.32067992411239	1.79250074630153	1.49362128209845	-2	-2	-2	1.14545937583575	1.79397672013612	1.78747557610849	-2
T.SN1-156.CTACGCG.Mix	0.434742656579786	1.70569381086475	-2	1.31227206811857	-2	0.845212705224666	-2	-2	-2	-2	1.15220708864964	1.03844913602887	0.779276852262729	1.15111569790662	-2	-2	-2	-2	1.54687187251859	1.18475193271858	-2
T.SN1-156.CTATCGC.Mix	-2	1.376214229822	-2	0.402171164440596	-2	0.477388759798587	-2	-2	-2	-2	0.963662404510213	-2	-2	-2	-2	0.33843541185989	-2	0.473991996329519	1.00973521189026	-2	-2
T.SN1-156.CTCGACG.Mix	-2	-2	-2	-2	-2	-2	-2	-2	-2	-2	-2	-2	-2	-0.79126302304777	-2	-2	-2	-2	0.0887358290016299	-2	-2
T.SN1-156.CTCGCTA.Mix	0.827439609839452	1.2736986009974	-2	0.876476233865309	-2	1.04146565743125	-2	-2	-2	-2	1.0084870468846	-2	0.700320376934468	-2	-2	-0.744982887130989	-2	-2	0.718226978096496	1.21224439477455	-2
T.SN1-156.GACGCTA.Mix	-2	1.68824295599257	-2	0.978841070111705	-2	0.602260635582815	-2	-2	-2	-2	1.12048651911552	1.29941351309589	1.00067571114627	1.43395710862504	-2	-2	-2	-2	0.508757624861586	1.05316035996684	-2
T.SN1-156.GATACGC.Mix	-2	2.15769887283216	-2	1.19101693698558	-2	0.903190320706587	-2	0.817215273223286	-2	-2	0.913673131602366	0.950642120057105	0.479369548689464	1.25915673761815	0.754955255628784	-2	-2	0.901919155790477	1.70093458309064	1.53532110881251	-2
T.SN1-156.GATAGCG.Mix	-2	1.95318023133473	-2	-2	-2	1.17614477325474	-2	-2	-2	-2	0.341897944178871	-2	-2	0.911781161437999	-2	-2	-2	-2	1.48039063273531	1.32842306340342	-2
T.SN1-156.GATCGCG.Mix	-2	1.79084881988548	-2	1.0222004624648	-2	-2	-2	-2	-2	-2	1.0084870468846	0.284587862359716	1.14661079375143	-0.79126302304777	-2	-2	-2	0.59971516390152	1.38429413303743	1.52247203272369	-2
T.SN1-156.GCATACG.Mix	-2	2.10984886015331	-2	0.74229105382538	-2	1.00008026882601	-2	0.194432715252793	-2	-2	1.08626525287876	1.39664730431122	0.479369548689464	1.11931231872031	0.754955255628784	-2	-2	-2	1.80090046600444	1.01292709342242	-2
T.SN1-156.GCGACTA.Mix	-2	0.57750676931475	-2	-2	-2	-2	-2	-2	-2	-2	-2	-2	-2	-0.79126302304777	-2	-2	-2	-2	-2	1.01292709342242	-2
T.SN1-156.GCGCGTA.Mix	-2	0.761937628206425	-2	0.547094498980463	-2	0.602260635582815	-2	-2	-2	-2	-2	-2	-2	-2	-0.162447378389135	-2	-2	-2	-0.644562204114283	0.518794377668105	-2
T.SN1-156.GCTATCG.Mix	-0.142011469483406	2.38162064512697	-2	1.63873354651657	-2	1.51853826533127	0.432599311171294	1.02385741095301	-2	-2	1.83376745756041	1.51753497190764	1.39821041930287	1.28243426395805	-0.162447378389135	1.04843769287907	-2	1.04054148472521	2.25822216518217	1.93095988382872	-2
T.SN1-156.GTACGCG.Mix	-2	-0.107832857726605	-2	-2	-2	-2	-2	-2	-2	-2	1.28324113478145	-0.0335313340066732	-2	-2	-2	-2	-2	-0.00945624099444179	-0.644562204114283	0.724450503082757	-2
T.SN1-156.GTACGCT.Mix	0.827439609839452	1.33806047346526	-2	0.183120456139543	-2	0.301431191518751	-2	-2	-2	-2	-0.704777275913766	-2	1.00067571114627	-2	-2	-2	-2	-2	1.00973521189026	0.633683691436988	-2
T.SN1-156.GTATCGC.Mix	0.434742656579786	-2	-2	0.74229105382538	-2	-2	-2	-2	-2	-2	-2	-2	-2	-2	-2	-2	-2	-2	0.718226978096496	0.362130146821632	-2
T.SN1-156.GTATGCG.Mix	-2	2.2116013917652	-2	1.47018219150658	-2	0.954331696108065	-2	0.878792047209929	0.822963594800006	-2	1.0084870468846	0.772739411109722	1.53167776477229	1.11931231872031	-2	0.0718430588749166	-2	-2	1.97417394853904	1.75052483758744	-2
T.SN1-156.GTCGACG.Mix	-2	2.06736895546372	-2	-0.280274774073362	-2	0.602260635582815	-2	0.745442215023519	-2	-2	-2	1.20209843758506	1.20454242530876	1.55824895947337	0.754955255628784	-2	-2	-2	1.08730900182311	1.69286569663126	-2
T.SN1-156.TACGACG.Mix	-2	1.7464795243713	-2	1.29057937648606	-2	0.000802021431817498	-2	0.878792047209929	-2	-2	1.38376768883949	0.996760995687023	0.903934461782626	0.619271817912641	-2	-2	-2	1.25475252533139	0.965046062845807	1.9154110834696	-2
T.SN1-156.TACGCGC.Mix	-2	1.71416313890552	-2	0.74229105382538	-2	1.17614477325474	-2	-2	-2	-2	0.622974507420114	1.14381692876851	1.23084652583483	-2	-2	-2	-2	0.953201926578558	1.12145126802926	-2	-2
T.SN1-156.TAGCACG.Mix	0.570669991585255	1.58860926388413	-2	1.06162116989604	-2	1.11400509887435	-2	-0.248177688338706	-2	-2	-2	0.950642120057105	0.954993234746232	1.28243426395805	-2	0.33843541185989	-2	0.953201926578558	0.347660311878509	1.23809961102122	-2
T.SN1-156.TAGCGCG.Mix	0.235803186427642	2.2805331410526	-2	1.55052767481886	-2	1.3617627373301	-2	0.980671619879775	-2	-2	1.47996873851251	1.90808644642263	0.954993234746232	1.68270189865102	-2	0.621165287117197	-2	0.953201926578558	1.8933549701107	1.45181914607921	-2
T.SN1-156.TAGTCGC.Mix	-2	0.444065149973566	-2	-2	-2	-2	-2	-2	-2	-2	0.963662404510213	-2	-2	0.49992203794618	-2	-2	-2	-2	0.347660311878509	-2	-2
T.SN1-156.TCGACGC.Mix	-2	0.679439734442466	-2	1.0222004624648	-2	-2	-2	-2	-2	-2	-2	-0.0335313340066732	-2	-2	-2	-2	-2	-2	1.26070787472614	-0.519803844614971	-2
T.SN1-156.TCGCGCG.Mix	-2	2.00337491549587	-2	1.0222004624648	-2	0.699130527155035	-2	-2	-2	0.555517157909694	0.857172227490244	-2	0.700320376934468	0.49992203794618	-2	-2	-2	-2	1.61517849753157	0.724450503082757	-2
T.SN1-156.TGTCGCG.Mix	-2	1.07115009395595	-2	0.547094498980463	-2	-2	-2	-0.248177688338706	-2	-2	-2	-2	-2	-2	-2	-2	-2	0.776589439620908	0.718226978096496	0.362130146821632	-2
T.SN1-157.ACACGCG.PMA+	0.940570690434622	2.48682722756024	-2	1.59686611571146	-2	-2	-2	-2	-2	0.819115742771758	1.90415998246634	0.772739411109722	1.20454242530876	2.05369950165255	1.10339122791199	-2	-2	0.776589439620908	2.17092641894404	1.98363590013929	-2
T.SN1-157.ACGCACG.PMA+	-2	2.26899926312648	-2	0.814545606281438	-2	-2	-0.150155524961282	-2	-2	-2	-0.704777275913766	-2	0.00671026282708548	1.87599665236596	-2	-2	-2	-2	1.48039063273531	1.40315711028927	-2
T.SN1-157.ACGCGCG.PMA+	-2	2.45906080488226	-2	1.72036172451515	-2	1.46242567848037	1.10406669067753	-0.248177688338706	-2	-2	1.47996873851251	0.593916731214611	1.69910523069761	1.54606998817789	-2	-2	-2	1.61255564957765	2.18815954588213	1.98812235448651	-2
T.SN1-157.ACGCGTA.PMA+	-2	2.09265093550311	-2	1.81640355342272	-2	-2	-2	-2	-2	-2	1.74191817643854	0.284587862359716	1.70770275136691	1.58162782732842	-2	-2	-2	1.34199728914567	1.99222952216746	-2	-2
T.SN1-157.ACGCTCG.PMA+	-2	2.18406687606459	-2	1.40695682699141	-2	1.11400509887435	-2	-2	-2	-2	1.26000799195812	-2	-1.8076853289812	0.911781161437999	-2	0.962837674953648	-2	-2	1.82103306821482	-2	-2
T.SN1-157.ACTCGCG.PMA+	-2	2.71246460753776	-2	1.52536199223257	-2	1.78534299485144	0.432599311171294	1.02385741095301	-2	-2	1.91485778174778	1.14381692876851	1.7635445705157	1.43395710862504	-2	0.962837674953648	0.470490675820649	1.30056204189388	2.15904564511722	0.518794377668105	-2
T.SN1-157.AGCGCTA.PMA+	-2	1.48827045388014	-2	-2	-2	0.602260635582815	-2	-2	-2	-2	-2	-2	0.00671026282708548	-2	-2	-2	-2	-2	1.54687187251859	-2	-2
T.SN1-157.AGTACGC.PMA+	-2	2.52475967405207	-2	1.60771740283455	-2	0.778285023519432	-2	0.552023702788012	-2	-2	1.18176767845051	1.50414038201424	1.38049291579903	0.0650977416776861	-2	-2	-2	1.25475252533139	1.87056011103062	-2	-2
T.SN1-157.ATACGCG.PMA+	-2	2.01611421160428	-2	-0.280274774073362	-2	-2	-2	-2	-2	-2	-2	0.46622928617816	1.14661079375143	0.712793604083868	1.19556600997728	-2	-2	-0.00945624099444179	1.15310395490128	0.724450503082757	-2
T.SN1-157.ATAGCGC.PMA+	-2	2.76251361323456	-2	1.48464821057653	-2	-2	-2	-2	-2	-2	1.04911499942645	-2	2.0294469728145	0.334797439062059	-2	-2	-2	-2	1.73421311860061	-2	-2
T.SN1-157.ATCGCGC.PMA+	0.434742656579786	2.71914901935131	-2	1.91658277289874	-2	1.07924813776619	0.569103685932013	1.39031156861593	-2	0.662143336380041	1.93549388135534	1.27705187345868	1.79250074630153	2.23340661676959	-2	0.856118043486493	-2	1.78517646309618	2.35068731147658	2.21032422369245	-2
T.SN1-157.ATCGTCG.PMA+	-2	2.30055229203236	-2	1.47018219150658	-2	-2	-2	-2	-2	-2	0.913673131602366	-2	1.11446322339866	-2	-2	-2	-2	0.697095156297379	1.36598737659855	-2	-2
T.SN1-157.ATGCGCG.PMA+	-2	1.68824295599257	-2	0.814545606281438	-2	-2	-2	-2	-2	-2	0.913673131602366	0.996760995687023	-1.8076853289812	1.08499464463197	-2	-2	-2	-2	1.32688233543267	0.919189613425758	-2
T.SN1-157.CGACGCG.PMA+	-2	2.0522325919864	-2	1.38959972841644	-2	-2	-2	-2	-2	-2	1.41825725383974	-2	1.5053612510106	1.82712174539118	-2	-2	-2	-2	1.80090046600444	1.67488071204241	-2
T.SN1-157.CGCGACG.PMA+	-2	1.8679394178405	-2	0.814545606281438	-2	-2	-2	-2	-2	1.02503930427319	0.504789289994811	-2	0.00671026282708548	1.25915673761815	0.938916976045171	-2	-2	-2	1.66489282412372	0.799487468023326	-2
T.SN1-157.CGCGATA.PMA+	-2	1.63124210294505	-2	-2	-2	-2	1.06847130012772	-2	-2	-2	-2	-2	-2	1.00696679822517	-2	-2	-2	-2	0.965046062845807	-2	-2
T.SN1-157.CGCGCTA.PMA+	-2	1.87955534764723	-2	1.40695682699141	-2	0.845212705224666	-2	-2	-2	-2	0.792205565188103	-2	1.07974441165311	1.23456055989423	-2	-2	-2	-2	1.85869772955074	1.05316035996684	-2
T.SN1-157.CGCGTCG.PMA+	-2	1.73062185005411	-2	1.19101693698558	-2	-2	-2	-2	-2	-2	0.341897944178871	-2	1.17654184994712	1.77932017215064	-2	-2	-2	0.697095156297379	1.52148711664726	1.52247203272369	-2
T.SN1-157.CGTAGCG.PMA+	-2	3.30594867892016	-2	2.15692596851829	-2	-2	-2	-0.248177688338706	-2	-2	1.85246378935308	-2	2.15840945046497	1.23456055989423	-2	0.0718430588749166	-2	1.51823039172872	2.38062126246469	-2	-2
T.SN1-157.CGTATCG.PMA+	-2	2.16070896313077	-2	1.21812768416731	-2	-2	-2	-2	-2	-2	0.0782187440315877	-2	1.32254119306755	1.62491821711549	-2	-2	-2	-0.00945624099444179	1.28390458811023	1.08998036862311	-2
T.SN1-157.CGTCGTA.PMA+	-2	2.52215738744545	-2	1.29057937648606	-2	-2	-2	0.745442215023519	-2	-2	1.26000799195812	-2	1.77096661297502	0.0650977416776861	-2	-2	-2	-2	1.34687484776983	-2	-2
T.SN1-157.CGTGTCG.PMA+	0.940570690434622	2.7564688462677	-2	1.89500504436902	-2	0.000802021431817498	1.39283218429981	1.16330171896981	-2	-2	1.90415998246634	1.14381692876851	1.63362569155037	2.37869165002096	-2	-2	-2	1.68104631791133	2.62862051875712	2.23880390453661	-2
T.SN1-157.CTAGACG.PMA+	-2	2.52863409888259	-2	1.09775954838397	-2	-2	-2	-2	-2	-2	1.20944379120387	-0.0335313340066732	1.14661079375143	0.789701257074403	-2	-2	-2	1.04054148472521	1.18260558692159	-2	-2
T.SN1-157.CTAGCGC.PMA+	-2	2.47243482115921	-2	1.51221030204645	-2	-2	-2	-2	-2	-2	1.40135475569037	-2	0.603747302035389	1.04773073607254	-2	-2	-2	1.34199728914567	2.14372250711424	-2	-2
T.SN1-157.CTAGTCG.PMA+	-2	2.64125604617694	-2	1.75985266770809	-2	1.38024468885875	-2	-2	-2	0.819115742771758	1.69194165247	-2	1.30136798265299	1.46481298733914	-2	-2	-2	1.69878288333024	2.05394882247831	-2	-2
T.SN1-157.CTATCGC.PMA+	-2	2.98262401292808	-2	1.71201357972373	-2	-2	-2	-2	-2	-2	1.49411761412737	-2	1.43161415014569	1.38312766808765	0.67098234683026	-2	-2	0.843759689241995	1.54687187251859	0.968582479466887	-2
T.SN1-157.CTCGACG.PMA+	-2	2.22214430878342	-2	1.40695682699141	-2	-2	0.826573132625731	-2	-2	-2	1.63545703943166	0.996760995687023	1.25564802997055	1.53353960209662	0.429420097312692	-2	-2	-2	1.93564172936203	1.62636225201434	-2
T.SN1-157.GCATACG.PMA+	-2	1.7765568572663	-2	1.16210045907004	-2	-2	-2	-2	-2	-2	0.341897944178871	-2	-2	0.712793604083868	-2	-2	-2	-2	1.38429413303743	0.919189613425758	-2
T.SN1-157.GCGACTA.PMA+	-2	2.08557643437255	-2	1.0222004624648	-2	-2	-2	-2	-2	-2	0.792205565188103	-2	1.2791093694465	1.46481298733914	-2	-2	-2	-2	1.52148711664726	-2	-2
T.SN1-157.GCGCATA.PMA+	-2	2.25954641037308	-2	0.876476233865309	-2	-2	-2	-2	-2	-2	1.54650988600599	0.692467657315479	1.2791093694465	1.49362128209845	-2	-2	-2	-2	1.76512212371931	-2	-2
T.SN1-157.GCGTACG.PMA+	-2	1.8679394178405	-2	1.47018219150658	-2	-2	-2	-0.248177688338706	-2	-2	0.913673131602366	-2	0.479369548689464	0.0650977416776861	-2	-2	-2	-2	0.508757624861586	-0.519803844614971	-2
T.SN1-157.GTACGCT.PMA+	-2	2.59854991569963	-2	1.29057937648606	-2	-2	-2	-2	-2	1.16415934147494	1.90954182059149	-2	1.49157978006216	-2	0.825292580081949	-2	-2	-2	1.73421311860061	-2	-2
T.SN1-157.GTGCGTA.PMA+	-2	2.86851520644866	-2	1.80972448314614	-2	-2	-2	-2	-2	-2	1.89319199931204	-2	1.65336276268945	0.0650977416776861	-2	-2	-2	1.57953736801318	2.14372250711424	-2	-2
T.SN1-157.TAGTCGC.PMA+	-2	2.31550880464133	-2	0.978841070111705	-2	1.04146565743125	-2	-2	-2	0.662143336380041	1.53399237014115	-2	-1.8076853289812	0.334797439062059	-2	-2	-2	1.25475252533139	1.15310395490128	-2	-2
T.SN1-157.TAGTGCG.PMA+	-2	2.49800731080144	-2	1.57431463087086	-2	-2	-2	-2	-2	-2	1.50782004029596	-2	1.34272995258827	-2	-2	-2	-2	0.59971516390152	1.726129482749	-2	-2
T.SN1-157.TATCGCG.PMA+	-2	1.7464795243713	-2	0.183120456139543	-2	-2	-2	-2	-2	-2	1.04911499942645	-2	0.304398086941509	-0.79126302304777	-2	-0.744982887130989	-2	-0.00945624099444179	0.718226978096496	0.114654879558188	-2
T.SN1-157.TCGCACG.PMA+	-2	2.40274293336359	-2	0.814545606281438	-2	-2	-2	-2	-2	-2	-0.704777275913766	0.284587862359716	1.14661079375143	0.619271817912641	-2	-2	-2	0.697095156297379	1.74994253975579	-2	-2
T.SN1-157.TCGCGCG.PMA+	-2	2.20892518084895	-2	1.55052767481886	-2	1.04146565743125	-2	0.194432715252793	-2	-2	-2	-2	-2	-2	-2	-2	-2	-2	1.94064940669279	-2	-2
T.SN1-157.TCTAGCG.PMA+	-2	2.3688075963436	-2	1.26774592083217	-2	-2	-2	0.980671619879775	-2	-2	1.40135475569037	-2	0.954993234746232	-2	-2	-2	-2	1.07840104273929	1.36598737659855	-2	-2
T.SN1-157.TGCGACG.PMA+	-2	2.18690022453236	-2	0.93066766815332	-2	-2	-2	-2	-2	-2	1.60419735254706	-2	0.779276852262729	1.25915673761815	1.13633819635239	-2	-2	-2	1.92544974843909	-2	-2
T.SN1-157.TGTACGC.PMA+	-2	2.39406647697941	-2	1.86048459679701	-2	1.17614477325474	0.232409622143802	1.42430501187466	-2	0.202350959917078	1.79377183568568	0.772739411109722	1.57996151729377	1.91466946968343	1.13633819635239	-2	-2	1.20353496161618	2.21808021014523	1.75052483758744	-2
T.SN1-158.ACACGCG.Mix	-2	-2	-2	-2	-2	-2	-2	-2	-2	-2	-2	-2	1.49157978006216	-2	-2	-2	-2	0.697095156297379	0.718226978096496	-2	-2
T.SN1-158.ACGACGC.Mix	-2	1.95318023133473	-2	1.3329325780304	-2	1.14618537206777	-2	0.745442215023519	-2	-2	0.0782187440315877	1.56732869692271	-2	1.23456055989423	-2	-2	-2	0.296327611945348	1.69220065983792	1.65611863737236	-2
T.SN1-158.ACGATCG.Mix	-2	2.25474169084056	-2	1.3329325780304	-2	-2	-2	-2	-2	-2	-0.704777275913766	0.284587862359716	1.64360633954431	0.334797439062059	-2	0.33843541185989	-2	-2	1.60451432931335	1.26250167386458	-2
T.SN1-158.ACGCACG.Mix	-2	2.45450968438521	-2	1.43971905229424	-2	1.53150252706058	-2	-2	-2	-2	1.08626525287876	1.97738379281216	1.30136798265299	1.77204071855298	-2	-2	-2	0.473991996329519	2.09769691126923	1.73481687793869	-2
T.SN1-158.ACGCGCG.Mix	-2	2.0325387042699	-2	0.876476233865309	-2	0.602260635582815	-2	0.932712453598744	-2	-2	0.504789289994811	1.03844913602887	0.00671026282708548	1.34560326828814	-2	-2	-2	0.296327611945348	1.49452599130414	1.41999094643854	-2
T.SN1-158.ACGCGTA.Mix	-2	1.50215567340894	-2	-2	-2	0.000802021431817498	-2	-2	-2	-2	0.857172227490244	-2	0.603747302035389	0.855016733346612	-2	-2	-2	-2	0.858939595825551	0.724450503082757	-2
T.SN1-158.ACGCTCG.Mix	-2	2.00337491549587	-2	1.40695682699141	-2	-2	-2	-2	-2	-2	0.913673131602366	1.25347604139633	0.954993234746232	1.08499464463197	-2	-2	-2	-2	1.43499489178969	1.05316035996684	-2
T.SN1-158.ACGTACG.Mix	-2	1.97211083178906	-2	1.24364502919307	-2	-2	-2	-2	-2	-2	1.49411761412737	0.840463461765527	0.779276852262729	-2	-2	-2	-2	1.04054148472521	1.78694080162394	-2	-2
T.SN1-158.ACTACGC.Mix	0.940570690434622	1.9627486698934	-2	0.876476233865309	-2	0.000802021431817498	-2	0.878792047209929	-2	-2	1.08626525287876	1.41373043422411	0.779276852262729	0.855016733346612	-2	-2	-2	0.59971516390152	1.4657796752861	0.518794377668105	-2
T.SN1-158.ACTAGCG.Mix	-2	2.28954465200787	-2	0.978841070111705	-2	1.04146565743125	-2	-2	-2	-2	0.913673131602366	2.06041714480172	1.04200701144331	1.64504588187082	-2	-2	-2	0.296327611945348	1.85264277985811	1.605328016838	-2
T.SN1-158.ACTCGCG.Mix	-2	1.87378621751185	-2	0.93066766815332	-2	0.602260635582815	-2	0.745442215023519	-2	-2	1.0084870468846	0.996760995687023	0.903934461782626	0.619271817912641	-2	0.0718430588749166	-2	0.59971516390152	1.48039063273531	1.30754163865046	-2
T.SN1-158.AGCGCTA.Mix	-2	1.59966620124964	-2	0.74229105382538	-2	-2	-2	-2	-2	-2	-2	0.46622928617816	0.846063020126646	-0.79126302304777	-2	-2	-2	-0.00945624099444179	0.91522528215229	-2	-2
T.SN1-158.AGTCGCG.Mix	0.235803186427642	2.30055229203236	-2	1.40695682699141	-2	1.23049614013145	-2	0.194432715252793	-2	-2	1.59325663430167	1.03844913602887	1.20454242530876	1.67358954379889	-2	0.502412667829495	-2	-2	1.96012193103983	1.59441610555257	-2
T.SN1-158.ATACGCG.Mix	0.757478661049736	1.81809472937078	-2	1.21812768416731	-2	0.903190320706587	-2	-0.248177688338706	-2	-2	0.341897944178871	0.46622928617816	1.04200701144331	1.32555075928477	-2	-2	-2	-2	1.55902868875206	-0.519803844614971	-2
T.SN1-158.ATAGCGC.Mix	0.434742656579786	1.61044860902206	-2	0.402171164440596	-2	-2	-2	-2	-2	-2	-2	-2	0.603747302035389	0.0650977416776861	-2	-2	-2	0.473991996329519	1.36598737659855	-2	-2
T.SN1-158.ATCGCGC.Mix	-2	1.97211083178906	-2	0.655568243203639	-2	0.699130527155035	-2	-2	-2	-2	-0.704777275913766	1.32067992411239	0.903934461782626	0.961976542488335	-2	-2	-2	-2	1.53436493733785	1.34834637422864	-2
T.SN1-158.ATGCGCG.Mix	-2	-2	-2	-2	-2	-2	-2	-2	-2	-2	-2	0.284587862359716	-2	-2	-2	-2	-2	-2	0.794257442424297	0.518794377668105	-2
T.SN1-158.CGAGCTA.Mix	0.235803186427642	2.69616421704653	-2	1.76733753039349	-2	0.602260635582815	0.826573132625731	-2	-2	-2	2.06519619916731	1.73977557356155	1.6629048148676	1.80045387956386	0.754955255628784	0.33843541185989	-2	1.41461342829435	2.39833363602524	2.29070698337241	-2
T.SN1-158.CGATACG.Mix	-2	0.57750676931475	-2	0.183120456139543	-2	-2	-2	-2	-2	-2	-2	-2	0.700320376934468	-2	-2	-2	-2	-2	1.12145126802926	0.114654879558188	-2
T.SN1-158.CGATAGC.Mix	-2	2.41627449797715	-2	1.09775954838397	-2	0.000802021431817498	0.232409622143802	-2	-2	-2	1.3052942506668	0.899037442980747	1.00067571114627	1.20848731067234	-2	0.621165287117197	-2	0.901919155790477	1.88776743696475	1.75817077775008	-2
T.SN1-158.CGATCGC.Mix	0.887678526780965	2.53247426462868	0	2.12880130752195	-2	1.62326840336883	-2	0.552023702788012	-2	0.202350959917078	2.04217112502949	1.798828031935	1.84519463456882	1.81399247296557	0.67098234683026	0.33843541185989	-2	0.999063587694098	2.57544960498412	2.19117741668937	-2
T.SN1-158.CGCGACG.Mix	-2	0.57750676931475	-2	0.876476233865309	-2	-2	-2	-2	-2	-2	-2	-0.0335313340066732	-2	-2	-2	-2	-2	-2	0.91522528215229	0.724450503082757	-2
T.SN1-158.CGCGCTA.Mix	-2	1.87955534764723	-2	0.74229105382538	-2	0.000802021431817498	-2	-2	-2	-2	-2	0.46622928617816	-2	0.911781161437999	-2	0.33843541185989	-2	-2	0.794257442424297	0.633683691436988	-2
T.SN1-158.CGCGTCG.Mix	-2	2.23749379716947	-2	1.53812708975447	-2	1.60208005992536	-0.150155524961282	0.552023702788012	-2	-2	-2	1.69832413313223	0.304398086941509	0.911781161437999	-2	-2	-2	-2	1.62558706912869	1.70158638911063	-2
T.SN1-158.CGCTACG.Mix	-2	1.91792610563028	-2	1.77469557748591	-2	0.699130527155035	-2	-2	-2	-2	1.49411761412737	0.996760995687023	1.57996151729377	0.619271817912641	0.227357844401132	-2	-2	1.63325086538262	2.19375523927896	1.05316035996684	-2
T.SN1-158.CGTCGCG.Mix	-2	1.87378621751185	-2	1.06162116989604	-2	0.699130527155035	-2	0.552023702788012	-2	-2	1.6646170024684	1.43016694774356	0.700320376934468	1.78647961946963	-2	-0.744982887130989	-2	0.776589439620908	2.15904564511722	1.53532110881251	-2
T.SN1-158.CGTGACG.Mix	-2	1.54133120462168	-2	0.814545606281438	-2	-2	-2	-2	-2	-2	1.28324113478145	-2	0.304398086941509	0.712793604083868	-2	-2	-2	0.999063587694098	1.32688233543267	-2	-2
T.SN1-158.CGTGTCG.Mix	0.235803186427642	2.0522325919864	-2	0.74229105382538	-2	0.602260635582815	0.232409622143802	-2	-2	-2	1.34630100181476	1.34095340009099	1.47734660860273	1.65477037801928	-2	-2	-2	-2	2.06155309721732	1.49557391301116	-2
T.SN1-158.CTAGCGC.Mix	-2	1.83746299418949	-2	1.37151994966081	-2	0.000802021431817498	-2	-2	-2	-2	1.18176767845051	1.03844913602887	0.479369548689464	1.11931231872031	-2	-2	-2	-2	1.74214903695841	1.36739565069226	-2
T.SN1-158.CTATCGC.Mix	-2	2.21426121227502	-2	1.24364502919307	-2	0.301431191518751	-2	-2	-2	-2	1.28324113478145	0.996760995687023	1.53167776477229	1.34560326828814	-2	-2	-2	-2	1.80090046600444	-2	-2
T.SN1-158.CTATGCG.Mix	0.757478661049736	2.22474052732111	-2	1.16210045907004	-2	-2	-0.150155524961282	-2	-2	-2	1.04911499942645	0.284587862359716	1.51871881187567	1.58162782732842	-2	-0.744982887130989	-2	0.697095156297379	1.73421311860061	1.08998036862311	-2
T.SN1-158.CTCGCTA.Mix	-2	1.63124210294505	-2	0.978841070111705	-2	0.000802021431817498	-2	-2	-2	-2	-2	-2	0.304398086941509	-2	-0.162447378389135	-2	-2	0.953201926578558	1.40186031919894	-2	-2
T.SN1-158.GAGCGTA.Mix	0.570669991585255	2.76101029080175	-2	1.93713897546092	-2	0.699130527155035	-2	1.09915232697824	-0.185636576961912	-0.226582251318942	1.46534333857287	1.03844913602887	1.77096661297502	1.63509864279949	1.44229069633927	1.57030814936397	-2	1.86319470374774	2.44905653968084	2.37530163935265	-2
T.SN1-158.GATACGC.Mix	-2	1.71416313890552	-2	0.183120456139543	-2	-2	-2	-2	-2	-2	-2	-0.0335313340066732	0.779276852262729	-2	-2	-2	-2	-2	1.4506599972697	-0.519803844614971	-2
T.SN1-158.GATAGCG.Mix	-2	1.50215567340894	-2	0.876476233865309	-2	-2	-2	-2	-2	-2	-0.704777275913766	1.14381692876851	0.700320376934468	-2	-2	-2	-2	-2	0.626000687756174	-2	-2
T.SN1-158.GATCGCG.Mix	0.827439609839452	2.37434525520419	-2	1.66768148598099	-2	1.46242567848037	-2	0.745442215023519	-0.185636576961912	-2	1.12048651911552	1.6427186574688	1.55649030378942	1.64504588187082	0.227357844401132	-0.744982887130989	-2	1.07840104273929	2.27927145759641	1.97452150963132	-2
T.SN1-158.GCGATCG.Mix	-2	1.99025061163065	-2	0.978841070111705	-2	0.602260635582815	-2	-2	-2	-2	1.26000799195812	0.593916731214611	0.954993234746232	1.23456055989423	-2	-2	-2	-0.00945624099444179	1.58236672686668	1.15540076995292	-2
T.SN1-158.GCGCGTA.Mix	-2	-2	-2	-2	-2	-2	-2	0.659412799879915	-2	-2	-2	0.772739411109722	0.779276852262729	0.712793604083868	-2	-2	-2	-2	1.2102300152433	0.114654879558188	-2
T.SN1-158.GCGTCTA.Mix	0.570669991585255	2.6029061821258	-2	1.89500504436902	-2	0.845212705224666	0.826573132625731	0.659412799879915	-2	-2	0.913673131602366	1.54314507689356	1.602229017702	1.66428188866485	0.885810169546988	1.18126874407275	-2	1.49105984589745	2.19375523927896	2.15927274645544	-2
T.SN1-158.GCTATCG.Mix	-2	2.0522325919864	-2	0.93066766815332	-2	0.301431191518751	-2	-2	-2	-2	1.28324113478145	0.46622928617816	1.14661079375143	0.712793604083868	-2	-2	-2	-2	1.4657796752861	0.114654879558188	-2
T.SN1-158.GTACGCG.Mix	-2	1.6700614270824	-2	0.547094498980463	-2	-2	-2	-2	-2	-2	1.04911499942645	0.950642120057105	0.846063020126646	1.04773073607254	-2	-2	-2	1.17546720857915	1.40186031919894	0.114654879558188	-2
T.SN1-158.GTCGCTA.Mix	-2	1.84991135775824	-2	0.402171164440596	-2	0.903190320706587	-2	-2	-2	-2	-0.704777275913766	0.840463461765527	-2	1.18074818664077	-2	0.621165287117197	-2	-2	1.74994253975579	0.799487468023326	-2
T.SN1-158.GTGCGTA.Mix	-2	1.56561326338765	-2	1.57431463087086	-2	0.000802021431817498	-2	-2	-2	-2	1.20944379120387	1.03844913602887	1.39821041930287	0.789701257074403	0.227357844401132	-2	-2	0.776589439620908	1.86466942037938	1.77307030427368	-2
T.SN1-158.TACGACG.Mix	-2	1.73062185005411	-2	0.402171164440596	-2	0.845212705224666	-2	-2	-2	-2	0.792205565188103	-2	0.954993234746232	0.334797439062059	-2	-2	-2	1.34199728914567	1.18260558692159	0.362130146821632	-2
T.SN1-158.TAGCGCG.Mix	-2	2.24249205876448	-2	1.13112043228192	-2	1.38024468885875	-0.150155524961282	-2	-2	-2	0.504789289994811	0.950642120057105	1.17654184994712	0.911781161437999	-2	-2	-2	-2	1.54687187251859	-0.519803844614971	-2
T.SN1-158.TAGCTCG.Mix	-2	2.06736895546372	-2	0.655568243203639	-2	-2	-2	-2	-2	-2	-2	0.950642120057105	0.846063020126646	0.619271817912641	-2	-2	-2	-2	1.12145126802926	1.48147318002063	-2
T.SN1-158.TAGTGCG.Mix	-2	2.0325387042699	-2	1.31227206811857	-2	1.27879584955269	-2	-2	-2	-2	-2	1.39664730431122	0.479369548689464	1.34560326828814	-2	-2	-2	-2	1.87637196950764	1.05316035996684	-2
T.SN1-158.TCACGCG.Mix	-2	1.89086866631919	-2	1.06162116989604	-2	-2	-2	-2	-2	-2	1.45020819421201	-0.0335313340066732	-2	0.961976542488335	-2	-2	-2	0.953201926578558	1.28390458811023	-2	-2
T.SN1-158.TCGACGC.Mix	-2	1.8679394178405	-2	1.0222004624648	-2	-2	-2	-2	-2	-2	1.63545703943166	1.1739346091519	1.17654184994712	1.25915673761815	-2	-2	-2	0.953201926578558	1.58236672686668	1.18475193271858	-2
T.SN1-158.TCGAGCG.Mix	-2	1.67924732970693	-2	0.93066766815332	-2	0.477388759798587	0.432599311171294	-2	-2	-2	1.20944379120387	0.772739411109722	0.903934461782626	0.855016733346612	-2	-2	-2	-2	1.7575986485027	1.15540076995292	-2
T.SN1-158.TCGCACG.Mix	-2	1.51561067545436	-2	1.16210045907004	-2	0.477388759798587	-2	-2	-2	-2	1.08626525287876	0.899037442980747	1.17654184994712	1.60381219626589	0.227357844401132	0.0718430588749166	-2	1.30056204189388	1.49452599130414	-0.519803844614971	-2
T.SN1-158.TCGCGCG.Mix	-2	2.00337491549587	-2	1.38959972841644	-2	0.903190320706587	-2	0.409037567890312	-2	-2	1.43452648565826	1.53052877376759	0.846063020126646	1.53353960209662	0.227357844401132	0.0718430588749166	-2	1.07840104273929	1.76512212371931	1.76568443343214	-2
T.SN1-158.TCGTGCG.Mix	-2	2.44213490943438	-2	1.53812708975447	-2	-2	0.672808069838724	-2	-2	-2	1.55867669854928	1.34095340009099	1.04200701144331	1.74944032291809	-2	0.0718430588749166	-2	1.25475252533139	1.96485663551864	1.79450290585226	-2
T.SN1-158.TGACGCG.Mix	-0.142011469483406	1.9627486698934	-2	1.3329325780304	-2	1.20417015241072	-2	0.817215273223286	-2	-2	1.53399237014115	1.11145395748852	1.11446322339866	1.46481298733914	0.429420097312692	-2	-2	-2	1.71789252576997	1.48147318002063	-2
T.SN1-158.TGCGTCG.Mix	-2	1.3575562037395	-2	0.93066766815332	-2	-2	-2	-2	-2	-2	-2	-2	0.954993234746232	0.712793604083868	-2	-2	-2	-2	0.91522528215229	0.518794377668105	-2
T.SN1-159.ACACGCG.Mix	0.887678526780965	1.99466959466986	-2	1.24364502919307	-2	0.301431191518751	-2	-2	-2	-2	1.57051192470237	0.284587862359716	1.23084652583483	1.53353960209662	-2	-2	-2	-2	1.83395432016109	1.43619655573772	-2
T.SN1-159.ACGCACG.Mix	-2	1.70569381086475	-2	-2	-2	0.000802021431817498	-2	-2	-2	-2	-2	-2	-2	0.0650977416776861	-2	0.856118043486493	-2	0.953201926578558	1.43499489178969	0.114654879558188	-2
T.SN1-159.ACGCGCG.Mix	-2	2.32176435081323	-2	1.37151994966081	-2	1.68125796127115	-2	-2	-2	-2	1.20944379120387	-2	1.81964638362142	1.88173668657615	0.754955255628784	-2	-2	1.04054148472521	2.22846886719657	1.54780092962627	-2
T.SN1-159.ACGCGTA.Mix	1.24849039288737	2.5142556415985	-2	1.84213772133792	-2	0.903190320706587	-2	1.2191837290918	-2	-2	1.90954182059149	1.5902363932224	1.78544067940235	1.61449340895439	1.06773809470572	1.04843769287907	-2	1.44682383010841	2.50681162648761	1.91010193220453	-2
T.SN1-159.ACTCGCG.Mix	1.06896794269985	2.37617556069237	-2	0.402171164440596	-2	0.301431191518751	-2	-2	-2	-2	2.0689177675135	-0.0335313340066732	1.70770275136691	2.3347787673588	-2	-2	-2	-2	2.17384651425303	1.65611863737236	-2
T.SN1-159.AGCGCTA.Mix	-2	2.69265318804028	-2	1.84833986508372	-2	1.64347092070396	1.37488928207556	-2	-2	-2	1.97403865502483	1.54314507689356	1.62341026938853	2.25324519898455	1.52747449696949	-2	-2	1.77069343973034	2.75680849337696	1.54780092962627	-2
T.SN1-159.AGTCGCG.Mix	-2	1.48827045388014	-2	0.402171164440596	-2	-2	-2	-2	-2	-2	0.341897944178871	-2	-1.8076853289812	0.619271817912641	-2	-2	-2	-2	1.26070787472614	-2	-2
T.SN1-159.ATACGCG.Mix	-0.142011469483406	2.46654159971952	-2	1.55052767481886	-2	1.07924813776619	0.432599311171294	1.13241038158041	-2	-2	1.46534333857287	1.86288058624315	0.603747302035389	1.69162698094331	-2	-2	-2	0.59971516390152	2.31434487724799	1.94597118752313	-2
T.SN1-159.ATAGCGC.Mix	-2	2.39231018918849	-2	0.183120456139543	-2	0.000802021431817498	-2	-2	-2	-2	0.622974507420114	0.46622928617816	-1.8076853289812	0.619271817912641	-2	-2	-2	-2	1.15310395490128	-0.519803844614971	-2
T.SN1-159.ATCGACG.Mix	-2	1.69705602898463	-2	-0.280274774073362	-2	-2	-2	-2	-2	-2	1.40135475569037	-0.0335313340066732	-1.8076853289812	1.25915673761815	-2	-2	-2	0.697095156297379	1.55902868875206	0.968582479466887	-2
T.SN1-159.ATCGTCG.Mix	-2	1.81144181717745	-2	0.547094498980463	-2	-2	-2	-2	-2	-2	1.3052942506668	-2	-2	1.44965902252833	0.825292580081949	-2	-2	0.473991996329519	1.26070787472614	-2	-2
T.SN1-159.ATGCGCG.Mix	-2	0.943500960687469	-2	-2	-2	-2	-2	-2	-2	-2	-2	-2	-1.8076853289812	-2	-2	-2	-2	-2	1.00973521189026	-2	-2
T.SN1-159.CACGCTA.Mix	-2	1.56561326338765	-2	-2	-2	-2	-2	-2	-2	-2	1.04911499942645	-2	-1.8076853289812	0.619271817912641	-2	-2	-2	-2	0.91522528215229	-2	-2
T.SN1-159.CATACGC.Mix	-2	1.6209697900127	-2	-2	-2	-2	-2	-2	-2	-2	0.715781417041415	-2	1.20454242530876	1.15111569790662	-2	-2	-2	-2	1.00973521189026	0.362130146821632	-2
T.SN1-159.CGACGCG.Mix	0.940570690434622	3.04130586902654	-2	1.90050081355334	-2	2.39794321970994	0.232409622143802	-2	-2	-2	2.215366126396	1.41373043422411	2.47858896136102	2.33276498725862	-2	0.856118043486493	0.998021434017912	1.43101718016142	2.35261985982254	1.21224439477455	-2
T.SN1-159.CGCGACG.Mix	-2	1.83746299418949	-2	1.37151994966081	-2	-2	-2	-2	-2	-2	1.15220708864964	-2	1.38049291579903	1.30452736449041	-2	-2	-2	-2	0.91522528215229	1.34834637422864	-2
T.SN1-159.CGCGATA.Mix	-2	1.63124210294505	-2	1.47018219150658	-2	0.301431191518751	-2	-2	-2	-2	1.18176767845051	0.772739411109722	-1.8076853289812	-2	0.986231586690134	0.33843541185989	-2	-2	1.85264277985811	0.633683691436988	-2
T.SN1-159.CGCGCTA.Mix	-2	1.69705602898463	-2	-2	-2	-2	-2	-2	-2	-2	0.0782187440315877	0.284587862359716	-2	-2	-2	-2	-2	-2	1.26070787472614	-2	-2
T.SN1-159.CGCGTCG.Mix	0.757478661049736	2.38521314015796	-2	1.51221030204645	-2	1.75588893899578	-2	-2	-2	-2	0.504789289994811	0.692467657315479	1.23084652583483	2.06130810509624	-2	-0.744982887130989	-2	1.20353496161618	1.81442535921484	1.86511660397409	-2
T.SN1-159.CGTACGC.Mix	-2	1.72247045798578	-2	-2	-2	0.477388759798587	-2	-2	-2	-2	-2	0.593916731214611	1.07974441165311	0.0650977416776861	-2	-2	-2	-2	1.54687187251859	-2	-2
T.SN1-159.CGTATCG.Mix	-2	0.890986870142186	-2	0.93066766815332	-2	-2	-2	-2	-2	-2	-2	-2	-2	1.00696679822517	-2	-2	-2	-2	1.00973521189026	0.968582479466887	-2
T.SN1-159.CGTCGCG.Mix	0.757478661049736	1.87378621751185	-2	-2	-2	1.23049614013145	-2	-2	-2	-2	-0.704777275913766	0.950642120057105	1.04200701144331	1.62491821711549	-2	-2	-2	-2	1.83395432016109	1.41999094643854	-2
T.SN1-159.CGTCGTA.Mix	-2	1.29622914799998	-2	0.547094498980463	-2	0.000802021431817498	-2	-2	-2	-2	1.08626525287876	-2	1.61294876128187	0.334797439062059	-2	-2	-2	-2	1.77978901587753	-0.519803844614971	-2
T.SN1-159.CGTGCTA.Mix	-2	1.67924732970693	-2	0.183120456139543	-2	-2	-2	-2	-2	-2	1.36543825258311	-2	0.954993234746232	1.23456055989423	-2	-2	-2	-2	1.05025184045058	-0.519803844614971	-2
T.SN1-159.CGTGTCG.Mix	-2	2.34982152237495	-2	1.60771740283455	-2	1.38024468885875	-2	-2	-2	-2	1.15220708864964	1.03844913602887	1.55649030378942	1.66428188866485	0.566784230979419	-2	-2	1.30056204189388	2.01797895760896	1.30754163865046	-2
T.SN1-159.CTACGCG.Mix	-2	2.07107203041809	-2	1.35265468735463	-2	0.000802021431817498	-2	-0.248177688338706	-2	-2	1.73397799960561	-2	1.14661079375143	1.18074818664077	-2	-2	-2	1.37982131526031	1.76512212371931	0.724450503082757	-2
T.SN1-159.CTAGCGC.Mix	-2	2.22732131781119	-2	1.24364502919307	-2	0.301431191518751	-0.150155524961282	-2	-2	0.662143336380041	1.77957732599307	-2	1.14661079375143	1.80045387956386	0.566784230979419	-2	-2	-2	2.00529504830274	-2	-2
T.SN1-159.CTATGCG.Mix	-2	1.85600424231638	-2	-2	-2	-2	0.75646055297219	-2	-2	-2	0.963662404510213	0.593916731214611	0.954993234746232	0.49992203794618	-2	-2	-2	0.296327611945348	0.718226978096496	-2	-2
T.SN1-159.GACGCTA.Mix	-2	2.09265093550311	-2	1.51221030204645	-2	0.954331696108065	-2	-2	-2	-2	1.46534333857287	0.996760995687023	1.41523336130552	1.04773073607254	-2	-2	-2	0.953201926578558	1.77978901587753	-2	-2
T.SN1-159.GAGCGTA.Mix	-0.142011469483406	2.49800731080144	-2	2.15083155410778	-2	0.903190320706587	0.432599311171294	-2	-2	-2	1.70924742672948	0.899037442980747	1.91389631249171	2.28366685484029	0.754955255628784	0.502412667829495	-2	1.590824693721	2.52792194345158	0.633683691436988	-2
T.SN1-159.GATCGCG.Mix	-2	1.80468540210579	-2	0.547094498980463	-2	0.954331696108065	-2	-2	-2	-2	1.0084870468846	-2	-2	0.789701257074403	-2	-2	-2	-2	1.15310395490128	1.12392124016932	-2
T.SN1-159.GCGCATA.Mix	-2	0.990344640597757	-2	0.876476233865309	-2	0.477388759798587	-2	-2	-2	-2	0.0782187440315877	-2	-2	1.15111569790662	-2	-2	-2	1.34199728914567	1.41874352987439	0.799487468023326	-2
T.SN1-159.GCGCGTA.Mix	-2	1.13925332390925	-2	-0.280274774073362	-2	-2	-2	0.194432715252793	-2	-2	0.341897944178871	-2	-2	1.00696679822517	-2	-2	-2	-2	0.858939595825551	-2	-2
T.SN1-159.GCGTACG.Mix	-2	1.51561067545436	-2	1.0222004624648	-2	-2	-2	-2	-2	-2	0.0782187440315877	0.899037442980747	-2	0.789701257074403	1.33621836842092	-2	-2	1.07840104273929	0.718226978096496	-0.519803844614971	-2
T.SN1-159.GCGTCTA.Mix	-2	1.95799080173311	-2	0.547094498980463	-2	1.04146565743125	-2	-2	-2	-2	1.41825725383974	0.284587862359716	-2	1.00696679822517	-2	-2	-2	-2	1.70949631899584	1.15540076995292	-2
T.SN1-159.GTACGCG.Mix	-2	1.79084881988548	-2	1.3329325780304	-2	0.602260635582815	-2	1.06313459211784	-2	-0.226582251318942	1.85246378935308	-0.0335313340066732	1.5442612119799	1.60381219626589	-0.162447378389135	-2	-2	-2	2.01797895760896	1.12392124016932	-2
T.SN1-159.GTATGCG.Mix	-0.142011469483406	2.2195324766295	-2	1.21812768416731	-2	1.04146565743125	-2	-2	-2	-2	0.913673131602366	0.996760995687023	1.20454242530876	1.52063691755255	0.986231586690134	-2	0.695003817118417	-2	2.08359825741326	0.724450503082757	-2
T.SN1-159.GTCGCTA.Mix	-2	1.85600424231638	-2	1.0222004624648	-2	-2	-2	-2	-2	-2	0.341897944178871	0.284587862359716	1.00067571114627	1.18074818664077	-2	-2	-2	-2	1.53436493733785	0.919189613425758	-2
T.SN1-159.TACGCGC.Mix	-2	0.83123803974561	-2	-2	-2	-2	-2	-2	-2	0.202350959917078	0.0782187440315877	-2	-2	0.789701257074403	-2	-2	-2	-2	1.12145126802926	0.362130146821632	-2
T.SN1-159.TACGTCG.Mix	-2	1.59966620124964	-2	0.402171164440596	-2	0.301431191518751	-2	-2	-2	-2	1.15220708864964	-2	-2	0.49992203794618	-2	-2	-2	-2	0.858939595825551	0.518794377668105	-2
T.SN1-159.TAGCACG.Mix	0.940570690434622	3.61053029497778	-2	2.13521051681524	-2	1.44718670048319	1.74591516817416	1.8099951769844	-2	-2	2.81967377245445	0.996760995687023	2.34047499214804	2.76429699298427	1.10339122791199	0.502412667829495	-2	2.32423812111547	3.19207286018377	2.11827177663062	-2
T.SN1-159.TAGCGCG.Mix	-2	2.2116013917652	-2	0.978841070111705	-2	0.954331696108065	-2	-2	-2	0.819115742771758	1.3052942506668	1.03844913602887	1.49157978006216	1.04773073607254	-2	-2	-2	-2	1.726129482749	-2	-2
T.SN1-159.TAGCTCG.Mix	0.887678526780965	2.2007961539856	-2	1.13112043228192	-2	0.699130527155035	-2	-2	-2	-2	1.84008942183209	1.25347604139633	1.17654184994712	1.61449340895439	-0.162447378389135	-2	-2	1.04054148472521	1.93057563626739	1.53532110881251	-2
T.SN1-159.TAGTGCG.Mix	-2	2.60506803805615	-2	0.402171164440596	-2	0.602260635582815	-2	-2	-2	-2	1.53399237014115	1.32067992411239	-2	1.63509864279949	-2	-2	-2	1.83237133157806	2.22846886719657	1.88819146973725	-2
T.SN1-159.TATCGCG.Mix	-2	0.990344640597757	-2	-2	-2	-2	-2	-2	-2	-2	0.0782187440315877	-0.0335313340066732	1.17654184994712	-0.79126302304777	-2	-2	-2	-2	1.15310395490128	-2	-2
T.SN1-159.TATGCGC.Mix	0.987714894042794	2.6029061821258	-2	1.78193103474635	-2	1.04146565743125	-2	1.49920174695765	-2	-2	1.89871061412951	1.74761140224979	1.43161415014569	2.09047571022916	-2	-2	-2	0.473991996329519	2.34089343231987	2.11495152036335	-2
T.SN1-159.TCACGCG.Mix	-2	2.43740192583899	-2	1.13112043228192	-2	0.000802021431817498	-2	0.878792047209929	-2	-2	1.41825725383974	-0.0335313340066732	1.5442612119799	0.911781161437999	-2	-2	-2	1.590824693721	1.95049479627364	-2	-2
T.SN1-159.TCGACGC.Mix	-2	2.3070253977678	-2	1.48464821057653	-2	0.778285023519432	-2	-2	-2	-2	0.622974507420114	-2	1.39821041930287	0.0650977416776861	-2	-2	-2	-0.00945624099444179	1.52148711664726	0.114654879558188	-2
T.SN1-159.TCGAGCG.Mix	-2	2.62918539053259	-2	1.57431463087086	-2	1.20417015241072	0.987116002601279	1.37226202357928	-2	-2	2.10105021278748	1.27705187345868	1.70770275136691	2.15884992523948	-2	-2	-2	1.54380070394054	2.36026518867251	2.20493929738478	-2
T.SN1-159.TCGCGTA.Mix	-2	1.68824295599257	-2	1.24364502919307	-2	-2	-2	1.06313459211784	-2	-2	1.6739175546521	-2	1.5053612510106	1.32555075928477	-2	-2	-2	0.999063587694098	1.74994253975579	1.21224439477455	-2
T.SN1-159.TCGTACG.Mix	-2	0.890986870142186	-2	-2	-2	-2	-2	-2	-2	-2	-2	-2	-2	1.08499464463197	-2	-2	-2	-2	1.12145126802926	1.30754163865046	-2
T.SN1-159.TCGTGCG.Mix	-2	1.24993493916473	-2	0.183120456139543	-2	0.301431191518751	-2	-2	-2	-2	1.62528511068212	1.07648375612139	-2	0.0650977416776861	-2	-2	-2	-0.00945624099444179	0.965046062845807	-0.519803844614971	-2
T.SN1-159.TGACGCG.Mix	-2	1.19811058476482	-2	-2	-2	0.699130527155035	-2	-2	-2	-2	0.504789289994811	-2	-1.8076853289812	0.712793604083868	-2	-2	-2	-2	1.08730900182311	0.518794377668105	-2
T.SN1-159.TGCGACG.Mix	-2	0.444065149973566	-2	-2	-2	0.903190320706587	-2	-2	-2	-2	-2	-2	-2	0.334797439062059	-2	-2	-2	-2	1.36598737659855	-2	-2
T.SN1-159.TGCGCTA.Mix	-2	1.71416313890552	-2	-2	-2	0.778285023519432	-2	-2	-2	-2	-2	-2	1.39821041930287	0.49992203794618	-2	1.00774326352855	-2	-2	1.18260558692159	1.32842306340342	-2
T.SN1-159.TGCGTCG.Mix	-2	1.13925332390925	-2	-0.280274774073362	-2	0.301431191518751	-2	-2	-2	-2	0.0782187440315877	-0.0335313340066732	-2	-0.79126302304777	-2	-2	-2	1.27826100406403	0.91522528215229	-2	-2
T.SN1-159.TGTACGC.Mix	-2	2.3238296686337	-2	1.42364680523773	-2	0.000802021431817498	-2	-2	-2	-2	1.55867669854928	1.03844913602887	1.43161415014569	2.29482257625327	-2	-2	-2	-2	2.2927580844044	1.58322294414633	-2
T.SN1-159.TGTCGCG.Mix	-2	1.10653528146806	-2	0.402171164440596	-2	-2	-2	-2	-2	-2	0.341897944178871	-2	0.903934461782626	0.334797439062059	-2	-2	-2	-2	0.718226978096496	0.518794377668105	-2
T.SN1-160.ACACGCG.Mix	-0.142011469483406	1.68824295599257	-2	0.93066766815332	-2	0.845212705224666	-0.150155524961282	-2	-2	-2	-2	-2	0.00671026282708548	0.712793604083868	-2	-2	-2	-2	0.347660311878509	0.114654879558188	-2
T.SN1-160.ACGACGC.Mix	-2	2.19805231036027	-2	1.49864786990901	-2	-2	-2	0.745442215023519	0.423601998993174	-2	0.622974507420114	1.22854655156045	1.30136798265299	1.54606998817789	0.227357844401132	-2	-2	-2	1.99662851683203	1.71013541042047	-2
T.SN1-160.ACGCACG.Mix	1.33688158379127	2.9308370727747	-2	2.20009632500549	-2	1.88650115053363	1.24816196698694	1.31312250258409	-2	-2	2.11792504132652	1.99089666958462	2.20143965287219	2.52654824430099	0.566784230979419	1.18126874407275	-2	1.44682383010841	2.26061199339627	2.09447857623319	-2
T.SN1-160.ACGCGCG.Mix	-2	1.52866132035314	-2	1.09775954838397	-2	0.477388759798587	-2	-2	-2	-2	-2	1.07648375612139	0.603747302035389	1.23456055989423	-2	-2	-2	0.473991996329519	1.40186031919894	1.18475193271858	-2
T.SN1-160.ACGTACG.Mix	-2	-2	-2	-2	-2	-2	-2	-2	-2	-2	-2	-0.0335313340066732	-1.8076853289812	-2	-2	-2	-2	-2	0.347660311878509	0.114654879558188	-2
T.SN1-160.ACTACGC.Mix	-2	1.51561067545436	-2	1.19101693698558	-2	0.000802021431817498	0.569103685932013	-2	-2	-2	0.622974507420114	1.29941351309589	1.30136798265299	1.32555075928477	-2	-2	-2	-2	1.62558706912869	0.968582479466887	-2
T.SN1-160.ACTCGCG.Mix	0.434742656579786	2.13602301309473	-2	1.38959972841644	-2	-2	-2	-2	-2	-2	0.913673131602366	1.11145395748852	1.20454242530876	1.34560326828814	-2	-2	-2	0.296327611945348	1.80771555987796	1.21224439477455	-2
T.SN1-160.AGTCGCG.Mix	-2	1.71416313890552	-2	0.547094498980463	-2	0.301431191518751	-2	-2	-2	-2	1.0084870468846	-2	0.846063020126646	1.00696679822517	-2	-2	-2	-2	1.2102300152433	-2	-2
T.SN1-160.ATCGACG.Mix	-2	1.50215567340894	-2	-2	-2	-2	-2	-2	-2	-2	-0.704777275913766	0.46622928617816	-2	0.334797439062059	-2	-2	-2	-2	1.05025184045058	0.362130146821632	-2
T.SN1-160.ATCGCGC.Mix	1.24849039288737	2.85659606311792	-2	2.04737018952529	-2	1.60208005992536	0.232409622143802	1.53863286573994	-2	-2	1.92010945920057	2.24285361204831	1.78544067940235	2.4787997544588	0.986231586690134	1.00774326352855	-2	1.30056204189388	2.50136972361307	2.4717347758143	-2
T.SN1-160.ATCGTCG.Mix	-2	1.57726345134925	-2	-2	-2	-2	-2	-2	-2	-2	-2	0.593916731214611	0.00671026282708548	-0.79126302304777	-2	0.621165287117197	-2	-2	1.08730900182311	0.362130146821632	-2
T.SN1-160.ATGCGCG.Mix	-0.142011469483406	1.59966620124964	-2	0.183120456139543	-2	0.699130527155035	-2	-2	-2	-2	0.715781417041415	1.14381692876851	0.846063020126646	1.28243426395805	-2	-2	-2	-2	1.40186031919894	1.28560527234706	-2
T.SN1-160.CACGCTA.Mix	0.674042135706679	2.59964308567741	-2	1.43971905229424	-2	-2	-2	-0.248177688338706	-2	-2	1.26000799195812	-0.0335313340066732	1.2791093694465	1.47945596049534	-2	-2	-2	1.17546720857915	1.87056011103062	1.21224439477455	-2
T.SN1-160.CATACGC.Mix	-0.142011469483406	1.59966620124964	-2	1.09775954838397	-2	-2	-2	-2	-2	-2	-2	-2	0.479369548689464	0.334797439062059	-2	-2	-2	-0.00945624099444179	1.08730900182311	-2	-2
T.SN1-160.CGACGCG.Mix	0.674042135706679	2.65492712633247	-2	1.57431463087086	-2	0.903190320706587	-0.150155524961282	0.552023702788012	-2	-2	1.65511290920548	1.81241661791617	1.44739947745754	1.82712174539118	0.885810169546988	-2	-2	0.953201926578558	2.27236776601009	2.32899519552885	-2
T.SN1-160.CGAGCTA.Mix	1.03023887840536	2.49800731080144	-2	1.94212951700909	-2	1.04146565743125	0.826573132625731	1.2191837290918	-2	-0.226582251318942	1.92529838910438	0.772739411109722	1.80628562317655	1.44965902252833	0.754955255628784	0.621165287117197	-2	2.17602889434481	2.78620231202427	1.66560098501919	-2
T.SN1-160.CGATAGC.Mix	-2	2.08557643437255	-2	0.814545606281438	-2	0.301431191518751	-2	-2	-2	-2	0.504789289994811	-2	1.51871881187567	0.855016733346612	-2	-2	-2	-0.00945624099444179	1.55902868875206	-2	-2
T.SN1-160.CGATCGC.Mix	-2	1.41128510795366	-2	0.74229105382538	-2	0.845212705224666	-2	-2	-2	-2	-2	-2	0.779276852262729	-2	-2	-2	-2	-2	1.08730900182311	0.863449655796367	-2
T.SN1-160.CGCACTA.Mix	-2	2.07474379733071	-2	1.26774592083217	-2	1.20417015241072	-2	-2	-2	-2	1.12048651911552	0.692467657315479	-2	1.47945596049534	-2	-2	-2	0.843759689241995	1.64568446510494	1.78033266416676	-2
T.SN1-160.CGCGACG.Mix	-0.142011469483406	-2	-2	0.74229105382538	-2	-2	-2	-2	-2	-2	-2	0.899037442980747	-2	-0.79126302304777	-0.162447378389135	-2	-2	-2	1.05025184045058	0.968582479466887	-2
T.SN1-160.CGCGTCG.Mix	1.576584215737	2.85960665638687	-2	1.93209041957122	-2	1.69021246262652	0.232409622143802	1.2191837290918	-2	-2	2.05383623482911	1.83838116397748	1.93959697406397	2.38767755795691	1.16696098623807	0.714320887629894	-2	1.14545937583575	2.65246555392738	2.56026794600709	-2
T.SN1-160.CGCTACG.Mix	-2	1.55364191771535	-2	-0.280274774073362	-2	0.477388759798587	-2	-2	-2	-2	-2	-2	0.304398086941509	0.855016733346612	-2	-2	-2	-2	1.32688233543267	-2	-2
T.SN1-160.CGTACGC.Mix	-2	0.83123803974561	-2	-2	-2	0.699130527155035	-2	-2	-2	-2	0.504789289994811	-2	-2	-2	-2	-2	-2	-2	1.23620191001415	-0.519803844614971	-2
T.SN1-160.CGTATCG.Mix	-2	2.15161537112431	-2	0.876476233865309	-2	0.699130527155035	-2	-2	-2	-2	0.913673131602366	0.692467657315479	1.39821041930287	1.08499464463197	0.825292580081949	0.502412667829495	-2	-2	1.8275417470073	1.23809961102122	-2
T.SN1-160.CGTATGC.Mix	0.827439609839452	2.50349124380009	-2	1.35265468735463	-2	-2	-2	0.552023702788012	-2	-2	1.46534333857287	1.37886459107633	1.38049291579903	1.47945596049534	0.566784230979419	0.33843541185989	-2	-2	1.94064940669279	1.38564436837056	-2
T.SN1-160.CGTCGCG.Mix	-2	0.444065149973566	-2	0.183120456139543	-2	-2	-2	-2	-2	-2	0.963662404510213	-0.0335313340066732	-1.8076853289812	1.04773073607254	-2	-2	-2	-2	0.794257442424297	0.114654879558188	-2
T.SN1-160.CGTCGTA.Mix	-2	1.81809472937078	-2	0.814545606281438	-2	0.778285023519432	-2	-2	-2	-2	-2	0.692467657315479	0.00671026282708548	0.49992203794618	-2	-2	-2	-2	1.40186031919894	0.919189613425758	-2
T.SN1-160.CGTGACG.Mix	-2	1.76177851683557	-2	1.24364502919307	-2	1.41500422235194	-2	-2	-2	0.662143336380041	1.53399237014115	1.22854655156045	1.11446322339866	0.712793604083868	-2	-2	-2	0.901919155790477	2.03832878429198	1.28560527234706	-2
T.SN1-160.CGTGCTA.Mix	-2	1.63124210294505	-2	0.814545606281438	-2	0.602260635582815	-2	-2	-2	-2	-2	-0.0335313340066732	0.700320376934468	1.18074818664077	-0.162447378389135	-2	-2	-2	1.43499489178969	1.05316035996684	-2
T.SN1-160.CGTGTCG.Mix	-2	0.890986870142186	-2	1.13112043228192	-2	-2	-2	-2	-2	-2	1.15220708864964	0.840463461765527	-1.8076853289812	0.789701257074403	0.429420097312692	-2	-2	-2	1.60451432931335	1.01292709342242	-2
T.SN1-160.CTACGCG.Mix	-2	1.69705602898463	-2	0.93066766815332	-2	0.000802021431817498	-2	-2	-2	-2	0.857172227490244	-2	-1.8076853289812	0.911781161437999	-2	-2	-2	-2	0.794257442424297	1.43619655573772	-2
T.SN1-160.CTAGACG.Mix	-2	1.4590927557393	-2	0.402171164440596	-2	-2	-2	-2	-2	-2	0.341897944178871	-2	0.304398086941509	0.49992203794618	-2	-2	-2	-2	0.965046062845807	0.633683691436988	-2
T.SN1-160.CTAGCGC.Mix	0.827439609839452	2.13918659111125	-2	1.24364502919307	-2	1.07924813776619	-2	-0.248177688338706	-2	-2	0.341897944178871	1.11145395748852	0.954993234746232	1.18074818664077	-2	0.790981038603137	-2	1.27826100406403	1.84027358457498	1.15540076995292	-2
T.SN1-160.CTAGTCG.Mix	-2	1.82464726206104	-2	1.31227206811857	-2	0.477388759798587	-2	-2	-2	-2	0.792205565188103	0.284587862359716	0.479369548689464	1.08499464463197	-0.162447378389135	-0.744982887130989	-2	-2	1.60451432931335	1.15540076995292	-2
T.SN1-160.CTATGCG.Mix	-2	1.69705602898463	-2	0.183120456139543	-2	0.000802021431817498	-2	-2	-2	-2	1.0084870468846	-2	1.07974441165311	-0.79126302304777	-0.162447378389135	-2	-2	-2	1.40186031919894	-2	-2
T.SN1-160.CTCGACG.Mix	-2	1.67924732970693	-2	-2	-2	-2	-2	-2	-2	-2	0.792205565188103	-2	-2	-2	-2	-2	-2	-2	0.858939595825551	1.01292709342242	-2
T.SN1-160.GACGCTA.Mix	-2	1.07115009395595	-2	-2	-2	-2	-2	-2	-2	-2	-2	-2	-2	-2	-0.162447378389135	0.502412667829495	-2	-2	-2	-2	-2
T.SN1-160.GAGCGTA.Mix	-2	2.25715069506497	-2	1.06162116989604	-2	0.954331696108065	-2	-2	-2	-2	0.913673131602366	0.772739411109722	0.846063020126646	1.08499464463197	-2	-2	-2	0.473991996329519	1.50821573968171	0.114654879558188	-2
T.SN1-160.GATAGCG.Mix	-2	2.26192898257364	-2	0.876476233865309	-2	-2	-2	-2	0.218055760599217	-2	1.0084870468846	1.03844913602887	-2	-0.79126302304777	-2	-2	-2	-2	1.61517849753157	0.114654879558188	-2
T.SN1-160.GATCGCG.Mix	-0.142011469483406	2.28280360934638	-2	1.35265468735463	-2	0.954331696108065	-2	1.09915232697824	-2	-2	1.0084870468846	1.54314507689356	0.846063020126646	1.41766612785699	-2	0.856118043486493	-2	1.07840104273929	1.80771555987796	1.88253667072861	-2
T.SN1-160.GCATACG.Mix	-2	1.50215567340894	-2	0.876476233865309	-2	-2	-2	-2	-2	-2	-2	-2	1.00067571114627	-0.79126302304777	-2	-2	-2	0.697095156297379	0.858939595825551	-2	-2
T.SN1-160.GCGATCG.Mix	-0.142011469483406	1.8679394178405	-2	1.38959972841644	-2	1.20417015241072	-2	-2	-2	-2	1.15220708864964	0.692467657315479	1.34272995258827	0.789701257074403	-2	-2	-2	1.14545937583575	1.62558706912869	1.66560098501919	-2
T.SN1-160.GCGCGTA.Mix	-2	-2	-2	-2	-2	-2	-2	-2	-2	-2	0.504789289994811	0.692467657315479	-2	-2	-2	-2	-2	-2	0.858939595825551	1.23809961102122	-2
T.SN1-160.GCGTACG.Mix	-2	0.83123803974561	-2	-2	-2	-2	-2	-2	-2	-2	0.0782187440315877	-2	0.479369548689464	-2	-2	-2	-2	-2	0.965046062845807	-2	-2
T.SN1-160.GCGTCTA.Mix	-2	3.07692434606189	-2	2.00227181589661	-2	0.954331696108065	0.672808069838724	0.878792047209929	-2	-2	1.82735210421028	0.46622928617816	2.08284125408301	2.04984462200318	1.16696098623807	0.33843541185989	-2	0.59971516390152	2.56493424151097	1.26250167386458	-2
T.SN1-160.GCTAGCG.Mix	-2	1.29622914799998	-2	0.74229105382538	-2	0.477388759798587	-2	-2	-2	-2	0.341897944178871	-2	-1.8076853289812	0.334797439062059	-2	0.0718430588749166	-2	-2	1.00973521189026	1.01292709342242	-2
T.SN1-160.GCTATCG.Mix	-2	1.16967826256698	-2	0.402171164440596	-2	-2	-2	-2	-2	-2	-2	0.692467657315479	-2	0.789701257074403	-2	-2	-2	-2	1.18260558692159	-2	-2
T.SN1-160.GTACGCT.Mix	-2	1.24993493916473	-2	-2	-2	-2	-2	-2	-2	-2	-2	-2	-2	0.619271817912641	-0.162447378389135	-2	-2	0.296327611945348	0.718226978096496	0.114654879558188	-2
T.SN1-160.GTATCGC.Mix	-2	2.14544544095662	-2	1.31227206811857	-2	1.07924813776619	-2	-2	-2	-2	-0.704777275913766	0.840463461765527	1.14661079375143	0.855016733346612	-2	-2	-2	-2	1.23620191001415	0.362130146821632	-2
T.SN1-160.GTATGCG.Mix	-2	1.50215567340894	-2	-0.280274774073362	-2	-2	-2	-2	-2	-2	-2	0.593916731214611	-1.8076853289812	0.619271817912641	-2	-2	-2	0.473991996329519	0.858939595825551	0.799487468023326	-2
T.SN1-160.GTCGCTA.Mix	-2	1.67924732970693	-2	0.183120456139543	-2	-2	-2	-2	-2	-2	-0.704777275913766	-2	1.25564802997055	1.15111569790662	-2	-2	-2	-2	1.08730900182311	0.724450503082757	-2
T.SN1-160.GTGCGTA.Mix	-2	2.52085037336276	-2	1.31227206811857	-2	0.602260635582815	-2	0.659412799879915	-2	-2	1.12048651911552	1.51753497190764	0.846063020126646	0.334797439062059	-2	-0.744982887130989	-2	1.30056204189388	1.80771555987796	-2	-2
T.SN1-160.TACGACG.Mix	-2	0.890986870142186	-2	0.183120456139543	-2	0.000802021431817498	-2	-2	-2	-2	-0.704777275913766	-2	0.479369548689464	-2	-2	-2	-2	0.296327611945348	1.08730900182311	-2	-2
T.SN1-160.TACGCGC.Mix	-2	2.11984993260575	-2	1.42364680523773	-2	1.17614477325474	-2	0.194432715252793	-2	-2	0.792205565188103	1.25347604139633	1.23084652583483	1.59286164746956	0.566784230979419	-2	-2	0.296327611945348	1.76512212371931	1.84696849329197	-2
T.SN1-160.TACGTCG.Mix	-2	1.81144181717745	-2	-2	-2	0.301431191518751	-2	-2	-2	-2	0.0782187440315877	0.950642120057105	0.779276852262729	0.789701257074403	0.227357844401132	-2	-2	0.776589439620908	1.57085445585784	1.01292709342242	-2
T.SN1-160.TAGACGC.Mix	-0.142011469483406	2.6558873601118	-2	1.63873354651657	-2	1.07924813776619	-2	-2	-2	-2	1.0084870468846	0.996760995687023	1.38049291579903	1.58162782732842	-2	-2	-2	0.697095156297379	1.95533503905503	1.58322294414633	-2
T.SN1-160.TAGCACG.Mix	-2	1.39410358555302	-2	0.876476233865309	-2	0.845212705224666	-0.150155524961282	-2	-2	0.202350959917078	-2	0.840463461765527	0.479369548689464	0.619271817912641	-2	-2	-2	-2	1.64568446510494	0.518794377668105	-2
T.SN1-160.TAGCTCG.Mix	-0.142011469483406	2.40274293336359	-2	1.48464821057653	-2	0.000802021431817498	0.75646055297219	0.552023702788012	-0.185636576961912	-2	1.34630100181476	0.772739411109722	0.903934461782626	1.59286164746956	-2	0.0718430588749166	-2	0.697095156297379	2.27698239915749	1.53532110881251	-2
T.SN1-160.TAGTCGC.Mix	1.10452427178832	2.79363683954391	-2	2.10217454572555	-2	1.82608678406456	0.987116002601279	1.29147332350523	-2	-2	2.14363094695205	1.4903194907978	1.97319978775714	2.19634674561488	1.27156150689319	1.15167298985554	-2	1.7480209585364	2.66108038431601	2.05423808051528	-2
T.SN1-160.TATCGCG.Mix	-2	2.00337491549587	-2	1.51221030204645	-2	0.301431191518751	-2	0.659412799879915	-2	-2	1.3052942506668	1.03844913602887	-1.8076853289812	0.855016733346612	-2	-2	-2	0.776589439620908	1.53436493733785	1.23809961102122	-2
T.SN1-160.TCGACGC.Mix	-2	2.29837297092996	-2	1.48464821057653	-2	0.954331696108065	-2	-2	-2	-2	1.53399237014115	1.07648375612139	1.14661079375143	1.43395710862504	-2	-0.744982887130989	-2	1.11322321442459	1.97417394853904	1.15540076995292	-2
T.SN1-160.TCGAGCG.Mix	-0.142011469483406	2.02849044644852	-2	0.876476233865309	-2	0.954331696108065	-0.150155524961282	0.659412799879915	-2	0.413885571617783	1.20944379120387	1.39664730431122	0.00671026282708548	1.11931231872031	0.885810169546988	1.08564351512053	-2	1.25475252533139	1.88776743696475	1.61597246617643	-2
T.SN1-160.TCGCACG.Mix	-2	2.00766300249684	-2	-0.280274774073362	-2	0.301431191518751	-2	-2	-2	-2	0.622974507420114	0.950642120057105	-2	0.0650977416776861	-0.162447378389135	-2	-2	0.999063587694098	1.63575201004283	0.863449655796367	-2
T.SN1-160.TCGCGCG.Mix	0.570669991585255	2.15161537112431	-2	1.29057937648606	-2	1.32225751983467	-2	-2	-2	-2	0.341897944178871	1.1739346091519	-2	1.30452736449041	-2	-2	-2	0.296327611945348	1.65539483148815	1.32842306340342	-2
T.SN1-160.TCGCGTA.Mix	0.887678526780965	1.64127704972885	-2	0.814545606281438	-2	-2	-2	-2	-2	0.202350959917078	0.622974507420114	0.772739411109722	1.11446322339866	-0.79126302304777	-2	-2	-2	-2	1.18260558692159	-2	-2
T.SN1-160.TGACGCG.Mix	-2	1.985786202455	-2	1.71201357972373	-2	1.04146565743125	-0.150155524961282	-2	-2	0.202350959917078	1.34630100181476	1.29941351309589	1.2791093694465	1.40074015324668	-2	-2	-2	1.14545937583575	2.02623366076438	1.78033266416676	-2
T.SN1-160.TGCGACG.Mix	-2	2.07474379733071	-2	1.57431463087086	-2	-2	-2	0.659412799879915	-2	-2	1.18176767845051	1.65249481977701	1.20454242530876	1.32555075928477	-2	-2	-2	1.22989833516429	1.95049479627364	1.78033266416676	-2
T.SN1-160.TGCGCTA.Mix	-2	0.57750676931475	-2	0.402171164440596	-2	0.000802021431817498	-2	-2	-2	-2	-2	-2	-2	-2	-2	-2	-2	-2	1.36598737659855	0.724450503082757	-2
T.SN1-160.TGTACGC.Mix	-2	2.22474052732111	-2	1.57431463087086	-2	-2	-2	0.659412799879915	-2	0.747683326796113	1.46534333857287	1.03844913602887	1.17654184994712	1.70037233338586	0.227357844401132	-2	-2	0.296327611945348	2.15602396399924	1.85915110130449	-2
T.SN1-161.ACGCACG.Mix	-2	1.8679394178405	-2	1.29057937648606	-2	-2	-0.150155524961282	-2	-2	-2	1.54650988600599	-2	0.479369548689464	1.61449340895439	-0.162447378389135	-2	-2	0.843759689241995	1.7575986485027	0.799487468023326	-2
T.SN1-161.ACGCGCG.Mix	-2	-2	-2	0.402171164440596	-2	0.000802021431817498	-2	-2	-2	-2	0.913673131602366	-2	-2	-2	0.429420097312692	-2	-2	-2	1.30592487928886	0.633683691436988	-2
T.SN1-161.ACGCTCG.Mix	0.987714894042794	2.28954465200787	-2	1.60771740283455	-2	1.14618537206777	-0.150155524961282	1.2191837290918	-2	-0.226582251318942	1.45020819421201	1.50414038201424	0.779276852262729	1.91466946968343	-2	-2	-2	0.843759689241995	2.29716213537065	1.99256293526377	-2
T.SN1-161.ACTACGC.Mix	-2	1.48827045388014	-2	0.74229105382538	-2	0.000802021431817498	0.432599311171294	0.745442215023519	-2	0.202350959917078	1.26000799195812	0.899037442980747	1.04200701144331	1.11931231872031	-2	0.33843541185989	-2	-2	1.74214903695841	1.38564436837056	-2
T.SN1-161.ACTCGCG.Mix	-2	1.44373427831548	-2	0.978841070111705	-2	0.477388759798587	-2	-2	-2	-2	1.04911499942645	0.284587862359716	-2	1.18074818664077	-2	0.0718430588749166	-2	-2	1.00973521189026	1.12392124016932	-2
T.SN1-161.AGCGCTA.Mix	0.235803186427642	1.66067702436997	-2	0.655568243203639	-2	-2	-2	-2	-2	-2	1.12048651911552	0.284587862359716	0.304398086941509	0.855016733346612	-0.162447378389135	-2	-2	-0.00945624099444179	1.36598737659855	1.40315711028927	-2
T.SN1-161.AGTACGC.Mix	-0.142011469483406	2.08912808991388	-2	1.37151994966081	-2	0.699130527155035	-2	-2	-2	-2	1.12048651911552	1.25347604139633	0.700320376934468	1.46481298733914	-0.162447378389135	-2	-2	1.44682383010841	1.94064940669279	1.605328016838	-2
T.SN1-161.ATACGCG.Mix	-2	1.87955534764723	-2	1.06162116989604	-2	1.59108519019112	-2	-2	-2	-2	0.857172227490244	0.840463461765527	1.04200701144331	1.69162698094331	-2	-2	-2	0.59971516390152	1.98778551348556	1.46689921454844	-2
T.SN1-161.ATAGCGC.Mix	-2	2.50075793309844	-2	1.0222004624648	-2	0.954331696108065	-2	-2	-2	-2	1.2354613647804	1.20209843758506	0.903934461782626	0.911781161437999	0.67098234683026	-0.744982887130989	-2	1.37982131526031	1.84027358457498	1.30754163865046	-2
T.SN1-161.ATCGACG.Mix	-2	1.4739265935329	-2	0.978841070111705	-2	0.699130527155035	-2	-2	-2	-2	0.792205565188103	0.284587862359716	-1.8076853289812	0.0650977416776861	-0.162447378389135	-2	-2	-2	1.28390458811023	1.38564436837056	-2
T.SN1-161.ATCGCGC.Mix	-2	0.250451790808535	-2	0.183120456139543	-2	-2	-2	-2	-2	-2	-2	-2	-2	0.0650977416776861	-2	-2	-2	-2	0.718226978096496	0.633683691436988	-2
T.SN1-161.ATCGTCG.Mix	-2	1.16967826256698	-2	0.93066766815332	-2	0.301431191518751	-2	-2	-2	-2	1.18176767845051	-2	-2	-0.79126302304777	-2	-0.744982887130989	-2	-2	0.965046062845807	0.362130146821632	-2
T.SN1-161.ATGCGCG.Mix	1.6695129517407	2.81343428452946	-2	2.28673589913797	-2	1.30107013193146	1.35617300084417	1.09915232697824	-2	0.747683326796113	2.33283690579267	2.02500132871382	1.81964638362142	2.36579059399517	0.67098234683026	1.18126874407275	-2	1.65300459656908	2.95483404632271	2.82432251214597	-2
T.SN1-161.CACGCTA.Mix	0.757478661049736	1.71416313890552	-2	1.19101693698558	-2	0.602260635582815	-2	-2	-2	-2	1.0084870468846	-2	-2	1.47945596049534	-2	-2	-2	-2	1.80090046600444	1.69286569663126	-2
T.SN1-161.CATACGC.Mix	-2	2.04052374189073	-2	1.58573673490826	-2	1.44718670048319	-2	0.659412799879915	-2	-2	0.913673131602366	1.39664730431122	1.23084652583483	1.66428188866485	0.566784230979419	-2	-2	0.59971516390152	2.02623366076438	1.94102484774068	-2
T.SN1-161.CGACGTA.Mix	-2	1.67924732970693	-2	1.40695682699141	-2	-2	-2	-0.248177688338706	-2	-2	1.3052942506668	-2	1.2791093694465	1.60381219626589	-2	-2	-2	0.296327611945348	1.59358169473238	0.633683691436988	-2
T.SN1-161.CGAGCTA.Mix	-0.142011469483406	2.10646332663202	-2	1.3329325780304	-2	0.301431191518751	0.232409622143802	1.09915232697824	-2	-2	1.26000799195812	0.284587862359716	1.23084652583483	1.62491821711549	-2	0.33843541185989	-2	1.36132094829817	1.78694080162394	1.93095988382872	-2
T.SN1-161.CGATAGC.Mix	-2	1.59966620124964	-2	0.402171164440596	-2	-2	-2	-2	-2	-2	0.963662404510213	-2	-2	1.25915673761815	-2	-2	-2	-2	0.965046062845807	1.01292709342242	-2
T.SN1-161.CGCGATA.Mix	-2	1.67924732970693	-2	-2	-2	0.699130527155035	-2	-2	-2	-2	0.504789289994811	0.899037442980747	-2	0.49992203794618	0.566784230979419	-2	-2	0.296327611945348	0.626000687756174	1.18475193271858	-2
T.SN1-161.CGCGCTA.Mix	-2	1.4739265935329	-2	0.876476233865309	-2	0.954331696108065	-2	-2	-2	-2	0.622974507420114	1.37886459107633	0.779276852262729	-0.79126302304777	-2	0.962837674953648	-2	0.697095156297379	1.76512212371931	0.968582479466887	-2
T.SN1-161.CGCTACG.Mix	-2	1.96745497807238	-2	0.183120456139543	-2	0.000802021431817498	-2	-0.248177688338706	-2	-2	0.504789289994811	1.22854655156045	-2	0.789701257074403	-0.162447378389135	-2	-2	0.697095156297379	1.15310395490128	1.52247203272369	-2
T.SN1-161.CGCTAGC.Mix	-2	1.52866132035314	-2	0.93066766815332	-2	1.2553171007271	-2	-2	-2	-2	-2	0.899037442980747	-2	1.41766612785699	-2	-2	-2	-2	1.52148711664726	1.32842306340342	-2
T.SN1-161.CGTACGC.Mix	-2	1.3575562037395	-2	0.74229105382538	-2	0.477388759798587	-2	-2	-2	-2	0.963662404510213	0.692467657315479	-2	1.08499464463197	0.429420097312692	-2	-2	0.473991996329519	1.4657796752861	1.52247203272369	-2
T.SN1-161.CGTAGCG.Mix	-2	1.07115009395595	-2	0.183120456139543	-2	-2	-2	-2	-2	-2	-2	0.284587862359716	-2	0.49992203794618	-2	-2	-2	-2	0.718226978096496	-2	-2
T.SN1-161.CGTATCG.Mix	-2	1.54133120462168	-2	0.876476233865309	-2	0.845212705224666	-2	0.659412799879915	-2	-2	1.18176767845051	-2	0.846063020126646	1.69162698094331	0.566784230979419	-2	-2	-2	1.80771555987796	1.34834637422864	-2
T.SN1-161.CGTATGC.Mix	-2	1.75419638476496	-2	1.29057937648606	-2	-2	-2	0.659412799879915	-2	-2	1.0084870468846	0.692467657315479	0.603747302035389	1.34560326828814	-0.162447378389135	0.0718430588749166	-2	0.843759689241995	1.85264277985811	1.52247203272369	-2
T.SN1-161.CGTCGTA.Mix	-0.142011469483406	1.59966620124964	-2	0.814545606281438	-2	0.602260635582815	-2	-2	-2	-2	0.792205565188103	0.46622928617816	-2	1.18074818664077	-2	-2	-2	-0.00945624099444179	1.64568446510494	1.34834637422864	-2
T.SN1-161.CTACGCG.Mix	-2	1.56561326338765	-2	0.547094498980463	-2	-2	-2	-2	-2	-2	0.0782187440315877	-2	-2	-2	-2	-2	-2	-2	0.858939595825551	0.968582479466887	-2
T.SN1-161.CTAGACG.Mix	-2	2.28954465200787	-2	0.93066766815332	-2	-2	-2	1.02385741095301	-2	0.555517157909694	0.0782187440315877	1.14381692876851	0.846063020126646	0.334797439062059	-2	-2	-2	0.999063587694098	1.70093458309064	1.46689921454844	-2
T.SN1-161.CTAGCGC.Mix	-2	2.00337491549587	-2	0.93066766815332	-2	0.778285023519432	-2	0.194432715252793	-2	-2	1.18176767845051	0.840463461765527	1.00067571114627	1.49362128209845	-2	-2	-2	-2	1.70093458309064	1.34834637422864	-2
T.SN1-161.CTAGTCG.Mix	-2	1.22479532868461	-2	0.547094498980463	-2	-2	-2	-2	-2	-2	1.15220708864964	-0.0335313340066732	-2	-2	-2	-2	-2	0.473991996329519	1.26070787472614	0.114654879558188	-2
T.SN1-161.CTATCGC.Mix	-2	-0.107832857726605	-2	-2	-2	0.000802021431817498	-2	-2	-2	-2	0.504789289994811	0.593916731214611	-2	0.789701257074403	-2	-2	-2	-0.00945624099444179	1.08730900182311	0.799487468023326	-2
T.SN1-161.CTATGCG.Mix	-2	2.25954641037308	-2	1.13112043228192	-2	-2	-2	0.552023702788012	-2	-2	1.3052942506668	-0.0335313340066732	1.07974441165311	-2	-2	-2	-2	1.25475252533139	1.28390458811023	-2	-2
T.SN1-161.CTCGACG.Mix	-2	1.52866132035314	-2	0.655568243203639	-2	-2	-2	-2	-2	-2	-2	-2	0.00671026282708548	0.855016733346612	-2	-2	-2	-2	1.48039063273531	0.968582479466887	-2
T.SN1-161.CTCGCTA.Mix	-2	2.24496978204756	-2	1.0222004624648	-2	-2	-2	0.552023702788012	-2	-2	1.43452648565826	1.4903194907978	1.11446322339866	0.49992203794618	-2	0.0718430588749166	-2	-2	1.64568446510494	0.724450503082757	-2
T.SN1-161.GACGCTA.Mix	0.434742656579786	1.79782221269473	-2	1.19101693698558	-2	0.477388759798587	-2	-2	-2	-2	1.55867669854928	1.27705187345868	1.11446322339866	1.41766612785699	-0.162447378389135	-2	-2	0.296327611945348	2.01379201369113	1.71013541042047	-2
T.SN1-161.GAGCGTA.Mix	-0.142011469483406	1.48827045388014	-2	0.547094498980463	-2	0.301431191518751	-2	-2	-2	-2	-2	0.593916731214611	1.00067571114627	1.15111569790662	-2	-2	-2	-2	1.32688233543267	1.26250167386458	-2
T.SN1-161.GATACGC.Mix	-2	0.890986870142186	-2	-0.280274774073362	-2	-2	-2	-2	-2	-2	-2	-2	-1.8076853289812	0.0650977416776861	-2	-2	-2	-2	1.00973521189026	-2	-2
T.SN1-161.GATAGCG.Mix	1.06896794269985	2.32996733742538	-2	1.69481988495703	-2	0.954331696108065	-2	1.24464088201073	-2	-2	1.63545703943166	1.07648375612139	1.3620217526613	1.89299405239425	-2	-2	-2	1.22989833516429	2.4219766890009	2.11495152036335	-2
T.SN1-161.GATCGCG.Mix	-2	1.64127704972885	-2	0.74229105382538	-2	0.301431191518751	-2	-2	-2	-2	1.08626525287876	-2	0.00671026282708548	1.08499464463197	-2	-2	-2	0.59971516390152	1.34687484776983	-0.519803844614971	-2
T.SN1-161.GCATACG.Mix	0.757478661049736	2.40956141488787	-2	1.53812708975447	-2	0.954331696108065	0.75646055297219	0.552023702788012	-2	-2	1.83376745756041	0.772739411109722	0.954993234746232	1.83986572275295	-2	-2	-2	1.39756568600239	2.53684454438187	2.21299185367436	-2
T.SN1-161.GCGACTA.Mix	0.235803186427642	2.07107203041809	-2	1.35265468735463	-2	0.699130527155035	-2	0.409037567890312	-2	-2	1.52110333160638	-0.0335313340066732	1.32254119306755	1.88740184379662	-2	0.790981038603137	-2	0.776589439620908	2.14372250711424	2.05038799967001	-2
T.SN1-161.GCGCGTA.Mix	-2	1.80468540210579	-2	-2	-2	0.699130527155035	-2	-0.248177688338706	-2	-2	0.963662404510213	1.32067992411239	-2	1.54606998817789	-2	-2	-2	0.473991996329519	1.40186031919894	1.79450290585226	-2
T.SN1-161.GCGTACG.Mix	0.674042135706679	1.98127542349341	-2	1.13112043228192	-2	1.14618537206777	-2	-0.248177688338706	-2	-2	1.2354613647804	1.60125250212991	0.479369548689464	1.55824895947337	0.825292580081949	0.962837674953648	-2	0.697095156297379	2.01379201369113	1.90472707368814	-2
T.SN1-161.GCGTCTA.Mix	-2	1.52866132035314	-2	1.29057937648606	-2	-2	0.75646055297219	-2	-2	-2	0.792205565188103	-2	1.25564802997055	1.04773073607254	-2	-2	-2	0.473991996329519	1.2102300152433	-2	-2
T.SN1-161.GTACGCG.Mix	-2	0.943500960687469	-2	0.402171164440596	-2	-2	-2	0.409037567890312	-2	-2	-0.704777275913766	-2	0.954993234746232	-0.79126302304777	-2	-2	-2	-2	1.81442535921484	1.23809961102122	-2
T.SN1-161.GTACGCT.Mix	0.570669991585255	1.98127542349341	-2	1.3329325780304	-2	0.903190320706587	0.432599311171294	0.194432715252793	-2	-2	1.12048651911552	-0.0335313340066732	1.17654184994712	1.08499464463197	-2	-2	-2	1.37982131526031	2.00956431104145	1.86511660397409	-2
T.SN1-161.GTATCGC.Mix	0.235803186427642	1.90189474124374	-2	1.31227206811857	-2	0.301431191518751	-2	-2	-2	-2	0.913673131602366	1.14381692876851	1.2791093694465	1.50733913211512	0.227357844401132	0.621165287117197	-2	0.776589439620908	1.94064940669279	1.84074659289939	-2
T.SN1-161.GTATGCG.Mix	0.570669991585255	2.04836461150253	-2	1.06162116989604	-2	-2	-2	-2	-2	-2	1.36543825258311	0.899037442980747	0.304398086941509	1.40074015324668	-2	-2	-2	0.776589439620908	1.85264277985811	1.84074659289939	-2
T.SN1-161.GTCGACG.Mix	-2	1.70569381086475	-2	0.876476233865309	-2	0.477388759798587	-0.150155524961282	-2	-2	-2	0.504789289994811	-2	-2	0.49992203794618	-2	-2	-2	-2	1.38429413303743	1.08998036862311	-2
T.SN1-161.GTCGCTA.Mix	-0.142011469483406	1.73062185005411	-2	0.183120456139543	-2	0.301431191518751	-2	-0.248177688338706	-2	0.202350959917078	0.341897944178871	0.593916731214611	-1.8076853289812	0.49992203794618	-2	-0.744982887130989	-2	0.473991996329519	1.36598737659855	1.58322294414633	-2
T.SN1-161.GTGCGTA.Mix	-2	1.6700614270824	-2	1.16210045907004	-2	0.699130527155035	-2	-2	-2	-2	1.32628143659983	0.284587862359716	1.53167776477229	1.23456055989423	-2	-2	-2	-2	1.92026263749534	1.28560527234706	-2
T.SN1-161.TACGCGC.Mix	-2	1.22479532868461	-2	0.402171164440596	-2	0.477388759798587	-2	0.552023702788012	-2	0.747683326796113	0.963662404510213	0.284587862359716	0.700320376934468	1.23456055989423	-2	-2	-2	-0.00945624099444179	1.38429413303743	1.32842306340342	-2
T.SN1-161.TAGACGC.Mix	-2	1.31764826629252	-2	0.183120456139543	-2	-2	-0.150155524961282	-0.248177688338706	-2	-2	1.40135475569037	-2	-2	1.36477062035301	-2	-2	-2	0.296327611945348	1.66489282412372	1.34834637422864	-2
T.SN1-161.TAGCACG.Mix	-2	1.42781268565069	-2	0.183120456139543	-2	-2	-2	-2	-2	-2	0.341897944178871	-2	-1.8076853289812	0.619271817912641	0.227357844401132	-2	-2	0.901919155790477	0.718226978096496	-0.519803844614971	-2
T.SN1-161.TAGCGCG.Mix	-2	1.07115009395595	-2	0.183120456139543	-2	0.477388759798587	-2	-2	-2	-2	0.0782187440315877	-2	0.479369548689464	0.789701257074403	-2	-2	-2	-2	0.508757624861586	-2	-2
T.SN1-161.TAGCTCG.Mix	-2	1.9627486698934	-2	0.93066766815332	-2	0.602260635582815	0.232409622143802	0.194432715252793	-2	-2	1.12048651911552	1.1739346091519	0.479369548689464	1.32555075928477	-2	-2	-2	0.697095156297379	1.89887152752821	1.62636225201434	-2
T.SN1-161.TAGTCGC.Mix	-2	1.8679394178405	-2	1.42364680523773	-2	0.602260635582815	0.232409622143802	0.194432715252793	-2	-2	1.15220708864964	-0.0335313340066732	1.34272995258827	1.47945596049534	0.227357844401132	-2	-2	0.843759689241995	1.9456000000706	1.74274187137206	-2
T.SN1-161.TAGTGCG.Mix	-0.142011469483406	1.39410358555302	-2	0.183120456139543	-2	0.699130527155035	-2	-0.248177688338706	-2	-2	-0.704777275913766	-2	0.479369548689464	-0.79126302304777	-2	-2	-2	0.776589439620908	1.05025184045058	0.518794377668105	-2
T.SN1-161.TATGCGC.Mix	1.16793992168636	2.38521314015796	-2	1.60771740283455	-2	0.903190320706587	-0.150155524961282	0.552023702788012	-2	-2	1.18176767845051	0.899037442980747	0.954993234746232	1.50733913211512	0.566784230979419	0.856118043486493	-0.020203386088287	1.25475252533139	2.02623366076438	1.99256293526377	-2
T.SN1-161.TCACGCG.Mix	-2	2.22474052732111	-2	1.3329325780304	-2	1.23049614013145	0.232409622143802	0.817215273223286	-2	-2	1.28324113478145	1.6427186574688	1.49157978006216	1.36477062035301	-0.162447378389135	0.0718430588749166	-2	1.17546720857915	1.98778551348556	1.54780092962627	-2
T.SN1-161.TCGACGC.Mix	1.03023887840536	2.34000787663815	-2	1.82298145928169	-2	0.954331696108065	0.432599311171294	0.194432715252793	-2	-2	1.58203315967611	1.32067992411239	1.63362569155037	2.20994831545674	-2	-2	-2	0.999063587694098	2.51351949342145	2.18270598171482	-2
T.SN1-161.TCGAGCG.Mix	-2	1.22479532868461	-2	0.814545606281438	-2	-2	-2	0.194432715252793	-2	-2	0.341897944178871	0.284587862359716	0.479369548689464	0.855016733346612	-2	-2	-2	-2	0.965046062845807	0.362130146821632	-2
T.SN1-161.TCGCACG.Mix	0.434742656579786	1.58860926388413	-2	0.547094498980463	-2	0.845212705224666	-2	0.409037567890312	-2	-2	0.913673131602366	-2	0.779276852262729	1.00696679822517	-2	-2	-2	-2	1.63575201004283	1.23809961102122	-2
T.SN1-161.TCGCGCG.Mix	0.757478661049736	2.10646332663202	-2	1.35265468735463	-2	0.301431191518751	0.432599311171294	0.817215273223286	-2	0.555517157909694	1.57051192470237	1.43016694774356	1.39821041930287	1.52063691755255	-2	0.33843541185989	-2	0.697095156297379	1.95049479627364	2.06183733621933	-2
T.SN1-161.TCGTACG.Mix	-2	1.64127704972885	-2	-2	-2	1.00008026882601	-2	-2	-2	-2	-0.704777275913766	0.46622928617816	-2	1.11931231872031	-2	0.502412667829495	-2	-2	1.80090046600444	1.28560527234706	-2
T.SN1-161.TCGTGCG.Mix	0.235803186427642	2.02027893415359	-2	1.21812768416731	-2	0.845212705224666	-2	-2	0.752215516289244	-2	0.504789289994811	0.772739411109722	1.00067571114627	1.69162698094331	0.986231586690134	-0.744982887130989	-2	1.17546720857915	1.65539483148815	1.75817077775008	-2
T.SN1-161.TCTAGCG.Mix	-2	1.16967826256698	-2	0.655568243203639	-2	0.477388759798587	-2	-2	-2	-2	0.0782187440315877	-0.0335313340066732	0.603747302035389	0.789701257074403	-2	-2	-2	0.296327611945348	1.2102300152433	1.23809961102122	-2
T.SN1-161.TGACGCG.Mix	0.434742656579786	1.376214229822	-2	0.547094498980463	-2	0.477388759798587	-2	-2	-2	-2	0.622974507420114	0.899037442980747	-2	0.712793604083868	-2	-2	-2	-2	1.05025184045058	1.05316035996684	-2
T.SN1-161.TGTACGC.Mix	-2	1.29622914799998	-2	-0.280274774073362	-2	-2	-2	-2	-2	-2	-2	-2	-2	0.961976542488335	-2	-2	-2	-2	0.347660311878509	-0.519803844614971	-2
T.SN1-161.TGTCGCG.Mix	0.434742656579786	2.05606642675613	-2	1.45521766785203	-2	0.000802021431817498	0.232409622143802	-2	-2	-2	1.43452648565826	-0.0335313340066732	1.20454242530876	2.02596790546421	-2	-2	-2	1.20353496161618	2.00098340024982	1.62636225201434	-2
T.SN1-162.ACGATCG.Mix	-2	1.19811058476482	-2	0.74229105382538	-2	-2	-2	-2	-2	-2	0.504789289994811	-2	-2	0.0650977416776861	-2	-2	-2	-2	1.12145126802926	0.633683691436988	-2
T.SN1-162.ACGCACG.Mix	-2	0.943500960687469	-2	0.876476233865309	-2	0.301431191518751	-2	-2	-2	-2	-2	0.284587862359716	-2	-2	-2	-2	-2	-0.00945624099444179	0.965046062845807	0.518794377668105	-2
T.SN1-162.ACTCGCG.Mix	1.42685414436674	3.43245297979026	-2	2.43220656372856	-2	0.778285023519432	1.24816196698694	1.65862857127179	-2	0.555517157909694	2.0834931005553	0.950642120057105	1.91915955908197	2.40339802055126	1.22240281452064	-2	-2	1.44682383010841	3.02169637999753	2.60021263064003	-2
T.SN1-162.AGTCGCG.Mix	-2	2.2805331410526	-2	0.814545606281438	-2	0.477388759798587	-2	-2	-2	-2	-0.704777275913766	1.29941351309589	1.04200701144331	1.15111569790662	-2	-2	-2	-2	1.40186031919894	1.26250167386458	-2
T.SN1-162.ATACGCG.Mix	0.757478661049736	1.22479532868461	-2	-2	-2	-2	-2	-2	-2	-2	0.622974507420114	-2	-2	-2	-2	-2	-2	-2	0.91522528215229	0.724450503082757	-2
T.SN1-162.ATAGCGC.Mix	-2	1.29622914799998	-2	0.978841070111705	-2	-2	-2	-2	-2	-2	-2	-2	-2	-2	-2	-2	-2	-2	-0.644562204114283	-0.519803844614971	-2
T.SN1-162.ATCGACG.Mix	0.235803186427642	1.376214229822	-2	-0.280274774073362	-2	0.301431191518751	-2	-2	-2	-2	0.0782187440315877	0.284587862359716	-2	-2	-2	-2	-2	-2	1.26070787472614	-2	-2
T.SN1-162.ATGCGCG.Mix	-2	1.81144181717745	-2	1.26774592083217	-2	1.14618537206777	0.569103685932013	0.817215273223286	-2	-2	0.857172227490244	1.07648375612139	0.00671026282708548	0.855016733346612	-0.162447378389135	-2	-2	-2	1.52148711664726	1.32842306340342	-2
T.SN1-162.CACGCTA.Mix	-2	1.99466959466986	-2	1.63873354651657	-2	1.17614477325474	-2	-2	-2	-2	1.52110333160638	0.692467657315479	1.47734660860273	1.41766612785699	-2	-2	-2	1.17546720857915	2.13106242686604	-0.519803844614971	-2
T.SN1-162.CATACGC.Mix	-2	1.91264779814245	-2	1.06162116989604	-2	-2	-2	-2	-2	-2	1.2354613647804	-2	1.34272995258827	0.334797439062059	-2	-2	-2	0.296327611945348	1.52148711664726	0.518794377668105	-2
T.SN1-162.CGATAGC.Mix	-2	1.6209697900127	-2	0.547094498980463	-2	-2	0.232409622143802	0.194432715252793	-2	-2	-2	0.692467657315479	-2	-2	-2	-2	-2	-2	1.08730900182311	0.518794377668105	-2
T.SN1-162.CGATCGC.Mix	-0.142011469483406	1.13925332390925	-2	-0.280274774073362	-2	-2	-2	-0.248177688338706	-2	-2	-0.704777275913766	-2	-2	-2	-0.162447378389135	-2	-2	-2	1.12145126802926	0.114654879558188	-2
T.SN1-162.CGCGACG.Mix	-2	1.2736986009974	-2	0.183120456139543	-2	-2	-2	-2	-2	-2	-2	-2	-2	0.789701257074403	-2	-2	-2	-2	1.08730900182311	0.114654879558188	-2
T.SN1-162.CGCGATA.Mix	-2	1.64127704972885	-2	0.183120456139543	-2	-2	-2	-2	-2	-2	-2	-2	-2	0.619271817912641	-2	-2	-2	-2	1.12145126802926	1.30754163865046	-2
T.SN1-162.CGCTAGC.Mix	-2	1.03262400994704	-2	0.183120456139543	-2	0.000802021431817498	-2	-2	-2	-2	-2	-2	-1.8076853289812	0.0650977416776861	-2	-2	-2	-2	1.00973521189026	0.724450503082757	-2
T.SN1-162.CGTATCG.Mix	-2	1.2736986009974	-2	0.547094498980463	-2	0.301431191518751	-2	-2	-2	-2	0.341897944178871	0.284587862359716	-2	-2	-2	-2	-2	-2	1.08730900182311	0.633683691436988	-2
T.SN1-162.CGTATGC.Mix	-2	2.74333736914367	-2	1.88943883679138	-2	0.699130527155035	-0.150155524961282	1.02385741095301	-2	0.934169875868028	2.08706176453156	1.7848005033945	1.6629048148676	0.961976542488335	-2	-2	-2	1.6900051393871	2.21808021014523	0.362130146821632	-2
T.SN1-162.CGTCGCG.Mix	-2	1.4590927557393	-2	0.402171164440596	-2	1.07924813776619	-2	0.552023702788012	-2	-2	0.963662404510213	0.593916731214611	-2	0.619271817912641	-2	-2	-2	-2	1.36598737659855	0.799487468023326	-2
T.SN1-162.CGTCGTA.Mix	-2	1.50215567340894	-2	0.183120456139543	-2	0.845212705224666	-2	-2	-2	-2	1.18176767845051	-2	0.00671026282708548	0.0650977416776861	-2	-2	-2	-2	0.0887358290016299	0.518794377668105	-2
T.SN1-162.CGTGCTA.Mix	0.887678526780965	2.3478764536074	-2	0.402171164440596	-2	1.11400509887435	-2	-2	-2	-2	1.08626525287876	1.6714107282805	-1.8076853289812	1.04773073607254	-2	-2	-2	-2	1.7575986485027	1.26250167386458	-2
T.SN1-162.CGTGTCG.Mix	-2	0.444065149973566	-2	0.183120456139543	-2	0.477388759798587	-2	-2	-2	-2	0.341897944178871	0.284587862359716	-2	0.334797439062059	-2	-2	-2	-2	1.18260558692159	0.362130146821632	-2
T.SN1-162.CTAGACG.Mix	0.235803186427642	1.07115009395595	-2	-2	-2	-2	-2	-2	-2	-2	-2	0.692467657315479	-2	-2	-2	-2	-2	-2	1.15310395490128	0.114654879558188	-2
T.SN1-162.CTAGCGC.Mix	-2	2.04446187160293	-2	1.21812768416731	-2	0.954331696108065	-2	0.878792047209929	-2	-2	0.963662404510213	1.37886459107633	0.846063020126646	1.25915673761815	-2	0.621165287117197	-2	0.697095156297379	1.77978901587753	1.18475193271858	-2
T.SN1-162.CTAGTCG.Mix	-2	1.24993493916473	-2	0.93066766815332	-2	-2	-2	-2	-2	-2	-2	-2	-2	-2	-2	-2	-2	-2	1.23620191001415	-2	-2
T.SN1-162.CTATCGC.Mix	-2	1.3575562037395	-2	-0.280274774073362	-2	0.000802021431817498	-2	-2	-2	-2	-2	-2	-1.8076853289812	0.49992203794618	-2	0.33843541185989	-2	-2	-2	-2	-2
T.SN1-162.GACGCTA.Mix	-0.142011469483406	0.990344640597757	-2	-2	-2	0.301431191518751	-2	-2	-2	-2	-0.704777275913766	0.284587862359716	0.00671026282708548	-2	-2	-2	-2	-0.00945624099444179	1.08730900182311	0.518794377668105	-2
T.SN1-162.GATAGCG.Mix	-2	1.7765568572663	-2	1.21812768416731	-2	0.000802021431817498	-2	-2	-2	-2	1.0084870468846	1.51753497190764	0.479369548689464	1.18074818664077	-2	0.33843541185989	-2	0.296327611945348	1.66489282412372	1.73481687793869	-2
T.SN1-162.GCATACG.Mix	-2	2.26665526900539	-2	1.58573673490826	-2	1.3617627373301	0.672808069838724	1.19214091847321	-2	-2	1.49411761412737	1.93412306162264	0.779276852262729	0.619271817912641	-2	0.714320887629894	-2	1.17546720857915	2.06155309721732	1.49557391301116	-2
T.SN1-162.GCGACTA.Mix	-2	1.985786202455	-2	1.19101693698558	-2	1.00008026882601	-2	-2	-2	-2	0.913673131602366	0.593916731214611	-2	0.855016733346612	-2	-0.744982887130989	-2	0.901919155790477	2.11470001159987	-0.519803844614971	-2
T.SN1-162.GCGTCTA.Mix	-2	1.68824295599257	-2	1.42364680523773	-2	0.845212705224666	-2	-2	-2	-2	1.12048651911552	0.46622928617816	0.603747302035389	0.334797439062059	-2	-2	0.29104577475738	-2	1.73421311860061	0.362130146821632	-2
T.SN1-162.GCTAGCG.Mix	-2	2.28506226945929	-2	0.655568243203639	-2	0.699130527155035	-2	1.09915232697824	-2	-2	0.341897944178871	1.34095340009099	-2	1.08499464463197	-2	-2	-2	-2	1.28390458811023	0.919189613425758	-2
T.SN1-162.GCTATCG.Mix	0.235803186427642	2.63020419166876	-2	1.24364502919307	-2	1.14618537206777	-2	0.552023702788012	-2	-2	0.963662404510213	1.63271735158278	1.07974441165311	1.18074818664077	-2	0.714320887629894	-2	0.776589439620908	1.76512212371931	1.57173364996192	-2
T.SN1-162.GTACGCG.Mix	-2	1.81809472937078	-2	1.3329325780304	-2	1.17614477325474	-2	0.745442215023519	-2	-2	1.15220708864964	0.899037442980747	0.779276852262729	0.49992203794618	-2	-2	-2	1.11322321442459	2.00098340024982	1.46689921454844	-2
T.SN1-162.GTACGCT.Mix	1.76133451190552	2.94683536102105	0	2.55330577822485	-2	1.14618537206777	1.24816196698694	1.85469889074863	-0.185636576961912	0.202350959917078	2.38237252017692	2.30733704546874	1.92435978301591	1.9093511888281	1.45769941329291	1.38345439589661	-2	2.1642887823253	3.13456808126501	2.75381441540293	-2
T.SN1-162.GTATCGC.Mix	-2	2.34000787663815	-2	1.24364502919307	-2	2.02531343842934	0.672808069838724	-2	-2	-2	-0.704777275913766	0.284587862359716	0.846063020126646	1.52063691755255	-2	-2	-2	-2	2.05776760300645	1.72674457722649	-2
T.SN1-162.GTATGCG.Mix	0.757478661049736	2.81476692663525	-2	2.40058025208789	-2	0.699130527155035	0.432599311171294	1.78933180902537	-2	-0.226582251318942	2.58114986539887	1.8687954255308	2.06451628161487	2.00501616204674	-0.162447378389135	1.20897567690306	-2	2.13347012325421	3.14246039076507	1.41999094643854	-2
T.SN1-162.GTGCGTA.Mix	0.434742656579786	2.22988686253355	0	1.63873354651657	-2	1.47714801264345	-2	1.29147332350523	-2	-0.226582251318942	1.46534333857287	2.01252381495631	1.74830876684286	1.36477062035301	-0.162447378389135	0.0718430588749166	-2	1.37982131526031	2.39833363602524	1.59441610555257	-2
T.SN1-162.TACGACG.Mix	0.235803186427642	2.28280360934638	-2	1.37151994966081	-2	0.845212705224666	-0.150155524961282	-2	-2	-2	0.0782187440315877	1.54314507689356	-2	1.15111569790662	-2	-2	-2	-2	1.65539483148815	-2	-2
T.SN1-162.TAGACGC.Mix	-2	1.63124210294505	-2	0.547094498980463	-2	0.301431191518751	-2	-2	-2	-2	0.857172227490244	0.593916731214611	0.603747302035389	1.08499464463197	-2	-2	-2	-2	1.726129482749	1.34834637422864	-2
T.SN1-162.TAGCGCG.Mix	-2	1.19811058476482	-2	0.183120456139543	-2	0.000802021431817498	-2	-2	-2	-2	-2	-0.0335313340066732	-2	-0.79126302304777	-2	-2	-2	-2	0.718226978096496	0.518794377668105	-2
T.SN1-162.TATCGCG.Mix	-2	0.679439734442466	-2	0.547094498980463	-2	0.000802021431817498	-2	-2	0.218055760599217	-2	-2	0.284587862359716	-2	0.0650977416776861	-2	-2	-2	-2	1.23620191001415	0.518794377668105	-2
T.SN1-162.TATGCGC.Mix	-2	1.93338670156215	-2	1.09775954838397	-2	-2	-2	-2	-2	-2	0.0782187440315877	0.950642120057105	0.700320376934468	0.334797439062059	-2	-2	-2	0.59971516390152	1.8275417470073	0.968582479466887	-2
T.SN1-162.TCGCACG.Mix	0.434742656579786	2.02027893415359	-2	1.61830415579496	-2	0.954331696108065	0.432599311171294	0.659412799879915	-2	-2	1.15220708864964	1.32067992411239	0.603747302035389	1.00696679822517	-2	-2	-2	0.697095156297379	2.14991678917913	1.71013541042047	-2
T.SN1-162.TCGCGCG.Mix	0.827439609839452	2.28730924357937	-2	1.37151994966081	-2	1.50517506392176	0.432599311171294	-2	-2	0.413885571617783	1.40135475569037	0.772739411109722	0.603747302035389	1.44965902252833	-2	-2	0.29104577475738	1.43101718016142	2.06155309721732	1.9154110834696	-2
T.SN1-162.TCGCGTA.Mix	-2	1.48827045388014	-2	1.06162116989604	-2	1.60208005992536	-2	-2	-2	-2	-0.704777275913766	-2	-2	-2	-2	-2	-2	-2	0.0887358290016299	0.724450503082757	-2
T.SN1-162.TCTAGCG.Mix	-0.142011469483406	1.78376162673339	-2	-0.280274774073362	-2	-2	-2	-2	-2	-2	0.622974507420114	0.899037442980747	-2	0.49992203794618	-2	-2	-2	-0.00945624099444179	1.57085445585784	1.46689921454844	-2
T.SN1-162.TGACGCG.Mix	-2	0.890986870142186	-2	0.74229105382538	-2	-2	-2	-2	-2	-2	-0.704777275913766	-0.0335313340066732	0.603747302035389	-2	-2	-2	-2	-2	1.00973521189026	0.633683691436988	-2
T.SN1-162.TGCGACG.Mix	-2	2.16369833404989	-2	1.37151994966081	-2	-2	0.232409622143802	-2	-2	-2	1.57051192470237	1.1739346091519	1.71613336976099	0.911781161437999	-2	-2	-2	1.27826100406403	1.98329556001517	-2	-2
T.SN1-162.TGCGCTA.Mix	-2	1.4739265935329	-2	0.183120456139543	-2	0.477388759798587	-2	-2	-2	-2	-2	0.950642120057105	0.846063020126646	0.619271817912641	-2	-2	-2	-2	1.05025184045058	1.12392124016932	-2
T.SN1-162.TGTCGCG.Mix	-2	1.29622914799998	-2	0.183120456139543	-2	0.699130527155035	-2	-2	-2	-2	0.341897944178871	0.46622928617816	0.779276852262729	0.334797439062059	-2	-2	-2	-2	1.58236672686668	-2	-2
T.SN1-163.ACGCACG.Mix	-2	-0.107832857726605	-2	0.547094498980463	-2	-2	-2	-2	-2	-2	-2	0.284587862359716	-2	-2	-2	-2	-2	-2	0.347660311878509	-0.519803844614971	-2
T.SN1-163.ACGCGTA.Mix	-2	1.94339622113823	-2	0.547094498980463	-2	-2	-2	0.932712453598744	-2	-2	1.32628143659983	1.32067992411239	-2	1.28243426395805	0.825292580081949	1.23502048445276	-2	0.901919155790477	1.43499489178969	1.71851938914838	-2
T.SN1-163.ACGCTCG.Mix	1.71366765573858	3.3624410282421	0.954242509439325	2.82511731195797	-2	1.87507196675905	1.56475708269147	1.58619002352019	-2	1.69542472357137	2.02611365292331	2.8824822428954	2.11399536742893	2.02185763956508	2.03216708242784	0.856118043486493	-2	2.0127463993348	3.13169136981968	2.72859897277204	-2
T.SN1-163.ACTCGCG.Mix	1.06896794269985	2.80398950347542	-2	2.02744940461962	-2	-2	0.672808069838724	1.19214091847321	-0.185636576961912	0.747683326796113	2.00085620717219	1.27705187345868	1.89771268248639	2.22313680525641	0.67098234683026	0.714320887629894	-2	1.14545937583575	2.67872472717605	1.65611863737236	-2
T.SN1-163.AGCGCTA.Mix	-2	1.16967826256698	-2	-2	-2	-2	-2	-2	-2	0.413885571617783	-2	-0.0335313340066732	0.903934461782626	0.712793604083868	-2	-2	-2	-2	-2	0.919189613425758	-2
T.SN1-163.AGTACGC.Mix	-2	1.95318023133473	-2	1.65824495110313	-2	1.14618537206777	-2	0.817215273223286	-2	-2	0.622974507420114	0.950642120057105	1.07974441165311	1.08499464463197	-2	-2	-2	1.22989833516429	2.11135223002191	0.362130146821632	-2
T.SN1-163.ATACGCG.Mix	-2	1.85600424231638	-2	1.43971905229424	-2	-2	-2	-2	0.423601998993174	-2	1.04911499942645	1.03844913602887	0.00671026282708548	0.712793604083868	-2	-2	-2	0.59971516390152	1.66489282412372	-2	-2
T.SN1-163.ATAGCGC.Mix	-2	1.68824295599257	-2	0.183120456139543	-2	0.477388759798587	0.672808069838724	-2	-0.185636576961912	0.202350959917078	-2	1.1739346091519	0.700320376934468	-2	-2	-0.744982887130989	-2	-2	1.26070787472614	1.38564436837056	-2
T.SN1-163.ATCGACG.Mix	-2	1.376214229822	-2	-2	-2	-2	-0.150155524961282	-2	-2	-2	0.0782187440315877	-0.0335313340066732	-2	0.961976542488335	-2	-2	-2	-2	0.0887358290016299	1.12392124016932	-2
T.SN1-163.ATCGTCG.Mix	-2	1.33806047346526	-2	-2	-2	-2	-2	-2	-2	-2	-0.704777275913766	-2	-2	-2	-2	-2	-2	-2	0.0887358290016299	-0.519803844614971	-2
T.SN1-163.CACGCTA.Mix	-2	1.65108535287673	-2	0.876476233865309	-2	1.00008026882601	-2	-2	-2	-2	-0.704777275913766	0.593916731214611	1.04200701144331	-2	1.02889413965925	-2	-2	-2	1.71789252576997	1.43619655573772	-2
T.SN1-163.CATACGC.Mix	-2	1.7765568572663	-2	0.978841070111705	-2	0.477388759798587	-2	-2	-2	-2	0.913673131602366	1.27705187345868	0.954993234746232	0.855016733346612	-2	0.912747685409062	-2	-2	1.43499489178969	1.28560527234706	-2
T.SN1-163.CGACGCG.Mix	-2	0.679439734442466	-2	0.183120456139543	-2	-2	-2	-2	-2	-2	0.963662404510213	-2	0.00671026282708548	-2	-2	-2	-2	0.697095156297379	1.26070787472614	0.799487468023326	-2
T.SN1-163.CGCGATA.Mix	-2	1.3575562037395	-2	0.814545606281438	-2	-2	-2	-2	-2	-2	-2	-2	-2	-2	-2	-2	-2	1.07840104273929	0.91522528215229	-0.519803844614971	-2
T.SN1-163.CGTATGC.Mix	-2	1.56561326338765	-2	0.74229105382538	-2	-2	-2	-2	-2	-2	-0.704777275913766	-2	-1.8076853289812	-2	-2	-2	-2	-2	0.718226978096496	0.724450503082757	-2
T.SN1-163.CGTCGTA.Mix	0.674042135706679	1.50215567340894	-2	0.814545606281438	-2	0.954331696108065	-2	-2	-2	-2	-2	0.899037442980747	-2	0.334797439062059	-0.162447378389135	-2	-2	0.59971516390152	1.12145126802926	0.799487468023326	-2
T.SN1-163.CTAGCGC.Mix	-0.142011469483406	2.8749339271253	0.301029995663981	1.62863896594761	-2	0.602260635582815	1.02969588296771	1.29147332350523	-2	-2	1.90415998246634	-2	1.6629048148676	2.21790937078697	1.10339122791199	-2	-2	1.47680934157094	2.26770357260561	1.78033266416676	-2
T.SN1-163.CTAGTCG.Mix	-2	0.444065149973566	-2	-0.280274774073362	-2	-2	-2	-2	-2	-2	0.622974507420114	-2	-2	-0.79126302304777	-2	0.0718430588749166	-2	-2	1.2102300152433	-2	-2
T.SN1-163.GACGCTA.Mix	-2	1.7464795243713	-2	0.655568243203639	-2	0.845212705224666	-2	-0.248177688338706	-2	-2	0.715781417041415	0.772739411109722	-1.8076853289812	0.49992203794618	0.67098234683026	-2	-2	0.697095156297379	1.36598737659855	1.28560527234706	-2
T.SN1-163.GATAGCG.Mix	0.434742656579786	1.57726345134925	-2	1.06162116989604	-2	-2	-2	-2	-2	-2	-0.704777275913766	1.29941351309589	0.603747302035389	-2	-2	-2	-2	-2	1.15310395490128	0.724450503082757	-2
T.SN1-163.GCATACG.Mix	-2	1.19811058476482	-2	1.0222004624648	-2	-2	-2	-2	-2	-2	-2	-2	-2	-2	-2	-2	-2	-0.00945624099444179	1.38429413303743	-0.519803844614971	-2
T.SN1-163.GCGCGTA.Mix	-2	1.33806047346526	-2	-2	-2	-2	-2	0.194432715252793	-2	-2	-2	0.950642120057105	0.00671026282708548	0.0650977416776861	-2	-2	-2	-2	0.508757624861586	0.518794377668105	-2
T.SN1-163.GCGTCTA.Mix	-2	1.376214229822	-2	0.655568243203639	-2	-2	-2	-2	-2	-2	-0.704777275913766	-2	0.479369548689464	-0.79126302304777	-2	-2	-2	-2	0.794257442424297	0.114654879558188	-2
T.SN1-163.GCTATCG.Mix	-2	1.44373427831548	-2	0.655568243203639	-2	0.000802021431817498	0.432599311171294	0.878792047209929	-2	-2	1.43452648565826	-2	0.603747302035389	-2	-2	0.502412667829495	-2	0.843759689241995	2.09070479302139	1.05316035996684	-2
T.SN1-163.GTATCGC.Mix	-2	0.250451790808535	-2	1.0222004624648	-2	0.301431191518751	-2	-2	-2	-2	0.504789289994811	0.772739411109722	0.700320376934468	-2	-2	-2	-2	0.843759689241995	0.965046062845807	-0.519803844614971	-2
T.SN1-163.GTATGCG.Mix	0.757478661049736	1.44373427831548	-2	0.876476233865309	-2	-2	0.432599311171294	-2	-2	-2	-2	1.07648375612139	0.00671026282708548	0.712793604083868	-2	-2	-2	0.296327611945348	0.718226978096496	1.05316035996684	-2
T.SN1-163.GTGCGTA.Mix	0.235803186427642	1.68824295599257	0.954242509439325	0.402171164440596	-2	-2	-2	0.409037567890312	-2	-2	-2	0.593916731214611	1.41523336130552	-0.79126302304777	-2	-2	-2	-2	1.76512212371931	1.12392124016932	-2
T.SN1-163.TAGCGCG.Mix	-2	1.6700614270824	-2	1.13112043228192	-2	-2	-2	-2	-2	-2	-0.704777275913766	-0.0335313340066732	0.846063020126646	-2	-2	0.0718430588749166	-2	0.59971516390152	1.36598737659855	-2	-2
T.SN1-163.TATCGCG.Mix	-2	1.69705602898463	-2	1.19101693698558	-2	0.301431191518751	-2	-2	-2	-2	0.857172227490244	-2	-2	0.0650977416776861	-2	-2	-2	0.296327611945348	0.508757624861586	1.55993212686496	-2
T.SN1-163.TCACGCG.Mix	1.2723310948153	2.92053035458247	-2	2.40230347778172	-2	-2	1.62021616093763	2.15095499098702	-2	0.981976895866727	2.58680928206003	2.21198958651262	1.95911569773142	1.67358954379889	0.825292580081949	0.912747685409062	-2	2.73797022538433	3.18730258617172	2.21032422369245	-2
T.SN1-163.TCGACGC.Mix	0.757478661049736	2.80603074803625	-2	2.04345846271054	-2	-2	1.37488928207556	1.56306208441458	-2	-2	2.48600141847039	1.22854655156045	1.51871881187567	2.11113378622738	0.227357844401132	1.36511144900493	-2	1.7480209585364	2.64367637215638	2.50420181782061	-2
T.SN1-163.TCGCGCG.Mix	-2	1.6209697900127	-2	0.814545606281438	-2	-2	-2	-0.248177688338706	-2	-2	-2	-2	-2	-0.79126302304777	-2	-2	-2	-2	1.2102300152433	0.362130146821632	-2
T.SN1-163.TGACGCG.Mix	-2	1.72247045798578	-2	-2	-2	0.477388759798587	0.75646055297219	-2	-2	-2	-0.704777275913766	0.840463461765527	-2	0.961976542488335	-2	-2	-2	0.59971516390152	1.49452599130414	1.26250167386458	-2
T.SN1-163.TGCGCTA.Mix	-2	1.22479532868461	-2	0.547094498980463	-2	1.17614477325474	-2	-2	-2	-2	-2	-2	-2	0.0650977416776861	-2	-2	-2	-2	-2	0.114654879558188	-2
T.SN1-164.ACGACGC.Mix	-2	0.990344640597757	-2	-2	-2	-2	-2	-2	-2	-2	-2	-0.0335313340066732	-1.8076853289812	-0.79126302304777	-2	-2	-2	-2	-2	-2	-2
T.SN1-164.ACGATCG.Mix	0.235803186427642	2.58858555222821	-2	1.24364502919307	-2	0.477388759798587	-2	0.817215273223286	-2	-2	1.53399237014115	0.284587862359716	1.07974441165311	1.89299405239425	-2	-2	-2	-2	1.77978901587753	1.67488071204241	-2
T.SN1-164.ACGCACG.Mix	-2	1.4739265935329	-2	-0.280274774073362	-2	-2	-2	-2	-2	-2	-2	-2	-2	1.15111569790662	-2	-2	-2	-2	0.508757624861586	-2	-2
T.SN1-164.ACGCTCG.Mix	-2	1.4590927557393	-2	1.09775954838397	-2	-2	0.569103685932013	0.409037567890312	-2	-2	-2	0.593916731214611	-2	0.961976542488335	-2	-2	-2	0.776589439620908	1.18260558692159	-2	-2
T.SN1-164.ACGTACG.Mix	-2	1.51561067545436	-2	-2	-2	-2	-2	-2	-2	-2	1.53399237014115	-2	1.3620217526613	1.34560326828814	-2	-2	-2	-2	0.91522528215229	-2	-2
T.SN1-164.ACTACGC.Mix	-2	1.61044860902206	-2	0.978841070111705	-2	-2	-2	-2	-2	-2	0.0782187440315877	0.950642120057105	-2	1.11931231872031	-2	-2	-2	-2	1.2102300152433	-2	-2
T.SN1-164.ACTCGCG.Mix	-2	1.67924732970693	-2	-2	-2	-2	-2	-2	-2	-2	0.715781417041415	0.996760995687023	-2	1.23456055989423	-2	-2	-2	-2	1.32688233543267	-0.519803844614971	-2
T.SN1-164.AGCGCTA.Mix	-2	1.90189474124374	-2	1.49864786990901	-2	-2	-2	0.980671619879775	-2	-2	1.15220708864964	-2	-2	0.712793604083868	-2	-2	-2	0.296327611945348	1.84650221680237	-2	-2
T.SN1-164.AGTACGC.Mix	0.757478661049736	1.7765568572663	-2	1.43971905229424	-2	0.000802021431817498	-2	-2	-2	-2	-2	1.80567546920471	1.17654184994712	1.08499464463197	0.429420097312692	-2	-2	0.697095156297379	1.77978901587753	0.362130146821632	-2
T.SN1-164.ATACGCG.Mix	-2	2.38342060728319	-2	1.06162116989604	-2	-2	-2	-2	-2	-2	-2	1.66205575234467	0.00671026282708548	0.334797439062059	-0.162447378389135	0.790981038603137	-2	0.999063587694098	1.87056011103062	2.10483567573391	-2
T.SN1-164.ATAGCGC.Mix	-2	2.08199549377346	-2	0.814545606281438	-2	0.778285023519432	-2	-2	-2	-2	-2	1.32067992411239	-2	1.32555075928477	-2	-2	-2	-2	1.36598737659855	1.05316035996684	-2
T.SN1-164.ATCGACG.Mix	-2	1.63124210294505	-2	0.978841070111705	-2	-2	0.672808069838724	-0.248177688338706	-2	-2	1.08626525287876	-2	-2	-2	-2	0.0718430588749166	-2	-2	0.626000687756174	1.08998036862311	-2
T.SN1-164.ATCGCGC.Mix	-2	1.24993493916473	-2	1.06162116989604	-2	-2	-2	-2	-2	-2	-0.704777275913766	1.25347604139633	0.846063020126646	0.0650977416776861	-2	-2	-2	-2	-2	-2	-2
T.SN1-164.ATCGTCG.Mix	-2	2.07107203041809	-2	1.91128801351836	-2	1.79935329152766	0.432599311171294	-2	-2	-2	2.31428306574423	1.56732869692271	1.94455951047541	1.80727593024201	0.754955255628784	-0.744982887130989	-2	0.697095156297379	2.45366486179364	1.49557391301116	-2
T.SN1-164.ATGCGCG.Mix	-2	0.83123803974561	-2	-0.280274774073362	-2	-2	-2	-0.248177688338706	-0.185636576961912	-2	-2	-2	-1.8076853289812	-2	-2	-2	-2	-2	-2	-2	-2
T.SN1-164.CACGCTA.Mix	-2	-2	-2	-2	-2	-2	-2	-2	-2	-2	0.504789289994811	-2	0.479369548689464	0.619271817912641	-2	-2	-2	-2	-2	-2	-2
T.SN1-164.CATACGC.Mix	-2	1.52866132035314	-2	0.655568243203639	-2	-2	-2	-2	-2	-2	-2	-2	0.903934461782626	0.789701257074403	-2	-2	-2	-2	1.49452599130414	0.518794377668105	-2
T.SN1-164.CGATCGC.Mix	-2	-2	-2	-2	-2	-2	-2	-2	-2	-2	-2	-2	1.00067571114627	-0.79126302304777	-2	-2	-2	-2	1.53436493733785	-2	-2
T.SN1-164.CGCGACG.Mix	-2	0.679439734442466	-2	-2	-2	-2	-2	-2	-2	-2	-2	-2	0.779276852262729	0.712793604083868	-2	-2	-2	-2	0.0887358290016299	-2	-2
T.SN1-164.CGCGATA.Mix	0.570669991585255	2.66631213824572	-2	1.21812768416731	-2	0.000802021431817498	-0.150155524961282	-2	-2	-0.226582251318942	1.2354613647804	1.39664730431122	1.53167776477229	0.712793604083868	1.27156150689319	-2	-2	1.17546720857915	1.53436493733785	2.23376276715586	-2
T.SN1-164.CGCGTCG.Mix	-2	0.761937628206425	-2	-2	-2	-2	-2	-2	-2	-2	1.04911499942645	-2	0.603747302035389	-2	-2	-2	-2	-2	1.34687484776983	-2	-2
T.SN1-164.CGTAGCG.Mix	-2	1.80468540210579	-2	-2	-2	-2	-2	-2	-2	-2	-2	-2	-2	1.00696679822517	-2	-2	-2	-2	1.64568446510494	-2	-2
T.SN1-164.CGTCGCG.Mix	-2	0.943500960687469	-2	-0.280274774073362	-2	-2	-2	-2	-2	-2	-2	-2	0.846063020126646	-2	-2	-2	-2	-2	0.91522528215229	-2	-2
T.SN1-164.CGTCGTA.Mix	1.2723310948153	2.0244040976193	-2	0.978841070111705	-2	-2	-2	-2	-2	-2	0.622974507420114	1.14381692876851	-2	0.334797439062059	-2	-2	-2	0.473991996329519	1.64568446510494	0.799487468023326	-2
T.SN1-164.CGTGCTA.Mix	-2	1.54133120462168	-2	-2	-2	1.17614477325474	-2	-2	-2	-2	-2	-2	-2	0.0650977416776861	-2	-2	-2	-2	-2	-2	-2
T.SN1-164.CGTGTCG.Mix	-2	-2	-2	-2	-2	-2	-2	-2	-2	-2	-2	-2	-2	0.789701257074403	-2	-2	-2	-2	-0.644562204114283	-2	-2
T.SN1-164.CTAGACG.Mix	-2	1.376214229822	-2	0.183120456139543	-2	0.000802021431817498	-2	-2	-2	-2	1.20944379120387	0.46622928617816	0.603747302035389	0.0650977416776861	-2	-2	-2	-2	1.08730900182311	0.633683691436988	-2
T.SN1-164.CTAGCGC.Mix	-2	2.15769887283216	-2	1.58573673490826	-2	1.11400509887435	-2	-0.248177688338706	-2	-2	-2	1.29941351309589	1.3620217526613	1.47945596049534	-2	-2	-2	-2	1.87056011103062	-2	-2
T.SN1-164.CTAGTCG.Mix	-2	2.28506226945929	-2	1.67691733273195	-2	-2	0.232409622143802	-2	-2	-2	2.03821207300686	1.07648375612139	1.53167776477229	1.20848731067234	-2	0.714320887629894	-2	1.90836952160869	2.5625625107237	1.88253667072861	-2
T.SN1-164.CTATCGC.Mix	1.35642913206339	2.2349729278125	-2	1.29057937648606	-2	1.23049614013145	-2	-0.248177688338706	-2	-2	-0.704777275913766	1.82559290022567	0.779276852262729	1.65477037801928	0.227357844401132	-2	-2	1.55604258870265	2.21279118140008	1.72674457722649	-2
T.SN1-164.CTCGACG.Mix	0.434742656579786	2.41627449797715	-2	1.64859881239878	-2	-2	-2	-0.248177688338706	-2	-2	1.0084870468846	-2	1.87515141897765	2.21261824834778	-2	-2	-2	-2	1.67418753411545	0.362130146821632	-2
T.SN1-164.GAGCGTA.Mix	-2	1.91792610563028	-2	0.93066766815332	-2	-2	0.75646055297219	0.745442215023519	-2	-2	-2	-2	-2	1.20848731067234	-2	-2	-2	-2	1.05025184045058	-2	-2
T.SN1-164.GATCGCG.Mix	-2	1.69705602898463	-2	-2	-2	-2	0.232409622143802	-2	-2	-2	-2	-2	-2	1.00696679822517	-2	-2	-2	-2	1.28390458811023	-2	-2
T.SN1-164.GCATACG.Mix	-2	1.19811058476482	-2	0.183120456139543	-2	-2	-2	0.745442215023519	-2	-2	-2	-2	-2	-2	-2	-2	-2	-2	-2	-2	-2
T.SN1-164.GCGCATA.Mix	-2	1.4590927557393	-2	-2	-2	-2	-2	-2	-2	-2	1.26000799195812	-0.0335313340066732	-2	-2	-2	-2	-2	0.776589439620908	0.718226978096496	-2	-2
T.SN1-164.GCTATCG.Mix	-0.142011469483406	1.376214229822	-2	-2	-2	-2	-2	-2	-2	-2	-2	-0.0335313340066732	-2	0.855016733346612	-2	-2	-2	-2	0.718226978096496	-2	-2
T.SN1-164.GTACGCT.Mix	-2	1.376214229822	-2	0.547094498980463	-2	-2	-2	-2	-2	-2	-2	-2	-2	-2	-2	-2	-2	-2	0.794257442424297	-2	-2
T.SN1-164.GTATCGC.Mix	-2	-2	-2	0.876476233865309	-2	-2	-2	-2	-2	-2	-2	-2	-2	-2	-2	0.0718430588749166	-2	-2	1.00973521189026	-2	-2
T.SN1-164.GTATGCG.Mix	-2	2.16666726887645	-2	1.43971905229424	-2	1.07924813776619	-2	0.409037567890312	-2	-2	1.45020819421201	2.00828368824862	1.55649030378942	0.789701257074403	-2	-2	-2	-2	2.1180221839141	1.40315711028927	-2
T.SN1-164.GTCGCTA.Mix	-2	1.3575562037395	-2	1.0222004624648	-2	0.477388759798587	-2	-2	-2	-2	0.715781417041415	0.899037442980747	-2	1.40074015324668	-2	-2	-2	-2	1.43499489178969	-2	-2
T.SN1-164.GTGCGTA.Mix	-2	2.31340343786743	-2	0.978841070111705	-2	0.954331696108065	-2	-2	-2	-2	1.41825725383974	-2	1.3620217526613	1.25915673761815	-2	0.0718430588749166	-2	-2	1.99222952216746	1.26250167386458	-2
T.SN1-164.TACGACG.Mix	-2	1.56561326338765	-2	-2	-2	-2	-2	-2	-2	-2	-2	-2	-1.8076853289812	0.712793604083868	-2	-2	-2	-2	0.626000687756174	-2	-2
T.SN1-164.TATGCGC.Mix	-2	3.498142336237	-2	2.28448594895894	-2	0.778285023519432	0.75646055297219	2.14165262426936	0.937125240392114	0.555517157909694	2.48172539178675	2.19569406516372	2.01709835722804	1.34560326828814	0.986231586690134	1.91476557770077	1.46171675151314	1.84496439038037	2.42032992735693	1.88819146973725	-2
T.SN1-164.TCACGCG.Mix	-2	1.54133120462168	-2	1.16210045907004	-2	-2	-2	-2	-2	-2	-0.704777275913766	-2	-2	0.49992203794618	-2	-2	-2	-2	1.2102300152433	0.518794377668105	-2
T.SN1-164.TCGACGC.Mix	-2	1.4739265935329	-2	0.183120456139543	-2	-2	-2	-2	-2	-2	-2	1.07648375612139	-2	-2	-2	-2	-2	-2	0.508757624861586	-2	-2
T.SN1-164.TCGCACG.Mix	-2	1.3575562037395	-2	-2	-2	0.301431191518751	-2	-2	-2	-2	-2	-2	-2	-0.79126302304777	-2	-2	-2	-2	-2	1.32842306340342	-2
T.SN1-164.TCGCGTA.Mix	-2	1.81809472937078	-2	1.0222004624648	-2	-2	-2	-2	-2	-2	0.963662404510213	0.46622928617816	-2	1.32555075928477	-2	-2	-2	-2	0.91522528215229	0.724450503082757	-2
T.SN1-164.TGACGCG.Mix	-2	2.1030511937648	-2	0.547094498980463	-2	1.04146565743125	-2	-2	-2	-2	1.0084870468846	1.03844913602887	-2	1.30452736449041	-2	-2	-2	-2	1.64568446510494	-2	-2
T.SN1-164.TGCGACG.Mix	-2	1.42781268565069	-2	0.183120456139543	-2	-2	-2	-2	-2	-2	-2	-2	-2	0.961976542488335	-2	-2	-2	-2	1.26070787472614	1.28560527234706	-2
T.SN1-164.TGCGTCG.Mix	-2	1.39410358555302	-2	0.183120456139543	-2	-2	-2	-2	-2	-2	-0.704777275913766	-2	1.04200701144331	-2	-2	-2	-2	1.04054148472521	1.00973521189026	-2	-2
T.SN1-164.TGTACGC.Mix	-2	2.3238296686337	-2	1.63873354651657	-2	1.46242567848037	-2	1.02385741095301	-2	-2	-2	1.5902363932224	1.32254119306755	1.52063691755255	-2	-2	-2	-2	1.61517849753157	-2	-2
T.SN1-165.ACACGCG.PMA+	-2	2.0522325919864	-2	0.978841070111705	-2	1.07924813776619	-2	0.552023702788012	-2	0.202350959917078	-2	1.39664730431122	1.20454242530876	0.789701257074403	-2	0.621165287117197	-2	0.901919155790477	1.28390458811023	1.73481687793869	-2
T.SN1-165.ACGACGC.PMA+	0.827439609839452	2.27133067401926	-2	1.49864786990901	-2	1.72429101579787	0.232409622143802	1.09915232697824	-2	-2	-2	1.57893356636945	1.41523336130552	0.961976542488335	0.227357844401132	1.18126874407275	-2	0.776589439620908	1.4657796752861	2.14395776205558	-2
T.SN1-165.ACGCGCG.PMA+	1.06896794269985	2.83996808380155	-2	2.00227181589661	-2	2.08279200466614	0.75646055297219	0.745442215023519	0.218055760599217	1.35398343533797	1.12048651911552	2.25989404651248	1.78544067940235	1.63509864279949	0.429420097312692	2.00078056860811	0.470490675820649	1.11322321442459	2.06530588037914	2.77981440018192	-2
T.SN1-165.ACTACGC.PMA+	0.235803186427642	2.2195324766295	-2	1.43971905229424	-2	1.66277528268842	-0.150155524961282	-0.248177688338706	-2	0.880441764790695	0.792205565188103	1.46128382651655	1.23084652583483	1.38312766808765	-2	1.18126874407275	-2	-0.00945624099444179	1.43499489178969	2.16525065378644	-2
T.SN1-165.ACTAGCG.PMA+	0.434742656579786	1.73862306087765	-2	1.24364502919307	-2	1.2553171007271	-2	-2	-2	0.880441764790695	-2	1.39664730431122	0.304398086941509	0.789701257074403	-2	1.04843769287907	-2	-0.00945624099444179	1.32688233543267	1.79450290585226	-2
T.SN1-165.AGCGCTA.PMA+	-0.142011469483406	2.51690556323302	-2	1.51221030204645	-2	1.95905021379681	-2	0.932712453598744	-0.185636576961912	0.555517157909694	1.0084870468846	1.63271735158278	1.32254119306755	1.25915673761815	0.429420097312692	1.18126874407275	-2	0.901919155790477	1.34687484776983	1.87100127311841	-2
T.SN1-165.AGTACGC.PMA+	-2	2.09961204026986	-2	1.19101693698558	-2	1.54409097981446	-2	0.659412799879915	-2	0.555517157909694	1.12048651911552	1.37886459107633	1.11446322339866	0.961976542488335	-2	1.15167298985554	-2	0.59971516390152	1.28390458811023	1.23809961102122	-2
T.SN1-165.ATAGCGC.PMA+	-2	1.94831577805766	-2	1.26774592083217	-2	0.903190320706587	-2	0.552023702788012	-2	-2	0.504789289994811	-0.0335313340066732	0.603747302035389	0.0650977416776861	-2	0.502412667829495	-2	0.473991996329519	1.32688233543267	1.71851938914838	-2
T.SN1-165.ATCGACG.PMA+	-2	1.96745497807238	-2	1.55052767481886	-2	1.44718670048319	-2	0.552023702788012	-2	0.662143336380041	0.715781417041415	1.36032254052612	1.34272995258827	1.11931231872031	0.227357844401132	1.18126874407275	0.695003817118417	0.843759689241995	1.38429413303743	2.10823387177537	-2
T.SN1-165.ATCGCGC.PMA+	0.674042135706679	2.14232729089006	-2	1.42364680523773	-2	1.20417015241072	-2	-0.248177688338706	-2	-2	0.715781417041415	0.899037442980747	0.779276852262729	0.49992203794618	-2	0.962837674953648	-2	0.697095156297379	1.08730900182311	1.84074659289939	-2
T.SN1-165.ATCGTCG.PMA+	0.757478661049736	2.61781794368922	-2	1.92181375725191	-2	2.07555370724303	0.88692436922439	0.817215273223286	0.423601998993174	0.662143336380041	1.53399237014115	1.96343692954954	1.81964638362142	1.43395710862504	0.938916976045171	1.63528157368269	-2	1.17546720857915	2.04620902429905	2.4717347758143	-2
T.SN1-165.CATACGC.PMA+	-2	2.08912808991388	-2	1.09775954838397	-2	1.68125796127115	-2	-0.248177688338706	-2	-2	0.792205565188103	1.11145395748852	0.00671026282708548	0.712793604083868	-2	0.962837674953648	-2	0.776589439620908	1.23620191001415	1.36739565069226	-2
T.SN1-165.CGACGCG.PMA+	-0.142011469483406	0.890986870142186	-2	-0.280274774073362	-2	1.07924813776619	-2	0.194432715252793	-2	-2	-2	0.46622928617816	-2	-2	-2	-2	-2	-2	-2	1.18475193271858	-2
T.SN1-165.CGACGTA.PMA+	-2	1.54133120462168	-2	0.814545606281438	-2	1.04146565743125	-2	-2	-2	-2	0.622974507420114	0.899037442980747	0.603747302035389	-2	0.566784230979419	-2	-2	-2	0.347660311878509	1.71851938914838	-2
T.SN1-165.CGATAGC.PMA+	0.235803186427642	2.27825074046346	-2	1.45521766785203	-2	1.77816462955162	-0.150155524961282	0.980671619879775	-2	0.413885571617783	1.04911499942645	1.37886459107633	1.07974441165311	1.28243426395805	0.754955255628784	0.714320887629894	-2	0.776589439620908	1.23620191001415	2.31450371531578	-2
T.SN1-165.CGATCGC.PMA+	-2	1.6209697900127	-2	0.655568243203639	-2	0.845212705224666	-0.150155524961282	-2	-2	-2	-2	0.46622928617816	-1.8076853289812	0.334797439062059	-2	0.33843541185989	-2	-2	1.15310395490128	0.724450503082757	-2
T.SN1-165.CGCACTA.PMA+	-2	1.63124210294505	-2	1.09775954838397	-2	0.903190320706587	-2	-2	-2	-0.226582251318942	-2	0.593916731214611	0.903934461782626	-2	-2	0.0718430588749166	-2	-2	0.794257442424297	0.919189613425758	-2
T.SN1-165.CGCGATA.PMA+	-2	1.10653528146806	-2	-2	-2	-2	-2	-2	-2	-2	-2	-0.0335313340066732	0.479369548689464	0.0650977416776861	-2	0.0718430588749166	-2	-2	-2	1.12392124016932	-2
T.SN1-165.CGCGCTA.PMA+	0.674042135706679	2.21690484192244	-2	1.60771740283455	-2	1.81955609843887	0.672808069838724	0.659412799879915	-2	1.02503930427319	0.913673131602366	1.66205575234467	1.34272995258827	1.25915673761815	0.566784230979419	1.30491888453674	-2	0.901919155790477	1.73421311860061	2.32284367467812	-2
T.SN1-165.CGCTACG.PMA+	0.434742656579786	2.58633985543264	-2	1.64859881239878	-2	1.56822341980732	0.672808069838724	1.06313459211784	0.423601998993174	1.06421441407645	1.32628143659983	1.65249481977701	1.84519463456882	1.08499464463197	-2	1.74958091683189	-2	1.04054148472521	1.86466942037938	2.39672599185961	-2
T.SN1-165.CGTAGCG.PMA+	1.33688158379127	2.65203362031792	-2	1.99354413166317	-2	1.77086561757212	1.16754453563324	1.33374353924792	-2	0.747683326796113	1.32628143659983	1.86288058624315	0.954993234746232	1.71735182059839	1.02889413965925	1.7090993836001	-0.020203386088287	1.30056204189388	1.88210707792059	2.45984785341889	-2
T.SN1-165.CGTATGC.PMA+	-2	1.72247045798578	-2	-0.280274774073362	-2	0.903190320706587	-2	-2	-2	-2	-0.704777275913766	0.899037442980747	-2	0.712793604083868	-0.162447378389135	-0.744982887130989	-2	-0.00945624099444179	0.347660311878509	1.18475193271858	-2
T.SN1-165.CGTGACG.PMA+	-2	1.24993493916473	-2	-2	-2	0.602260635582815	-2	-2	-2	-2	0.341897944178871	0.840463461765527	0.479369548689464	-2	-2	0.502412667829495	-2	-2	0.347660311878509	1.32842306340342	-2
T.SN1-165.CTACGCG.PMA+	1.56491554547232	2.84371859849286	-2	2.13201773524968	-2	2.32838337226015	1.35617300084417	1.16330171896981	0.562551450044289	1.37279229666232	1.65511290920548	2.27398616874415	1.88090256173053	1.72559894231893	0.885810169546988	1.88750417878164	-0.020203386088287	1.590824693721	2.35068731147658	2.74842227469281	-2
T.SN1-165.CTAGACG.PMA+	1.03023887840536	2.63726965486658	-2	1.68596085002522	-2	1.5563247991516	0.75646055297219	0.409037567890312	-2	1.56340390149908	1.57051192470237	1.32067992411239	1.6903340656734	1.54606998817789	0.67098234683026	1.9303370962083	0.900615367864088	1.07840104273929	1.96012193103983	2.40705444089004	-2
T.SN1-165.CTAGCGC.PMA+	1.03023887840536	2.06736895546372	-2	1.48464821057653	-2	1.50517506392176	0.232409622143802	-2	-2	0.747683326796113	1.08626525287876	1.6224802871303	1.04200701144331	0.855016733346612	0.825292580081949	1.36511144900493	-2	-0.00945624099444179	1.63575201004283	2.28623664315666	-2
T.SN1-165.CTAGTCG.PMA+	0.887678526780965	1.85600424231638	-2	1.26774592083217	-2	1.04146565743125	-0.150155524961282	-0.248177688338706	-2	-2	0.913673131602366	1.07648375612139	-2	1.00696679822517	-2	1.15167298985554	-2	-2	1.18260558692159	1.55993212686496	-2
T.SN1-165.CTATCGC.PMA+	0.674042135706679	2.25231924945122	-2	1.3329325780304	-2	1.85126965508519	-2	0.817215273223286	-2	0.202350959917078	0.622974507420114	1.84463680147344	0.603747302035389	0.49992203794618	0.227357844401132	1.49387463692191	-2	0.843759689241995	1.70093458309064	2.23122008388611	-2
T.SN1-165.CTATGCG.PMA+	0.570669991585255	1.19811058476482	-2	0.183120456139543	-2	0.602260635582815	-2	-2	-2	-2	-2	0.593916731214611	0.00671026282708548	1.00696679822517	-2	-2	-2	-2	-2	1.36739565069226	-2
T.SN1-165.CTCGACG.PMA+	0.235803186427642	0.444065149973566	-2	-2	-2	0.301431191518751	-2	-0.248177688338706	-2	-2	0.341897944178871	0.593916731214611	-1.8076853289812	-2	0.227357844401132	0.0718430588749166	-2	-2	-0.644562204114283	1.28560527234706	-2
T.SN1-165.GACGCTA.PMA+	0.757478661049736	2.04836461150253	-2	1.58573673490826	-2	1.32225751983467	-2	-2	-2	0.662143336380041	1.28324113478145	1.32067992411239	0.479369548689464	1.20848731067234	0.429420097312692	1.04843769287907	-2	1.07840104273929	1.38429413303743	1.93095988382872	-2
T.SN1-165.GAGCGTA.PMA+	0.987714894042794	2.35560500047633	-2	1.75223654133349	-2	1.85126965508519	0.569103685932013	0.194432715252793	-2	1.02503930427319	1.15220708864964	1.77030472527065	1.65336276268945	1.00696679822517	1.02889413965925	1.44993935792968	-2	1.14545937583575	1.52148711664726	2.23880390453661	-2
T.SN1-165.GATACGC.PMA+	0.570669991585255	2.23243734055665	-2	1.19101693698558	-2	1.64347092070396	-2	-2	-2	0.555517157909694	-2	1.29941351309589	0.846063020126646	0.712793604083868	-2	1.11991192336326	-2	0.473991996329519	1.32688233543267	2.23629065027357	-2
T.SN1-165.GATCGCG.PMA+	0.235803186427642	2.4452618167303	-2	1.47018219150658	-2	1.71601878109972	-2	0.659412799879915	-2	1.24535214499513	0.341897944178871	1.89721842364352	1.17654184994712	1.04773073607254	0.227357844401132	0.962837674953648	-2	0.59971516390152	1.57085445585784	2.17984504657603	-2
T.SN1-165.GCGCATA.PMA+	1.03023887840536	2.3478764536074	-2	1.45521766785203	-2	1.66277528268842	-2	0.194432715252793	-2	0.934169875868028	1.0084870468846	1.68056843401577	1.63362569155037	1.25915673761815	0.67098234683026	1.65494520938333	-2	-2	1.63575201004283	2.22608961649694	-2
T.SN1-165.GCGCGTA.PMA+	-2	1.65108535287673	-2	0.876476233865309	-2	1.14618537206777	-2	-2	-2	-2	0.963662404510213	0.840463461765527	0.304398086941509	-0.79126302304777	0.566784230979419	0.502412667829495	-2	-2	0.91522528215229	1.78747557610849	-2
T.SN1-165.GTATGCG.PMA+	0.757478661049736	1.85600424231638	-2	1.19101693698558	-2	1.11400509887435	-2	-2	-2	-2	1.20944379120387	1.1739346091519	1.00067571114627	0.334797439062059	-2	1.11991192336326	-2	0.296327611945348	1.40186031919894	1.76568443343214	-2
T.SN1-165.GTCGACG.PMA+	0.570669991585255	2.08199549377346	-2	1.31227206811857	-2	1.54409097981446	0.672808069838724	0.194432715252793	-2	-0.226582251318942	0.913673131602366	1.11145395748852	1.07974441165311	1.00696679822517	0.429420097312692	1.44993935792968	-2	0.776589439620908	1.58236672686668	2.04650348180732	-2
T.SN1-165.GTCGCTA.PMA+	0.757478661049736	2.36319841420852	-2	1.47018219150658	-2	1.82608678406456	-2	0.659412799879915	-2	0.747683326796113	1.12048651911552	1.66205575234467	1.55649030378942	0.49992203794618	0.938916976045171	1.54629452877815	-2	0.697095156297379	1.67418753411545	2.27021782396909	-2
T.SN1-165.TACGTCG.PMA+	-0.142011469483406	1.9231410314317	-2	0.93066766815332	-2	1.38024468885875	0.232409622143802	0.194432715252793	-2	-0.226582251318942	1.12048651911552	1.07648375612139	1.04200701144331	0.0650977416776861	-0.162447378389135	0.856118043486493	-2	0.473991996329519	1.40186031919894	1.62636225201434	-2
T.SN1-165.TAGCACG.PMA+	-0.142011469483406	1.376214229822	-2	0.655568243203639	-2	0.000802021431817498	-2	-2	-2	-2	-2	0.692467657315479	-2	-2	-2	0.0718430588749166	-2	-2	0.347660311878509	1.40315711028927	-2
T.SN1-165.TAGCGCG.PMA+	-2	2.0119091638995	-2	1.35265468735463	-2	1.66277528268842	0.432599311171294	0.878792047209929	-2	0.202350959917078	0.857172227490244	0.284587862359716	1.07974441165311	1.11931231872031	-0.162447378389135	0.962837674953648	-2	0.59971516390152	1.28390458811023	1.12392124016932	-2
T.SN1-165.TAGTGCG.PMA+	0.235803186427642	1.95799080173311	-2	1.06162116989604	-2	1.49138758862496	-2	-0.248177688338706	-2	-0.226582251318942	-0.704777275913766	1.41373043422411	1.34272995258827	0.0650977416776861	0.938916976045171	0.856118043486493	-2	0.59971516390152	1.58236672686668	2.06930590414584	-2
T.SN1-165.TATGCGC.PMA+	-2	1.16967826256698	-2	0.183120456139543	-2	0.602260635582815	-2	-2	-2	-2	0.341897944178871	0.692467657315479	-1.8076853289812	-2	-2	-2	-2	0.296327611945348	0.508757624861586	1.21224439477455	-2
T.SN1-165.TCACGCG.PMA+	0.434742656579786	2.30055229203236	-2	1.45521766785203	-2	1.54409097981446	0.232409622143802	0.817215273223286	-2	0.819115742771758	-2	1.41373043422411	1.2791093694465	0.334797439062059	0.227357844401132	1.20897567690306	-2	0.999063587694098	1.52148711664726	2.06930590414584	-2
T.SN1-165.TCGCACG.PMA+	-0.142011469483406	1.31764826629252	-2	0.183120456139543	-2	0.954331696108065	-2	-2	-2	-2	0.0782187440315877	0.950642120057105	-1.8076853289812	-0.79126302304777	-2	0.714320887629894	-2	-2	-2	1.45181914607921	-2
T.SN1-165.TCGCGCG.PMA+	-2	1.10653528146806	-2	0.402171164440596	-2	0.602260635582815	-2	-2	-2	-0.226582251318942	-2	0.284587862359716	0.846063020126646	-0.79126302304777	-2	-0.744982887130989	-2	-2	-2	0.919189613425758	-2
T.SN1-165.TCGTACG.PMA+	-2	1.58860926388413	-2	1.0222004624648	-2	0.699130527155035	-2	-2	-2	-0.226582251318942	-2	-2	-2	0.619271817912641	-2	0.0718430588749166	-2	-2	1.15310395490128	1.30754163865046	-2
T.SN1-165.TCGTGCG.PMA+	0.757478661049736	2.17834411426191	-2	1.66768148598099	-2	1.39797211798275	0.232409622143802	-2	-2	0.413885571617783	1.0084870468846	0.46622928617816	0.954993234746232	1.11931231872031	0.566784230979419	0.962837674953648	0.597096571796412	-2	1.23620191001415	1.76568443343214	-2
T.SN1-165.TGCGACG.PMA+	-2	1.57726345134925	-2	0.183120456139543	-2	0.000802021431817498	-2	-2	-2	-2	-2	-2	-2	-0.79126302304777	-2	0.33843541185989	-2	-2	0.626000687756174	1.01292709342242	-2
T.SN1-165.TGCGTCG.PMA+	-0.142011469483406	2.38877616161787	-2	1.58573673490826	-2	1.59108519019112	-0.150155524961282	0.552023702788012	-2	0.880441764790695	1.12048651911552	1.68056843401577	1.17654184994712	1.04773073607254	0.986231586690134	1.25959135098596	-2	0.296327611945348	1.86466942037938	2.3984645481285	-2
T.SN1-165.TGTCGCG.PMA+	0.434742656579786	1.376214229822	-2	0.183120456139543	-2	1.11400509887435	-2	0.409037567890312	-2	-2	-2	-2	-2	-2	-2	-2	-2	0.296327611945348	1.08730900182311	1.05316035996684	-2
T.SN1-166.ACACGCG.Mix	-2	1.33806047346526	-2	0.655568243203639	-2	1.11400509887435	-2	-2	-2	-2	-0.704777275913766	0.772739411109722	1.14661079375143	-2	-2	0.714320887629894	-2	-2	-2	1.26250167386458	-2
T.SN1-166.ACGCGCG.Mix	-2	0.57750676931475	-2	-2	-2	0.301431191518751	-2	-2	-2	-2	0.0782187440315877	0.46622928617816	0.00671026282708548	0.334797439062059	-2	-0.744982887130989	-2	-2	-2	0.362130146821632	-2
T.SN1-166.ACGTACG.Mix	-2	-2	-2	-2	-2	-2	-2	-2	-2	-2	-2	-2	-2	-2	-2	-2	-2	-2	-2	-2	-2
T.SN1-166.ACTACGC.Mix	0.570669991585255	2.32996733742538	-2	0.74229105382538	-2	1.51853826533127	0.569103685932013	-2	-2	0.934169875868028	-2	1.66205575234467	1.3620217526613	1.25915673761815	-2	-0.744982887130989	-2	1.14545937583575	1.61517849753157	2.05038799967001	-2
T.SN1-166.ACTAGCG.Mix	-2	-0.107832857726605	-2	-2	-2	-2	-2	-2	-2	-2	-2	-2	-2	-2	-2	-2	-2	0.296327611945348	-2	0.518794377668105	-2
T.SN1-166.ACTCGCG.Mix	-2	1.63124210294505	-2	0.655568243203639	-2	-2	-2	-2	-2	-2	-2	1.03844913602887	0.00671026282708548	-2	-2	0.0718430588749166	-2	0.296327611945348	1.32688233543267	1.59441610555257	-2
T.SN1-166.AGCGCTA.Mix	-2	-2	-2	-2	-2	-2	-2	-2	-2	-2	0.504789289994811	-2	-2	-2	-2	-2	-2	-2	-2	-2	-2
T.SN1-166.AGTACGC.Mix	-2	1.42781268565069	-2	0.814545606281438	-2	0.477388759798587	-2	-2	-2	-2	-0.704777275913766	0.284587862359716	-1.8076853289812	-0.79126302304777	-2	-0.744982887130989	-2	-2	-2	1.21224439477455	-2
T.SN1-166.AGTCGCG.Mix	-2	-2	-2	0.655568243203639	-2	-2	-2	-2	-2	-2	-2	-2	0.954993234746232	-2	-2	-0.744982887130989	-2	-0.00945624099444179	1.00973521189026	0.919189613425758	-2
T.SN1-166.ATCGACG.Mix	-2	2.33601947297936	-2	1.21812768416731	-2	1.04146565743125	0.672808069838724	0.552023702788012	-2	0.819115742771758	1.12048651911552	1.32067992411239	1.39821041930287	1.18074818664077	-2	1.53377071382184	-0.020203386088287	0.901919155790477	1.62558706912869	2.16820903154642	-2
T.SN1-166.ATCGTCG.Mix	1.10452427178832	2.32793107048892	-2	1.91128801351836	-2	1.00008026882601	1.19611238544405	0.980671619879775	-2	0.819115742771758	1.50782004029596	1.93412306162264	1.64360633954431	0.49992203794618	0.885810169546988	1.47971771267056	-0.020203386088287	0.999063587694098	1.96485663551864	2.35276530064166	-2
T.SN1-166.ATGCGCG.Mix	0.235803186427642	-2	-2	-2	-2	-2	-0.150155524961282	-2	-2	-2	-2	-2	-2	-2	-2	-2	-2	-2	-2	1.05316035996684	-2
T.SN1-166.CATACGC.Mix	0.570669991585255	1.57726345134925	-2	0.876476233865309	-2	0.845212705224666	-2	0.409037567890312	0.218055760599217	0.413885571617783	1.08626525287876	1.14381692876851	0.304398086941509	-0.79126302304777	-2	0.856118043486493	-2	-2	1.2102300152433	1.76568443343214	-2
T.SN1-166.CGATAGC.Mix	0.434742656579786	1.16967826256698	-2	-2	-2	-2	-2	-2	-2	-2	0.504789289994811	0.772739411109722	0.700320376934468	-2	-2	0.621165287117197	-2	-2	0.626000687756174	1.12392124016932	-2
T.SN1-166.CGCACTA.Mix	0.570669991585255	2.09265093550311	-2	1.16210045907004	-2	0.477388759798587	1.02969588296771	1.13241038158041	-0.185636576961912	-2	1.41825725383974	1.44600401521084	1.20454242530876	1.34560326828814	-0.162447378389135	0.962837674953648	-2	1.04054148472521	1.87056011103062	1.99256293526377	-2
T.SN1-166.CGCGCTA.Mix	-2	-2	-2	-2	-2	-2	-2	-2	-2	-2	-2	-2	-2	0.712793604083868	-2	-2	0.29104577475738	-2	-2	0.362130146821632	-2
T.SN1-166.CGCTACG.Mix	0.674042135706679	1.98127542349341	-2	1.0222004624648	-2	0.778285023519432	-2	0.552023702788012	-2	-2	0.715781417041415	0.772739411109722	0.479369548689464	-2	0.429420097312692	0.502412667829495	-2	1.17546720857915	1.43499489178969	1.87100127311841	-2
T.SN1-166.CGCTAGC.Mix	-2	1.22479532868461	-2	0.655568243203639	-2	-2	-0.150155524961282	-2	-2	-2	-2	0.772739411109722	0.304398086941509	0.0650977416776861	-2	0.502412667829495	-2	-2	0.91522528215229	1.76568443343214	-2
T.SN1-166.CGTACGC.Mix	-2	-2	-2	-2	-2	-2	-2	-2	-2	-2	-2	-2	-1.8076853289812	-2	-2	0.0718430588749166	-2	-2	-2	0.362130146821632	-2
T.SN1-166.CGTAGCG.Mix	0.887678526780965	2.56203117412169	-2	1.56258398837193	-2	1.44718670048319	0.432599311171294	0.552023702788012	0.752215516289244	0.981976895866727	1.55867669854928	1.54314507689356	1.46263112052031	1.52063691755255	0.938916976045171	1.64522467131036	-2	1.60182607747063	2.02623366076438	2.32490387821132	-2
T.SN1-166.CGTATCG.Mix	-2	1.03262400994704	-2	0.547094498980463	-2	-2	-2	-2	-2	-2	-2	1.11145395748852	0.00671026282708548	-2	-2	1.11991192336326	-2	-2	1.00973521189026	1.70158638911063	-2
T.SN1-166.CGTCGTA.Mix	-2	1.57726345134925	-2	0.655568243203639	-2	0.477388759798587	-2	-2	-2	-2	-2	1.03844913602887	0.903934461782626	-2	-2	0.856118043486493	-2	-2	0.965046062845807	1.50923118217696	-2
T.SN1-166.CGTGACG.Mix	-2	1.55364191771535	-2	1.42364680523773	-2	1.00008026882601	-2	-2	0.667655941667617	0.747683326796113	0.792205565188103	1.11145395748852	1.53167776477229	-2	0.825292580081949	1.62510548585521	-2	0.296327611945348	1.34687484776983	1.58322294414633	-2
T.SN1-166.CGTGTCG.Mix	0.757478661049736	-2	-2	-2	-2	0.845212705224666	-2	-2	-2	-2	-2	-2	-2	-2	-2	-0.744982887130989	-2	-2	1.00973521189026	1.32842306340342	-2
T.SN1-166.CTACGCG.Mix	1.16793992168636	2.08912808991388	-2	1.62863896594761	-2	0.602260635582815	0.826573132625731	-2	-2	-0.226582251318942	1.43452648565826	0.692467657315479	-2	1.43395710862504	-2	1.23502048445276	-2	0.59971516390152	1.70949631899584	2.16227198550777	-2
T.SN1-166.CTAGACG.Mix	-2	2.00766300249684	-2	1.55052767481886	-2	0.778285023519432	-2	-2	-2	-2	1.61486921213317	0.46622928617816	0.479369548689464	1.96923745166269	-2	0.502412667829495	-2	1.20353496161618	1.98329556001517	1.98363590013929	-2
T.SN1-166.CTAGCGC.Mix	-2	0.943500960687469	-2	-2	-2	-2	-2	-2	-2	-2	-2	0.772739411109722	-2	-2	-2	-2	-2	-2	0.508757624861586	1.32842306340342	-2
T.SN1-166.CTAGTCG.Mix	-2	-2	-2	-2	-2	-2	-2	-2	-2	-2	-2	-0.0335313340066732	0.479369548689464	-2	-0.162447378389135	0.502412667829495	-2	-2	-2	1.05316035996684	-2
T.SN1-166.CTATCGC.Mix	-2	1.71416313890552	-2	1.09775954838397	-2	0.699130527155035	-2	-2	-2	0.413885571617783	1.0084870468846	0.772739411109722	0.479369548689464	0.712793604083868	-2	0.621165287117197	-2	-2	1.54687187251859	1.26250167386458	-2
T.SN1-166.CTATGCG.Mix	0.757478661049736	1.71416313890552	-2	0.547094498980463	-2	0.602260635582815	-2	-2	0.218055760599217	0.202350959917078	-2	-2	-2	0.49992203794618	-2	0.856118043486493	-2	-2	1.30592487928886	1.71013541042047	-2
T.SN1-166.GACGCTA.Mix	0.434742656579786	1.2736986009974	-2	0.93066766815332	-2	-2	-2	-2	-2	-2	-2	0.996760995687023	-2	1.36477062035301	-2	0.790981038603137	-2	-2	0.626000687756174	1.57173364996192	-2
T.SN1-166.GAGCGTA.Mix	0.887678526780965	2.63324633320403	-2	1.79605005741523	-2	1.00008026882601	0.569103685932013	1.13241038158041	-2	1.26936105316735	1.63545703943166	1.32067992411239	1.56838445239942	1.46481298733914	0.825292580081949	1.52087499660211	-0.020203386088287	1.25475252533139	2.07271554120402	2.14706426929304	-2
T.SN1-166.GATACGC.Mix	0.434742656579786	1.56561326338765	-2	1.58573673490826	-2	0.000802021431817498	-2	-2	0.218055760599217	0.202350959917078	1.0084870468846	-2	0.954993234746232	1.7089450519774	-2	0.0718430588749166	0.597096571796412	0.776589439620908	1.96485663551864	1.98812235448651	-2
T.SN1-166.GATCGCG.Mix	0.434742656579786	-0.107832857726605	-2	0.547094498980463	-2	0.301431191518751	-2	-2	-2	-2	-2	-0.0335313340066732	-2	0.0650977416776861	-0.162447378389135	-2	-2	-2	0.0887358290016299	0.919189613425758	-2
T.SN1-166.GCATACG.Mix	-2	0.250451790808535	-2	-2	-2	-2	-2	-2	-2	-2	-2	-0.0335313340066732	-2	-2	-2	-2	-2	-2	-0.644562204114283	0.919189613425758	-2
T.SN1-166.GCGACTA.Mix	-2	-2	-2	-0.280274774073362	-2	-2	-2	-2	-2	-2	-2	-2	-2	-2	-2	0.33843541185989	-2	-2	-2	0.518794377668105	-2
T.SN1-166.GCGCATA.Mix	-2	1.24993493916473	-2	0.655568243203639	-2	-2	-2	-2	-2	0.202350959917078	0.341897944178871	1.34095340009099	1.20454242530876	0.334797439062059	-2	0.790981038603137	-2	1.04054148472521	1.23620191001415	1.67488071204241	-2
T.SN1-166.GTACGCG.Mix	-2	1.8311023993427	-2	1.13112043228192	-2	-2	-2	-2	-0.185636576961912	-2	-0.704777275913766	1.79187090060974	0.603747302035389	0.49992203794618	0.754955255628784	1.47971771267056	-2	1.17546720857915	1.36598737659855	2.03862863161612	-2
T.SN1-166.GTATCGC.Mix	-2	0.250451790808535	-2	-2	-2	-2	-2	-2	-0.185636576961912	-2	-2	-2	-2	-2	-2	-0.744982887130989	-2	0.473991996329519	-2	0.633683691436988	-2
T.SN1-166.GTATGCG.Mix	-2	1.44373427831548	-2	0.655568243203639	-2	-2	-2	-2	-2	0.202350959917078	-2	-2	0.603747302035389	-0.79126302304777	-2	0.621165287117197	-2	-2	-2	1.58322294414633	-2
T.SN1-166.GTCGACG.Mix	-2	0.990344640597757	-2	-0.280274774073362	-2	0.477388759798587	0.232409622143802	-2	-2	-2	-2	-0.0335313340066732	-2	0.619271817912641	-2	-2	-2	0.296327611945348	0.347660311878509	1.43619655573772	-2
T.SN1-166.GTCGCTA.Mix	-2	1.67924732970693	-2	-2	-2	-2	-2	-2	-2	-2	1.15220708864964	-2	0.479369548689464	0.855016733346612	-2	0.0718430588749166	-2	-2	1.05025184045058	1.32842306340342	-2
T.SN1-166.GTGCGTA.Mix	-0.142011469483406	0.57750676931475	-2	0.547094498980463	-2	0.699130527155035	-2	-2	-2	-2	-2	-2	-2	0.0650977416776861	-2	-0.744982887130989	-2	-2	-0.644562204114283	0.919189613425758	-2
T.SN1-166.TAGCACG.Mix	0.674042135706679	2.22988686253355	-2	1.37151994966081	-2	0.954331696108065	0.75646055297219	0.194432715252793	-2	-2	1.36543825258311	1.34095340009099	1.6722417143378	0.712793604083868	0.566784230979419	1.25959135098596	0.470490675820649	1.11322321442459	1.52148711664726	2.23629065027357	-2
T.SN1-166.TAGTGCG.Mix	-2	2.27595628149726	-2	1.16210045907004	-2	0.301431191518751	0.232409622143802	0.659412799879915	-2	-2	-2	0.840463461765527	-2	0.0650977416776861	0.885810169546988	0.621165287117197	-2	-0.00945624099444179	1.87637196950764	1.55993212686496	-2
T.SN1-166.TCACGCG.Mix	-2	1.03262400994704	-2	0.183120456139543	-2	0.903190320706587	-2	-2	-2	-2	-2	-2	0.304398086941509	-2	-0.162447378389135	0.502412667829495	-2	-2	-2	1.08998036862311	-2
T.SN1-166.TCGACGC.Mix	-2	-2	-2	-2	-2	-2	-2	-2	-2	-2	-2	-0.0335313340066732	-2	-2	-0.162447378389135	-2	-2	-2	-2	-2	-2
T.SN1-166.TCGCACG.Mix	-2	-2	-2	-2	-2	0.602260635582815	-2	-2	-2	-2	-2	-2	0.603747302035389	-2	-2	0.621165287117197	-2	-0.00945624099444179	-2	1.08998036862311	-2
T.SN1-166.TCGCGCG.Mix	-2	-2	-2	0.547094498980463	-2	-2	-2	-2	-2	-0.226582251318942	-2	-0.0335313340066732	-2	0.789701257074403	-2	-2	-2	-2	0.508757624861586	0.863449655796367	-2
T.SN1-166.TCGTGCG.Mix	-2	-2	-2	0.655568243203639	-2	-2	-2	-2	-2	-2	-2	-2	-2	-2	-2	-2	-2	-2	-2	0.518794377668105	-2
T.SN1-166.TCTAGCG.Mix	-2	-2	-2	0.547094498980463	-2	-2	-2	-2	-2	-2	-2	-2	-2	-2	-2	-2	-2	-2	-2	0.799487468023326	-2
T.SN1-166.TGCGCTA.Mix	-2	-2	-2	0.183120456139543	-2	-2	-2	-2	-2	-2	0.504789289994811	-2	1.43161415014569	-2	-2	-0.744982887130989	-2	-2	-2	-2	-2
T.SN1-166.TGCGTCG.Mix	-2	-2	-2	-2	-2	-2	-2	-2	-2	-2	0.0782187440315877	-2	-2	0.0650977416776861	-2	0.0718430588749166	-2	-2	-2	0.799487468023326	-2
T.SN1-166.TGTCGCG.Mix	0.674042135706679	2.34000787663815	-2	1.56258398837193	-2	1.38024468885875	1.02969588296771	-2	-2	0.880441764790695	0.341897944178871	1.55540519779952	1.07974441165311	0.961976542488335	0.227357844401132	1.36511144900493	-2	1.321773635914	1.76512212371931	2.07299256994683	-2
T.SN1-167.ACGACGC.PMA-	-2	-2	-2	-2	-2	-2	-2	-2	-2	-2	-2	-2	-2	0.0650977416776861	-2	-2	-2	-2	-2	-2	-2
T.SN1-167.ACGATCG.PMA-	-2	-2	-2	-2	-2	-2	-2	-2	-2	-2	-2	-2	-2	-2	0.227357844401132	-2	-2	-2	-2	-2	-2
T.SN1-167.ACGCGCG.PMA-	-2	-2	-2	-2	-2	-2	-2	-2	-2	-2	-2	-2	-2	-2	-2	-2	-2	-2	-2	-2	-2
T.SN1-167.ACGCGTA.PMA-	-2	-2	-2	-2	-2	-2	-2	-2	-2	-2	-2	0.899037442980747	-2	-2	-2	-2	-2	-2	-2	0.114654879558188	-2
T.SN1-167.ACGTACG.PMA-	-2	-2	-2	-2	-2	0.778285023519432	-2	-2	-2	-2	-2	0.899037442980747	-2	-2	-2	-2	-2	-2	0.858939595825551	-2	-2
T.SN1-167.ACTACGC.PMA-	-2	-2	-2	-2	-2	-2	-2	-2	-2	-2	-2	-2	-2	-2	-2	-2	-2	-2	0.508757624861586	-2	-2
T.SN1-167.ACTAGCG.PMA-	-2	-2	-2	-2	-2	0.778285023519432	-2	-2	-2	-2	-2	0.692467657315479	-2	-2	-2	0.33843541185989	-2	-2	1.41874352987439	-2	-2
T.SN1-167.ACTCGCG.PMA-	-2	-2	-2	-2	-2	0.000802021431817498	-2	-2	-2	-2	-2	-2	-2	-2	-2	-0.744982887130989	-2	-2	-2	0.362130146821632	-2
T.SN1-167.AGCGCTA.PMA-	-2	-2	-2	-2	-2	0.000802021431817498	-2	-2	-2	-2	-2	-2	-2	-2	-2	-2	-2	-2	-2	0.362130146821632	-2
T.SN1-167.AGTACGC.PMA-	-2	-2	-2	-2	-2	-2	-2	-2	-2	-2	-2	-2	-2	-2	-2	-2	-2	-2	-2	-2	-2
T.SN1-167.AGTCGCG.PMA-	-2	-2	-2	-2	-2	0.000802021431817498	-2	-2	-2	-2	-2	-2	-2	-2	-2	-2	-2	-2	-2	0.863449655796367	-2
T.SN1-167.ATACGCG.PMA-	-2	-2	-2	-2	-2	0.699130527155035	-2	-2	-2	-2	-2	-2	-2	-2	-2	0.790981038603137	-2	-2	-2	-2	-2
T.SN1-167.ATAGCGC.PMA-	-2	-2	-2	-2	-2	0.778285023519432	-2	-2	-2	-2	-2	-2	-2	-2	-2	-2	-2	-2	-2	0.114654879558188	-2
T.SN1-167.ATCGACG.PMA-	-2	-2	-2	-2	-2	0.301431191518751	-2	-2	-2	-2	-2	-2	-2	-2	-2	-2	-2	-2	-2	-2	-2
T.SN1-167.ATCGCGC.PMA-	-2	-2	-2	-2	-2	0.000802021431817498	-2	-2	-2	0.555517157909694	-2	-2	-2	-2	-2	-2	-2	-2	-2	-2	-2
T.SN1-167.ATCGTCG.PMA-	-2	-2	-2	-2	-2	0.954331696108065	-2	-2	0.937125240392114	-2	-2	-2	-2	-2	-2	-2	-2	-2	1.12145126802926	1.08998036862311	-2
T.SN1-167.ATGCGCG.PMA-	-2	-2	-2	-2	-2	0.845212705224666	-2	-2	-2	-2	-2	-2	-2	-0.79126302304777	-2	-0.744982887130989	-2	-2	-2	-2	-2
T.SN1-167.CGATAGC.PMA-	-2	-2	-2	-2	-2	-2	-2	-2	-2	-2	-2	-2	-2	-2	-2	-2	-2	-2	-2	-2	-2
T.SN1-167.CGATCGC.PMA-	-2	-2	-2	0.876476233865309	-2	1.79935329152766	-2	-2	-2	-2	-2	0.950642120057105	1.30136798265299	-2	-0.162447378389135	0.621165287117197	-2	-2	0.91522528215229	1.58322294414633	-2
T.SN1-167.CGCACTA.PMA-	-2	-2	-2	-2	-2	0.301431191518751	-2	-2	-2	-2	-2	0.899037442980747	-2	-2	-2	-2	-2	-2	-2	1.21224439477455	-2
T.SN1-167.CGCGACG.PMA-	-2	-2	-2	-2	-2	-2	-2	-2	-2	-2	-2	-2	1.17654184994712	-2	-2	-2	-2	-2	-2	-2	-2
T.SN1-167.CGCGCTA.PMA-	-2	-2	-2	-2	-2	-2	-2	-2	-2	-2	-2	-2	-2	-2	-2	-2	-2	-2	-2	-2	-2
T.SN1-167.CGCTACG.PMA-	-2	-2	-2	-2	-2	-2	-2	-2	-2	-2	-2	-2	0.700320376934468	-2	-2	-2	-2	-2	-2	-2	-2
T.SN1-167.CGCTAGC.PMA-	-2	-2	-2	-2	-2	-2	-2	-2	-2	-2	-2	-2	-2	0.334797439062059	0.566784230979419	-2	-2	-2	-2	0.114654879558188	-2
T.SN1-167.CGTACGC.PMA-	-2	-2	-2	-2	-2	-2	-2	-2	-2	-2	-2	-2	-2	-2	-2	-2	-2	-2	-2	-2	-2
T.SN1-167.CGTAGCG.PMA-	-2	-2	-2	0.547094498980463	-2	-2	-2	-2	-2	-2	-2	-2	0.846063020126646	1.18074818664077	-2	-2	-2	-2	-2	0.863449655796367	-2
T.SN1-167.CGTATCG.PMA-	-2	-2	-2	0.183120456139543	-2	1.2553171007271	-2	-2	-2	-2	-2	1.25347604139633	0.903934461782626	-2	-2	-2	-2	-2	1.23620191001415	1.28560527234706	-2
T.SN1-167.CGTATGC.PMA-	-2	-2	-2	-2	-2	-2	-2	-2	-2	-2	-2	-2	-2	-2	-2	-2	-2	-2	-2	-2	-2
T.SN1-167.CGTCGTA.PMA-	-2	-2	-2	-2	-2	-2	-2	-2	-2	-2	-2	-2	-2	-2	-2	-2	-2	-2	-2	-2	-2
T.SN1-167.CGTGACG.PMA-	-2	-2	-2	-2	-2	0.845212705224666	-2	-2	-2	-2	-2	-2	0.779276852262729	-2	-2	-2	-2	-2	-2	-0.519803844614971	-2
T.SN1-167.CGTGCTA.PMA-	-2	-2	-2	-2	-2	-2	-2	-2	-2	-2	-2	-2	-2	-2	-2	-2	-2	-2	0.0887358290016299	-2	-2
T.SN1-167.CGTGTCG.PMA-	-2	-2	-2	-2	-2	-2	-2	-2	-2	-2	-2	-2	-2	-2	-2	-2	-2	-2	-2	-2	-2
T.SN1-167.CTACGCG.PMA-	-2	-2	-2	-2	-2	-2	-2	-2	-2	-2	-2	-2	-2	-2	-2	-2	-2	-2	-2	-2	-2
T.SN1-167.CTAGACG.PMA-	-2	-2	-2	-2	-2	-2	-2	-2	-2	-2	-2	-2	-2	-2	-2	-2	-2	0.697095156297379	1.41874352987439	-2	-2
T.SN1-167.CTAGCGC.PMA-	-2	-2	-2	-2	-2	0.778285023519432	-2	-2	-2	-2	-2	-2	-2	-2	-2	-2	-2	-2	0.794257442424297	-2	-2
T.SN1-167.CTAGTCG.PMA-	-2	-2	-2	-2	-2	-2	-2	-2	-2	-2	-2	-2	0.603747302035389	-2	-2	-0.744982887130989	-2	0.296327611945348	-2	0.633683691436988	-2
T.SN1-167.CTATCGC.PMA-	-2	-2	-2	0.402171164440596	-2	-2	-2	-2	-2	-2	-2	-2	-2	-2	-2	-2	-2	0.296327611945348	-2	-2	-2
T.SN1-167.CTATGCG.PMA-	-2	-2	-2	-2	-2	-2	-2	-2	-2	-2	-2	-2	-2	-2	-2	-2	-2	-2	-2	-2	-2
T.SN1-167.CTCGACG.PMA-	-2	-2	-2	0.183120456139543	-2	-2	-2	-2	-2	-2	-2	-2	-2	-2	-2	-2	-2	-2	-2	-2	-2
T.SN1-167.CTCGCTA.PMA-	-2	-2	-2	-2	-2	-2	-2	-2	-2	-2	-2	-2	-2	-2	-2	-2	-2	-2	-2	-2	-2
T.SN1-167.GACGCTA.PMA-	-2	-2	-2	-2	-2	-2	-2	-2	-2	-2	-2	-2	-2	-2	-2	-2	-2	-2	-2	-2	-2
T.SN1-167.GAGCGTA.PMA-	-2	-2	-2	0.655568243203639	-2	1.69898605928813	-2	-2	-2	-2	-2	1.6427186574688	1.602229017702	-2	-2	-2	-2	0.999063587694098	1.50821573968171	1.65611863737236	-2
T.SN1-167.GATACGC.PMA-	-2	-2	-2	0.183120456139543	-2	-2	-2	-2	-2	-2	-2	0.996760995687023	-2	0.855016733346612	0.429420097312692	-2	-2	-2	0.347660311878509	1.05316035996684	-2
T.SN1-167.GATAGCG.PMA-	-2	-2	-2	-0.280274774073362	-2	0.699130527155035	-2	-2	-2	-2	-2	-2	0.779276852262729	-2	-2	-2	-2	-2	-2	-2	-2
T.SN1-167.GATCGCG.PMA-	-2	-2	-2	-2	-2	-2	-2	-2	-2	-2	-2	-2	-2	-2	-2	-2	-2	-2	-2	-2	-2
T.SN1-167.GCATACG.PMA-	-2	-2	-2	-2	-2	0.845212705224666	-2	-2	-2	-2	-2	-2	-2	-2	-2	-2	-2	-2	-2	-0.519803844614971	-2
T.SN1-167.GCGACTA.PMA-	-2	-2	-2	-2	-2	-2	-2	-2	-2	-2	-2	-2	-2	-2	-2	-2	-2	-2	-2	-0.519803844614971	-2
T.SN1-167.GCGATCG.PMA-	-2	-2	-2	0.655568243203639	-2	0.477388759798587	-2	-2	-2	0.202350959917078	-2	1.41373043422411	1.68138209725527	-2	-2	-2	-2	-2	1.70093458309064	1.82152749113004	-2
T.SN1-167.GCGCATA.PMA-	-2	-2	-2	0.547094498980463	-2	1.23049614013145	-2	-2	-2	-2	-2	0.593916731214611	-2	-2	-2	-2	-2	-2	0.0887358290016299	0.919189613425758	-2
T.SN1-167.GCGCGTA.PMA-	-2	-2	-2	-2	-2	-2	-2	-2	-2	-2	-2	-2	-2	-2	-2	-2	-2	-2	-2	-2	-2
T.SN1-167.GCGTACG.PMA-	-2	-2	-2	-2	-2	-2	-2	-2	-2	-2	-2	1.1739346091519	-2	-2	-2	-2	-2	-2	-2	-2	-2
T.SN1-167.GCGTCTA.PMA-	-2	-2	-2	-2	-2	-2	-2	-2	-2	-2	-2	-0.0335313340066732	-2	-2	-2	-2	-2	-2	0.858939595825551	-0.519803844614971	-2
T.SN1-167.GCTAGCG.PMA-	-2	-2	-2	-2	-2	-2	-2	-2	-2	-2	-2	0.840463461765527	-2	-2	-2	-2	-2	-2	1.08730900182311	-2	-2
T.SN1-167.GTACGCG.PMA-	-2	-2	-2	-2	-2	-2	-2	-2	-2	-2	-2	-2	-2	1.00696679822517	-2	-2	-2	-2	-2	-0.519803844614971	-2
T.SN1-167.GTATCGC.PMA-	-2	-2	-2	-2	-2	-2	-2	-2	-2	-2	-2	0.840463461765527	-2	-2	-2	-2	-2	-2	0.626000687756174	0.799487468023326	-2
T.SN1-167.GTATGCG.PMA-	-2	-2	-2	0.655568243203639	-2	0.477388759798587	-2	-2	-2	-2	-2	0.840463461765527	-2	-2	-2	-2	-2	-2	-2	-2	-2
T.SN1-167.GTCGACG.PMA-	-2	-2	-2	-2	-2	-2	-2	-2	-2	-2	-2	-2	1.00067571114627	-2	-2	-2	-2	-2	-2	0.799487468023326	-2
T.SN1-167.GTCGCTA.PMA-	-2	-2	-2	-2	-2	-2	-2	-2	-2	-2	-2	-2	-2	-2	-2	-2	-2	-2	-2	-0.519803844614971	-2
T.SN1-167.GTGCGTA.PMA-	-2	-2	-2	-2	-2	0.000802021431817498	-2	-2	-2	0.202350959917078	-2	-2	-2	-2	-2	-2	-2	-2	-2	-2	-2
T.SN1-167.TACGACG.PMA-	-2	-2	-2	-2	-2	0.000802021431817498	-2	-2	-2	-2	-2	-2	0.846063020126646	-2	-2	-2	-2	-2	1.26070787472614	0.799487468023326	-2
T.SN1-167.TACGCGC.PMA-	-2	-2	-2	-2	-2	0.477388759798587	-2	-2	-2	-2	-2	-2	-2	-2	-2	-2	-2	-2	-2	0.518794377668105	-2
T.SN1-167.TACGTCG.PMA-	-2	-2	-2	-2	-2	1.32225751983467	-0.150155524961282	-2	-2	-2	-2	-0.0335313340066732	-2	-2	-2	-2	-2	-2	0.794257442424297	0.724450503082757	-2
T.SN1-167.TAGCGCG.PMA-	-2	-2	-2	0.547094498980463	-2	1.3617627373301	-2	-2	-2	-2	-2	-2	-2	-2	-2	0.502412667829495	-2	-2	1.28390458811023	0.114654879558188	-2
T.SN1-167.TAGTCGC.PMA-	-2	-2	-2	-2	-2	-2	-2	-2	-2	-2	-2	-2	0.00671026282708548	-2	-2	0.790981038603137	-2	-2	-2	-2	-2
T.SN1-167.TAGTGCG.PMA-	-2	-2	-2	0.183120456139543	-2	-2	-2	-2	-2	-2	-2	0.46622928617816	-2	-2	-2	-2	-2	-2	0.718226978096496	1.23809961102122	-2
T.SN1-167.TATGCGC.PMA-	-2	-2	-2	-2	-2	0.000802021431817498	-2	-2	-2	-2	-2	-2	-2	-2	-2	-2	-2	-2	1.18260558692159	-2	-2
T.SN1-167.TCACGCG.PMA-	-2	-2	-2	0.183120456139543	-2	0.699130527155035	-2	-2	-2	-2	-2	-2	-2	-2	-2	-2	-2	-2	0.626000687756174	-2	-2
T.SN1-167.TCGATCG.PMA-	-2	-2	-2	-2	-2	-2	-2	-2	-2	-2	-2	-0.0335313340066732	-2	-2	-2	0.0718430588749166	-2	-2	-2	0.968582479466887	-2
T.SN1-167.TCGCACG.PMA-	-2	-2	-2	-2	-2	0.477388759798587	-2	-2	-2	-2	-2	-2	0.779276852262729	-2	-2	-2	-2	-2	1.30592487928886	0.919189613425758	-2
T.SN1-167.TCGCGCG.PMA-	-2	-2	-2	-2	-2	0.000802021431817498	-2	-2	-2	-2	-2	-2	-2	-2	-2	-2	-2	-2	-2	0.362130146821632	-2
T.SN1-167.TCGTACG.PMA-	-2	-2	-2	-2	-2	1.20417015241072	-2	-2	-2	-2	-2	-2	-2	-2	-2	-2	-2	-2	-2	-2	-2
T.SN1-167.TCGTGCG.PMA-	-2	-2	-2	-2	-2	-2	-2	-2	-2	-2	-2	-2	-2	-2	-2	-2	-2	-2	-2	0.362130146821632	-2
T.SN1-167.TCTAGCG.PMA-	-2	-2	-2	-2	-2	-2	-2	-2	-2	-2	-2	-2	0.700320376934468	-2	-2	-2	-2	-2	0.626000687756174	-2	-2
T.SN1-167.TGCGACG.PMA-	-2	-2	-2	-2	-2	-2	-2	-2	-2	-2	-2	-2	-2	-2	-2	-2	-2	-2	-2	0.362130146821632	-2
T.SN1-167.TGCGTCG.PMA-	-2	-2	-2	-2	-2	-2	-2	-2	-2	-2	-2	-0.0335313340066732	-2	-2	-2	-2	-2	-2	-2	0.114654879558188	-2
T.SN1-167.TGTCGCG.PMA-	-2	-2	-2	-2	-2	0.477388759798587	-2	-2	-2	-2	-2	-2	-2	-2	-2	-2	-2	-2	-2	-2	-2
T.SN1-168.ACGACGC.Mix	-2	-2	-2	-2	-2	0.477388759798587	-2	-2	-2	-2	-2	-2	-2	-2	-2	-2	-2	-2	-0.644562204114283	-2	-2
T.SN1-168.ACGCGTA.Mix	-2	1.63124210294505	-2	-0.280274774073362	-2	-2	0.432599311171294	0.659412799879915	-2	-2	-2	0.772739411109722	-2	-2	0.227357844401132	-2	0.29104577475738	-2	0.965046062845807	1.30754163865046	-2
T.SN1-168.ATACGCG.Mix	-2	1.78376162673339	-2	-0.280274774073362	-2	0.000802021431817498	-2	-2	-2	-2	0.504789289994811	1.60125250212991	0.479369548689464	-2	-2	0.0718430588749166	0.695003817118417	-0.00945624099444179	1.43499489178969	1.46689921454844	-2
T.SN1-168.ATCGACG.Mix	-0.142011469483406	1.7765568572663	-2	1.37151994966081	-2	-2	-2	-2	-2	-2	-2	1.29941351309589	1.25564802997055	-2	-2	-2	-2	0.296327611945348	1.61517849753157	1.43619655573772	-2
T.SN1-168.ATCGCGC.Mix	-2	1.03262400994704	-2	-2	-2	-2	-2	-2	-2	-2	-2	0.284587862359716	-2	-2	-2	-2	-2	-2	-2	-2	-2
T.SN1-168.ATCGTCG.Mix	-2	1.64127704972885	-2	0.74229105382538	-2	0.699130527155035	-2	0.194432715252793	-2	-2	-2	1.1739346091519	1.47734660860273	0.0650977416776861	-2	0.962837674953648	-2	-0.00945624099444179	1.43499489178969	1.36739565069226	-2
T.SN1-168.ATGCGCG.Mix	-2	1.2736986009974	-2	1.31227206811857	-2	-2	0.939903074545416	0.932712453598744	-2	-0.226582251318942	-2	1.22854655156045	-2	-2	-2	-2	-2	-2	1.32688233543267	1.23809961102122	-2
T.SN1-168.CGACGTA.Mix	-2	1.4739265935329	-2	-2	-2	-2	-2	-2	-2	-2	-2	0.772739411109722	1.00067571114627	-2	-2	0.33843541185989	-2	-2	1.00973521189026	1.26250167386458	-2
T.SN1-168.CGCGATA.Mix	-2	0.57750676931475	-2	-2	-2	-2	-2	-2	-2	-2	-2	-2	-2	-0.79126302304777	-2	-2	-2	0.473991996329519	-2	1.15540076995292	-2
T.SN1-168.CGCGCTA.Mix	-2	0.679439734442466	-2	-2	-2	-2	-2	-2	-2	-2	0.715781417041415	0.46622928617816	-2	-2	-2	-2	-2	-2	-2	1.05316035996684	-2
T.SN1-168.CGTATCG.Mix	-2	-2	-2	-2	-2	-2	-2	-2	-2	-2	-2	-2	-2	-2	-2	-2	-2	-2	0.718226978096496	0.919189613425758	-2
T.SN1-168.CGTATGC.Mix	-2	2.55240065976147	-2	2.05508950416603	-2	-2	1.33661365711149	0.659412799879915	-2	0.555517157909694	0.715781417041415	2.23534079265636	0.903934461782626	-2	-2	1.20897567690306	0.470490675820649	1.11322321442459	2.38062126246469	2.37530163935265	-2
T.SN1-168.CTACGCG.Mix	0.235803186427642	1.88524884476435	-2	1.49864786990901	-2	0.000802021431817498	-2	-2	-2	-2	-2	-0.0335313340066732	1.5053612510106	-0.79126302304777	-0.162447378389135	-2	-2	1.27826100406403	1.7575986485027	1.93095988382872	-2
T.SN1-168.CTAGCGC.Mix	-2	-2	-2	-0.280274774073362	-2	-2	-0.150155524961282	-2	-2	-2	-2	0.772739411109722	-2	0.0650977416776861	-2	-2	-2	-2	1.00973521189026	0.362130146821632	-2
T.SN1-168.CTAGTCG.Mix	-2	-2	-2	-2	-2	-2	-2	-2	-2	-2	-2	-2	-2	-2	-2	-2	-2	0.697095156297379	-2	1.01292709342242	-2
T.SN1-168.GAGCGTA.Mix	-2	-2	-2	-2	-2	-2	-2	-2	-2	-2	-2	-0.0335313340066732	-2	-2	-2	0.33843541185989	-2	-2	-0.644562204114283	0.724450503082757	-2
T.SN1-168.GATAGCG.Mix	-2	-2	-2	-0.280274774073362	-2	-2	-2	-2	-2	-2	-2	-2	-2	-2	-2	0.33843541185989	-2	-2	-2	-2	-2
T.SN1-168.GATCGCG.Mix	-2	0.761937628206425	-2	-2	-2	-2	-2	-2	-2	-2	-2	-2	-2	-2	-2	-2	-2	-2	-2	0.724450503082757	-2
T.SN1-168.GCGACTA.Mix	0.570669991585255	1.87955534764723	-2	1.38959972841644	-2	1.07924813776619	1.16754453563324	0.194432715252793	-2	-2	0.622974507420114	1.27705187345868	1.25564802997055	-2	-2	0.621165287117197	-2	1.14545937583575	1.80771555987796	1.91010193220453	-2
T.SN1-168.GCGCATA.Mix	-2	1.58860926388413	-2	-2	-2	0.000802021431817498	-2	-2	-2	-2	-0.704777275913766	1.22854655156045	0.00671026282708548	-2	-2	0.33843541185989	-2	-2	1.23620191001415	1.08998036862311	-2
T.SN1-168.GCGCGTA.Mix	-2	2.02849044644852	-2	1.0222004624648	-2	1.46242567848037	-2	-2	-2	-2	0.0782187440315877	1.11145395748852	0.700320376934468	-2	-2	0.714320887629894	0.597096571796412	-2	1.15310395490128	1.8344342575486	-2
T.SN1-168.GCGTACG.Mix	-2	1.61044860902206	-2	0.93066766815332	-2	-2	-2	-2	-2	-2	-2	-2	-2	-2	-2	0.714320887629894	-2	-2	0.508757624861586	1.05316035996684	-2
T.SN1-168.GTACGCG.Mix	-2	-2	-2	0.183120456139543	-2	-2	-2	-2	-2	-2	-2	-2	-2	-2	-2	-2	-2	-2	0.347660311878509	0.518794377668105	-2
T.SN1-168.GTACGCT.Mix	-2	1.70569381086475	-2	1.19101693698558	-2	0.301431191518751	-2	-2	-2	-2	-2	1.36032254052612	0.700320376934468	0.0650977416776861	-2	-2	-2	-2	1.49452599130414	1.74274187137206	-2
T.SN1-168.GTATCGC.Mix	-2	1.19811058476482	-2	-2	-2	-2	-2	-2	-2	-2	-2	-2	-2	-2	-2	-2	-2	-2	0.347660311878509	0.863449655796367	-2
T.SN1-168.GTATGCG.Mix	-2	1.39410358555302	-2	0.74229105382538	-2	-2	0.569103685932013	-2	-2	-2	-2	0.950642120057105	0.954993234746232	-2	-2	0.0718430588749166	-2	-2	0.0887358290016299	1.18475193271858	-2
T.SN1-168.GTCGACG.Mix	-2	1.54133120462168	-2	0.183120456139543	-2	-2	-2	-2	-2	-2	-2	-0.0335313340066732	-2	-2	0.429420097312692	-2	-2	-2	0.91522528215229	0.799487468023326	-2
T.SN1-168.GTGCGTA.Mix	-2	1.68824295599257	-2	1.26774592083217	-2	-2	-2	-2	-2	-2	0.857172227490244	0.899037442980747	-2	-2	-2	0.502412667829495	-2	-2	0.718226978096496	1.53532110881251	-2
T.SN1-168.TACGTCG.Mix	-2	1.64127704972885	-2	0.547094498980463	-2	0.000802021431817498	-2	-2	-2	-2	-2	-0.0335313340066732	0.700320376934468	-2	-2	-2	-2	0.473991996329519	1.00973521189026	1.21224439477455	-2
T.SN1-168.TAGACGC.Mix	-2	-2	-2	-2	-2	0.602260635582815	-2	-2	-2	-2	-2	-2	-2	-2	-2	-2	-2	-2	-0.644562204114283	0.518794377668105	-2
T.SN1-168.TAGTGCG.Mix	-2	0.444065149973566	-2	-2	-2	-2	-2	-2	-2	-2	-2	-2	-2	-2	-2	-2	-2	0.473991996329519	-2	0.362130146821632	-2
T.SN1-168.TATGCGC.Mix	-2	1.61044860902206	-2	0.93066766815332	-2	1.20417015241072	-2	-2	-2	-2	-2	1.25347604139633	-2	-2	-2	-0.744982887130989	-2	-2	1.15310395490128	1.41999094643854	-2
T.SN1-168.TCGACGC.Mix	-2	1.07115009395595	-2	0.183120456139543	-2	0.477388759798587	-2	-2	-2	-2	-2	-2	-2	-2	-2	-2	-2	-2	-2	0.799487468023326	-2
T.SN1-168.TCGATCG.Mix	0.757478661049736	2.08557643437255	-2	0.74229105382538	-2	1.07924813776619	-2	-2	0.218055760599217	-2	-2	-0.0335313340066732	0.603747302035389	-2	-2	1.15167298985554	-2	1.11322321442459	1.08730900182311	1.92583855602288	-2
T.SN1-168.TCGCACG.Mix	-2	2.13283622108291	-2	0.74229105382538	-2	0.954331696108065	-2	-2	-2	0.202350959917078	-2	-2	0.903934461782626	-2	0.227357844401132	0.621165287117197	-2	0.843759689241995	1.2102300152433	1.48147318002063	-2
T.SN1-168.TCGCGCG.Mix	-2	1.79782221269473	-2	1.26774592083217	-2	0.699130527155035	0.232409622143802	-2	0.218055760599217	-2	-2	1.07648375612139	-2	0.49992203794618	-2	-2	-2	1.04054148472521	0.508757624861586	1.72674457722649	-2
T.SN1-168.TCGCGTA.Mix	-2	0.943500960687469	-2	-0.280274774073362	-2	0.477388759798587	-2	-2	-2	-2	-2	0.46622928617816	-2	-2	-2	-2	-2	-2	0.858939595825551	1.21224439477455	-2
T.SN1-168.TCGTACG.Mix	-2	1.72247045798578	-2	-0.280274774073362	-2	0.477388759798587	-2	-2	-2	-2	-2	-2	-2	0.0650977416776861	0.566784230979419	-2	-2	0.473991996329519	0.0887358290016299	1.57173364996192	-2
T.SN1-168.TCTAGCG.Mix	-2	1.57726345134925	-2	1.24364502919307	-2	-2	-0.150155524961282	-2	-2	-2	-2	1.25347604139633	0.700320376934468	0.49992203794618	-2	0.621165287117197	-2	1.07840104273929	1.57085445585784	1.52247203272369	-2
T.SN1-168.TGTCGCG.Mix	-2	1.41128510795366	-2	0.183120456139543	-2	1.5563247991516	-2	-2	-2	-2	-2	0.772739411109722	-2	-2	-2	0.33843541185989	-2	-2	0.794257442424297	1.05316035996684	-2
T.SN1-169.ACACGCG.Mix	-2	0.679439734442466	-2	-2	-2	-2	-2	-2	-2	-2	-0.704777275913766	-2	-2	-2	-2	-2	-2	-2	1.08730900182311	0.633683691436988	-2
T.SN1-169.ACGCGCG.Mix	0.235803186427642	1.90730454932363	-2	1.38959972841644	-2	1.00008026882601	-2	-0.248177688338706	-2	0.202350959917078	1.12048651911552	1.11145395748852	1.14661079375143	0.789701257074403	-2	1.30491888453674	-2	0.901919155790477	1.34687484776983	1.92583855602288	-2
T.SN1-169.ACTACGC.Mix	0.434742656579786	2.04836461150253	-2	1.16210045907004	-2	1.07924813776619	0.432599311171294	-2	-2	0.662143336380041	1.08626525287876	1.56732869692271	1.34272995258827	1.00696679822517	0.566784230979419	1.32592378593186	-2	-2	1.34687484776983	1.90472707368814	-2
T.SN1-169.ACTCGCG.Mix	-2	1.03262400994704	-2	-2	-2	-2	-2	-2	-2	-2	-2	-2	-2	0.334797439062059	-2	-0.744982887130989	-2	-0.00945624099444179	-0.644562204114283	1.08998036862311	-2
T.SN1-169.AGCGCTA.Mix	0.674042135706679	2.05606642675613	-2	1.35265468735463	-2	0.477388759798587	-2	1.16330171896981	-0.185636576961912	-2	0.913673131602366	1.43016694774356	0.603747302035389	1.18074818664077	0.429420097312692	0.962837674953648	-2	-2	1.58236672686668	1.92065611463274	-2
T.SN1-169.AGTACGC.Mix	-2	1.69705602898463	-2	0.547094498980463	-2	0.954331696108065	-2	-2	-2	-2	-2	1.03844913602887	-1.8076853289812	0.49992203794618	-2	0.621165287117197	-0.020203386088287	0.296327611945348	1.12145126802926	1.78033266416676	-2
T.SN1-169.ATAGCGC.Mix	0.757478661049736	1.64127704972885	-2	0.814545606281438	-2	0.301431191518751	-2	-2	-2	0.981976895866727	-2	1.03844913602887	0.846063020126646	-2	-2	-2	-2	1.07840104273929	1.15310395490128	1.66560098501919	-2
T.SN1-169.ATCGACG.Mix	-2	1.72247045798578	-2	0.93066766815332	-2	0.301431191518751	-2	0.409037567890312	-2	-2	-0.704777275913766	0.46622928617816	0.846063020126646	-2	-2	0.790981038603137	-2	0.296327611945348	1.26070787472614	1.23809961102122	-2
T.SN1-169.ATCGTCG.Mix	0.940570690434622	2.3905467701174	-2	1.56258398837193	-2	0.954331696108065	0.569103685932013	-0.248177688338706	-2	1.31373007835115	1.32628143659983	1.22854655156045	1.47734660860273	1.20848731067234	0.566784230979419	0.962837674953648	-2	-2	1.78694080162394	2.02654197321836	-2
T.SN1-169.CGATAGC.Mix	0.235803186427642	1.66067702436997	-2	1.16210045907004	-2	0.699130527155035	0.232409622143802	-2	-2	0.413885571617783	-0.704777275913766	1.39664730431122	0.00671026282708548	0.334797439062059	-2	1.00774326352855	-2	-2	1.36598737659855	1.78033266416676	-2
T.SN1-169.CGCACTA.Mix	0.570669991585255	1.58860926388413	-2	0.978841070111705	-2	-2	-2	-2	-2	-2	-2	0.899037442980747	0.903934461782626	-2	-2	0.0718430588749166	-2	-2	1.05025184045058	1.23809961102122	-2
T.SN1-169.CGCGACG.Mix	-2	1.16967826256698	-2	-0.280274774073362	-2	1.23049614013145	-2	-2	-2	-0.226582251318942	-2	-2	1.00067571114627	-2	-2	-2	-2	-2	-2	1.01292709342242	-2
T.SN1-169.CGCTACG.Mix	-2	-0.107832857726605	-2	-2	-2	0.778285023519432	-2	-2	-2	-2	-2	-2	-1.8076853289812	-2	-2	-0.744982887130989	-2	-2	-2	1.21224439477455	-2
T.SN1-169.CGCTAGC.Mix	-2	1.68824295599257	-2	0.547094498980463	-2	-2	-2	0.409037567890312	-2	-2	-0.704777275913766	-2	0.846063020126646	-0.79126302304777	-2	1.00774326352855	-2	-2	1.4506599972697	1.15540076995292	-2
T.SN1-169.CGTAGCG.Mix	0.235803186427642	2.47680284402257	-2	1.26774592083217	-2	2.30535534349994	0.826573132625731	0.878792047209929	-2	1.48562910688047	1.32628143659983	1.07648375612139	1.17654184994712	0.961976542488335	-2	1.7090993836001	-2	0.776589439620908	1.71789252576997	1.92583855602288	-2
T.SN1-169.CGTGACG.Mix	-2	1.376214229822	-2	-0.280274774073362	-2	-2	-2	-2	-2	-2	-2	-2	-2	-2	-2	-0.744982887130989	-2	0.296327611945348	0.508757624861586	1.12392124016932	-2
T.SN1-169.CGTGCTA.Mix	0.434742656579786	1.6209697900127	-2	0.547094498980463	-2	0.477388759798587	-2	-2	-2	-2	-2	1.1739346091519	-1.8076853289812	0.0650977416776861	-2	-0.744982887130989	-2	-2	1.34687484776983	1.26250167386458	-2
T.SN1-169.CTACGCG.Mix	0.757478661049736	2.51292459265761	-2	1.64859881239878	-2	1.17614477325474	0.432599311171294	0.878792047209929	-2	1.26936105316735	1.08626525287876	1.50414038201424	1.55649030378942	1.36477062035301	0.986231586690134	1.54629452877815	-2	1.20353496161618	1.66489282412372	2.24130269828559	-2
T.SN1-169.CTAGACG.Mix	-0.142011469483406	2.38521314015796	-2	1.21812768416731	-2	1.00008026882601	0.826573132625731	0.932712453598744	-2	-2	1.04911499942645	1.51753497190764	1.70770275136691	1.54606998817789	-0.162447378389135	1.25959135098596	-2	0.296327611945348	1.95533503905503	2.04258390531981	-2
T.SN1-169.CTAGCGC.Mix	-2	-2	-2	0.183120456139543	-2	0.301431191518751	-2	-2	-2	-2	-2	-2	-1.8076853289812	-2	-2	0.621165287117197	-2	-2	0.0887358290016299	1.05316035996684	-2
T.SN1-169.CTAGTCG.Mix	-2	0.679439734442466	-2	-2	-2	-2	-2	-2	-2	-2	-2	-0.0335313340066732	-1.8076853289812	0.0650977416776861	-2	-2	-2	-2	0.347660311878509	1.12392124016932	-2
T.SN1-169.CTATCGC.Mix	-2	1.86201282873785	-2	1.0222004624648	-2	-2	-0.150155524961282	0.409037567890312	-2	-2	0.792205565188103	1.14381692876851	0.479369548689464	0.619271817912641	-2	0.790981038603137	-2	-2	0.0887358290016299	1.605328016838	-2
T.SN1-169.CTATGCG.Mix	-2	1.03262400994704	-2	-2	-2	-2	-2	-2	-2	-2	-2	0.284587862359716	-2	-2	-2	-0.744982887130989	-2	-2	-2	0.919189613425758	-2
T.SN1-169.CTCGCTA.Mix	-2	0.679439734442466	-2	0.183120456139543	-2	-2	-2	-2	-2	-2	-2	0.899037442980747	0.846063020126646	-0.79126302304777	-2	0.621165287117197	-2	-2	0.508757624861586	1.01292709342242	-2
T.SN1-169.GACGCTA.Mix	-2	1.29622914799998	-2	1.0222004624648	-2	1.30107013193146	-2	0.194432715252793	-2	-2	0.792205565188103	0.593916731214611	0.304398086941509	-0.79126302304777	0.986231586690134	0.502412667829495	-2	-2	0.794257442424297	1.58322294414633	-2
T.SN1-169.GAGCGTA.Mix	0.674042135706679	1.94339622113823	-2	0.876476233865309	-2	0.699130527155035	-2	-2	-2	1.37279229666232	0.341897944178871	1.03844913602887	0.846063020126646	1.23456055989423	-2	1.23502048445276	-2	-2	1.00973521189026	1.82802881948261	-2
T.SN1-169.GATACGC.Mix	-2	1.2736986009974	-2	0.402171164440596	-2	0.778285023519432	-2	-2	-2	-2	-2	0.692467657315479	-2	-2	-2	0.621165287117197	-2	-2	-2	0.724450503082757	-2
T.SN1-169.GCGACTA.Mix	-2	0.444065149973566	-2	-2	-2	-2	-2	-2	-2	-2	-2	-2	-2	-2	-2	-2	-2	-2	-2	0.799487468023326	-2
T.SN1-169.GCGCATA.Mix	-2	0.57750676931475	-2	-0.280274774073362	-2	0.477388759798587	-2	-2	-2	-2	-2	-2	0.00671026282708548	-2	-2	0.0718430588749166	-2	-0.00945624099444179	-2	1.08998036862311	-2
T.SN1-169.GCTAGCG.Mix	0.570669991585255	2.13918659111125	-2	1.0222004624648	-2	1.17614477325474	0.569103685932013	-2	0.423601998993174	0.413885571617783	-2	1.11145395748852	0.779276852262729	0.334797439062059	-0.162447378389135	1.52087499660211	-2	0.953201926578558	0.718226978096496	1.92583855602288	-2
T.SN1-169.GCTATCG.Mix	-2	-2	-2	-2	-2	-2	-2	-2	-2	-2	-2	-0.0335313340066732	0.479369548689464	-2	-2	-0.744982887130989	-2	-0.00945624099444179	-2	0.633683691436988	-2
T.SN1-169.GTATGCG.Mix	0.434742656579786	0.250451790808535	-2	0.547094498980463	-2	0.602260635582815	-2	-2	-0.185636576961912	-2	-2	0.772739411109722	0.603747302035389	-2	-0.162447378389135	-2	-2	-2	0.626000687756174	1.43619655573772	-2
T.SN1-169.GTCGCTA.Mix	-2	0.57750676931475	-2	0.183120456139543	-2	-2	-2	-0.248177688338706	-2	-0.226582251318942	-2	-0.0335313340066732	0.304398086941509	-2	-2	-0.744982887130989	-2	-2	0.508757624861586	1.21224439477455	-2
T.SN1-169.GTGCGTA.Mix	-2	1.10653528146806	-2	-2	-2	-2	-2	-2	-2	-2	-2	-2	-2	-2	-2	0.0718430588749166	-2	-2	-2	0.724450503082757	-2
T.SN1-169.TACGACG.Mix	-2	1.22479532868461	-2	-0.280274774073362	-2	0.301431191518751	-2	-2	-2	-2	-2	-2	0.479369548689464	-2	-2	-0.744982887130989	-2	-2	0.858939595825551	0.799487468023326	-2
T.SN1-169.TAGCACG.Mix	-0.142011469483406	2.18971520791081	-2	1.0222004624648	-2	-2	-2	-2	-2	0.202350959917078	0.341897944178871	1.14381692876851	1.11446322339866	0.0650977416776861	-0.162447378389135	0.714320887629894	-2	-0.00945624099444179	1.4506599972697	1.82152749113004	-2
T.SN1-169.TAGTGCG.Mix	-2	-2	-2	-2	-2	-2	-2	-2	-2	-2	-2	-2	-2	-2	-2	-2	-2	-2	-2	0.724450503082757	-2
T.SN1-169.TCACGCG.Mix	-2	1.70569381086475	-2	0.74229105382538	-2	0.699130527155035	-2	-0.248177688338706	-2	-2	-2	-0.0335313340066732	-2	0.789701257074403	-2	1.04843769287907	-2	0.59971516390152	1.08730900182311	1.82802881948261	-2
T.SN1-169.TGACGCG.Mix	-2	-2	-2	0.547094498980463	-2	0.477388759798587	-2	-2	-2	-2	-2	-2	-2	-2	-2	-2	-2	-2	-2	1.21224439477455	-2
T.SN1-169.TGCGCTA.Mix	-0.142011469483406	0.444065149973566	-2	0.655568243203639	-2	-2	-2	-2	-2	-2	-2	-2	-2	-2	0.227357844401132	-2	-2	-2	0.794257442424297	0.633683691436988	-2
T.SN1-169.TGCGTCG.Mix	-0.142011469483406	1.6700614270824	-2	0.876476233865309	-2	0.477388759798587	-2	-2	-2	-2	-0.704777275913766	0.692467657315479	0.846063020126646	-2	0.566784230979419	0.33843541185989	-2	0.296327611945348	0.965046062845807	1.57173364996192	-2
T.SN1-169.TGTCGCG.Mix	-2	0.83123803974561	-2	0.183120456139543	-2	0.602260635582815	-2	-2	-2	-2	-0.704777275913766	-2	0.479369548689464	0.334797439062059	-2	0.621165287117197	-2	-2	0.347660311878509	0.799487468023326	-2
T.SN1-170.ACACGCG.Mix	-2	1.19811058476482	-2	0.876476233865309	-2	-2	0.432599311171294	-0.248177688338706	-2	-2	-2	0.899037442980747	-1.8076853289812	-2	-2	-2	-2	0.296327611945348	-0.644562204114283	1.21224439477455	-2
T.SN1-170.ACGACGC.Mix	-2	1.07115009395595	-2	0.547094498980463	-2	-2	-2	-2	-2	-2	-2	0.899037442980747	-2	-2	-2	-2	-2	-2	0.626000687756174	0.863449655796367	-2
T.SN1-170.ACGCGCG.Mix	-2	2.56203117412169	-2	1.67691733273195	-2	0.903190320706587	1.19611238544405	0.878792047209929	-2	-2	-2	1.5902363932224	1.68138209725527	2.0761367269564	0.227357844401132	1.40105390062551	-2	-2	2.10115120376406	2.51228690908737	-2
T.SN1-170.ACGCTCG.Mix	-2	-2	-2	-0.280274774073362	-2	-2	-2	-2	-2	-2	-2	-2	-2	-2	-2	-2	-2	-2	-2	-2	-2
T.SN1-170.ACGTACG.Mix	-2	-2	-2	-0.280274774073362	-2	-2	-2	-2	-2	-2	-2	-2	0.779276852262729	-2	-2	0.856118043486493	-2	-2	-2	1.12392124016932	-2
T.SN1-170.ACTACGC.Mix	-0.142011469483406	1.76923054440311	-2	1.06162116989604	-2	0.699130527155035	-2	-2	-2	-0.226582251318942	0.792205565188103	0.772739411109722	0.603747302035389	0.49992203794618	0.566784230979419	-2	-2	0.296327611945348	1.38429413303743	1.605328016838	-2
T.SN1-170.ACTAGCG.Mix	-2	1.44373427831548	-2	0.655568243203639	-2	-2	0.232409622143802	-2	-2	-2	0.857172227490244	-2	0.954993234746232	0.0650977416776861	-2	-2	-2	-2	-2	1.50923118217696	-2
T.SN1-170.AGCGCTA.Mix	0.434742656579786	0.57750676931475	-2	0.402171164440596	-2	-2	-2	-2	-2	-0.226582251318942	-2	-0.0335313340066732	-2	-0.79126302304777	-2	-0.744982887130989	-2	0.59971516390152	-0.644562204114283	0.968582479466887	-2
T.SN1-170.AGTACGC.Mix	-0.142011469483406	1.13925332390925	-2	0.74229105382538	-2	-2	-2	-2	-2	-2	-2	1.20209843758506	-2	0.619271817912641	-2	0.0718430588749166	-2	0.473991996329519	1.12145126802926	1.63650927558618	-2
T.SN1-170.AGTCGCG.Mix	0.235803186427642	2.51558262353106	-2	1.59686611571146	-2	0.477388759798587	0.432599311171294	1.02385741095301	-2	-2	1.36543825258311	2.01672294418236	1.61294876128187	1.40074015324668	0.754955255628784	1.50758461163487	-2	0.296327611945348	2.04620902429905	2.29070698337241	-2
T.SN1-170.ATAGCGC.Mix	-2	2.09614543477704	-2	1.38959972841644	-2	-2	-2	-2	-2	-0.226582251318942	0.341897944178871	1.46128382651655	0.00671026282708548	0.49992203794618	0.227357844401132	0.912747685409062	-2	0.843759689241995	1.50821573968171	1.57173364996192	-2
T.SN1-170.ATCGACG.Mix	1.45820089422346	2.99816345615301	-2	2.17760712266063	-2	1.65323035257438	1.3161317032451	1.19214091847321	0.423601998993174	1.74502398502118	1.92010945920057	2.12686391396839	1.93959697406397	1.95502214009069	1.33621836842092	1.62510548585521	0.470490675820649	1.67189879029819	2.43810972611801	2.80023725573319	-2
T.SN1-170.ATCGTCG.Mix	-2	1.63124210294505	-2	-2	-2	-2	-2	-2	-2	-2	0.792205565188103	0.284587862359716	0.603747302035389	-0.79126302304777	-2	0.502412667829495	-2	0.843759689241995	1.00973521189026	1.62636225201434	-2
T.SN1-170.CATACGC.Mix	0.674042135706679	0.890986870142186	-2	-2	-2	0.301431191518751	-2	-2	-2	-2	-2	-2	0.603747302035389	0.619271817912641	-2	-2	-2	-0.00945624099444179	-2	0.633683691436988	-2
T.SN1-170.CGACGCG.Mix	-0.142011469483406	0.943500960687469	-2	-2	-2	-2	-2	-2	-2	-2	0.504789289994811	-0.0335313340066732	-1.8076853289812	-2	-2	-2	-2	-2	0.0887358290016299	0.114654879558188	-2
T.SN1-170.CGATACG.Mix	-2	1.55364191771535	-2	0.978841070111705	-2	-2	-2	0.659412799879915	-2	-2	-2	0.950642120057105	1.20454242530876	-2	-2	1.28284620673377	-2	-2	1.64568446510494	1.05316035996684	-2
T.SN1-170.CGATAGC.Mix	0.987714894042794	2.28954465200787	-2	1.53812708975447	-2	0.477388759798587	0.232409622143802	1.19214091847321	-2	-2	0.715781417041415	1.73179576388421	1.53167776477229	-2	-2	1.75724334729461	0.29104577475738	1.20353496161618	1.60451432931335	2.25840291020761	-2
T.SN1-170.CGATCGC.Mix	-2	1.81809472937078	-2	0.876476233865309	-2	-2	-2	0.409037567890312	-2	-0.226582251318942	-2	-2	0.00671026282708548	0.712793604083868	-2	0.714320887629894	-2	-2	1.15310395490128	1.38564436837056	-2
T.SN1-170.CGCACTA.Mix	-2	1.29622914799998	-2	0.547094498980463	-2	0.000802021431817498	-2	-2	-2	-2	0.0782187440315877	0.593916731214611	0.846063020126646	-2	-2	0.502412667829495	-2	-2	-2	1.38564436837056	-2
T.SN1-170.CGCGACG.Mix	-2	2.45450968438521	-2	1.09775954838397	-2	0.903190320706587	-2	-2	-0.185636576961912	-0.226582251318942	0.715781417041415	1.43016694774356	1.32254119306755	1.32555075928477	0.566784230979419	1.58183472036064	-2	1.47680934157094	1.12145126802926	1.96989156585788	-2
T.SN1-170.CGCGCTA.Mix	-2	1.7464795243713	-2	-0.280274774073362	-2	-2	-0.150155524961282	-2	-2	-2	-0.704777275913766	0.996760995687023	-2	-2	-2	0.33843541185989	-2	-2	1.00973521189026	1.59441610555257	-2
T.SN1-170.CGCTACG.Mix	-0.142011469483406	1.87955534764723	-2	1.78193103474635	-2	1.04146565743125	0.232409622143802	-2	-2	-2	0.504789289994811	1.73179576388421	1.2791093694465	1.71735182059839	-2	1.30491888453674	-2	-2	1.54687187251859	2.28398409827091	-2
T.SN1-170.CGCTAGC.Mix	-2	1.22479532868461	-2	1.52536199223257	-2	-2	0.826573132625731	0.409037567890312	-2	-2	1.43452648565826	1.03844913602887	1.6722417143378	1.47945596049534	1.02889413965925	0.962837674953648	-2	0.953201926578558	2.03832878429198	2.36229795767453	-2
T.SN1-170.CGTACGC.Mix	-0.142011469483406	1.16967826256698	-2	0.183120456139543	-2	-2	-2	0.409037567890312	-2	-2	-2	0.840463461765527	-1.8076853289812	-0.79126302304777	-2	-2	-2	-0.00945624099444179	1.05025184045058	1.12392124016932	-2
T.SN1-170.CGTAGCG.Mix	1.35642913206339	2.76326332752139	-2	2.32944766379188	-2	1.77086561757212	1.45799828276763	1.87253330913999	0.218055760599217	1.76037344107864	2.0689177675135	2.7751921128095	2.00866646445524	2.17365735360756	1.10339122791199	1.71750319402187	0.842268749995393	1.92930886429874	2.72199738993566	2.67421990564758	-2
T.SN1-170.CGTATGC.Mix	-2	1.65108535287673	-2	0.876476233865309	-2	-2	-2	-2	-2	0.819115742771758	-2	0.899037442980747	-2	-2	-2	0.714320887629894	-2	-2	0.347660311878509	0.968582479466887	-2
T.SN1-170.CGTCGCG.Mix	-2	1.76923054440311	-2	0.93066766815332	-2	-2	-2	0.409037567890312	-2	-0.226582251318942	-2	0.899037442980747	1.11446322339866	0.712793604083868	0.566784230979419	0.790981038603137	-2	0.59971516390152	1.30592487928886	1.8344342575486	-2
T.SN1-170.CGTGACG.Mix	0.887678526780965	2.76847539922349	0	1.96625663197334	-2	1.23049614013145	-2	1.19214091847321	-2	1.24535214499513	1.47996873851251	2.01252381495631	2.0294469728145	1.77204071855298	1.16696098623807	1.7090993836001	-2	1.57953736801318	2.13743859696758	2.29070698337241	-2
T.SN1-170.CGTGCTA.Mix	0.827439609839452	1.89641669474621	-2	-2	-2	0.845212705224666	-2	0.194432715252793	-2	0.662143336380041	-2	0.772739411109722	-2	0.0650977416776861	-2	1.08564351512053	-2	-2	1.26070787472614	1.6464246228663	-2
T.SN1-170.CGTGTCG.Mix	0.940570690434622	2.46356472681265	-2	1.38959972841644	-2	0.000802021431817498	-0.150155524961282	-2	-0.185636576961912	-2	1.34630100181476	2.02500132871382	1.602229017702	1.25915673761815	-0.162447378389135	1.32592378593186	-2	1.47680934157094	1.70949631899584	2.35276530064166	-2
T.SN1-170.CTACGCG.Mix	0.434742656579786	1.9231410314317	-2	1.09775954838397	-2	0.903190320706587	-2	-2	-2	-2	0.792205565188103	1.22854655156045	1.11446322339866	0.0650977416776861	-2	1.00774326352855	-2	0.59971516390152	1.58236672686668	1.84696849329197	-2
T.SN1-170.CTAGACG.Mix	1.33688158379127	2.58067427813371	-2	1.66768148598099	-2	1.11400509887435	0.987116002601279	0.932712453598744	-2	1.40812961224763	0.857172227490244	1.84463680147344	1.38049291579903	1.46481298733914	1.06773809470572	1.74178086328467	-2	0.999063587694098	1.94064940669279	2.38792725632885	-2
T.SN1-170.CTAGCGC.Mix	0.570669991585255	1.54133120462168	-2	0.402171164440596	-2	0.903190320706587	-2	-2	-2	-2	-2	0.692467657315479	0.479369548689464	0.49992203794618	0.429420097312692	0.502412667829495	0.597096571796412	0.776589439620908	1.4657796752861	1.70158638911063	-2
T.SN1-170.CTAGTCG.Mix	-2	1.80468540210579	-2	1.21812768416731	-2	0.699130527155035	-2	0.409037567890312	-2	0.413885571617783	0.622974507420114	1.1739346091519	0.846063020126646	-2	-2	1.08564351512053	-0.020203386088287	-2	1.05025184045058	1.71013541042047	-2
T.SN1-170.CTATCGC.Mix	-2	1.90189474124374	-2	1.13112043228192	-2	0.301431191518751	0.432599311171294	-2	-2	0.413885571617783	0.715781417041415	0.996760995687023	0.304398086941509	0.789701257074403	0.67098234683026	0.621165287117197	-2	-2	1.4506599972697	1.85310251343852	-2
T.SN1-170.CTATGCG.Mix	0.827439609839452	2.32176435081323	-2	1.51221030204645	-2	0.602260635582815	-0.150155524961282	0.552023702788012	-2	-0.226582251318942	0.857172227490244	1.1739346091519	1.62341026938853	1.28243426395805	1.02889413965925	1.32592378593186	-2	0.697095156297379	1.81442535921484	2.12808290571577	-2
T.SN1-170.CTCGCTA.Mix	-2	0.890986870142186	-2	0.183120456139543	-2	-2	-0.150155524961282	-2	-2	-2	-2	-2	-2	-2	-2	-2	-2	-2	-2	0.863449655796367	-2
T.SN1-170.GACGCTA.Mix	-2	2.2116013917652	0.477121254719662	2.10217454572555	-2	0.477388759798587	0.672808069838724	0.878792047209929	-2	-2	0.913673131602366	1.76287126516891	0.304398086941509	0.789701257074403	-2	0.856118043486493	-2	0.776589439620908	2.53936054737689	2.18270598171482	-2
T.SN1-170.GAGCGTA.Mix	1.06896794269985	2.44213490943438	-2	1.95676601730583	-2	1.38024468885875	0.75646055297219	1.37226202357928	0.218055760599217	1.24535214499513	1.26000799195812	1.6427186574688	1.72440344276414	1.32555075928477	1.02889413965925	1.30491888453674	0.29104577475738	1.07840104273929	2.15904564511722	2.41714295255086	-2
T.SN1-170.GATACGC.Mix	-2	2.17834411426191	-2	1.06162116989604	-2	-2	-2	0.409037567890312	-2	-2	0.341897944178871	1.41373043422411	0.304398086941509	0.619271817912641	0.67098234683026	1.00774326352855	-2	0.296327611945348	1.48039063273531	1.82152749113004	-2
T.SN1-170.GATAGCG.Mix	-2	0.250451790808535	-2	0.183120456139543	-2	-2	-2	-2	-2	-2	-2	-0.0335313340066732	-2	-2	-2	-2	-2	-2	0.347660311878509	0.633683691436988	-2
T.SN1-170.GATCGCG.Mix	-2	1.9231410314317	-2	0.74229105382538	-2	0.903190320706587	-0.150155524961282	-2	-2	-2	-2	1.20209843758506	-1.8076853289812	1.04773073607254	-2	0.621165287117197	-2	-2	0.91522528215229	1.74274187137206	-2
T.SN1-170.GCGACTA.Mix	-2	0.679439734442466	-2	-2	-2	0.477388759798587	-2	-2	-2	-2	-2	-2	0.304398086941509	0.334797439062059	-2	0.502412667829495	-2	-2	0.347660311878509	0.968582479466887	-2
T.SN1-170.GCGATCG.Mix	0.674042135706679	1.9627486698934	-2	0.814545606281438	-2	-2	0.432599311171294	1.02385741095301	-2	-2	0.622974507420114	1.37886459107633	1.07974441165311	-2	-2	0.621165287117197	-2	-2	1.12145126802926	1.55993212686496	-2
T.SN1-170.GCGCATA.Mix	-0.142011469483406	-0.107832857726605	-2	-2	-2	0.301431191518751	-2	-2	-2	-2	-2	0.284587862359716	-2	0.334797439062059	0.754955255628784	-2	-2	-2	0.91522528215229	1.18475193271858	-2
T.SN1-170.GCTAGCG.Mix	0.235803186427642	1.4739265935329	-2	0.74229105382538	-2	-2	-2	-2	-2	-0.226582251318942	-2	1.27705187345868	1.49157978006216	-2	0.227357844401132	1.04843769287907	-2	0.843759689241995	1.08730900182311	1.605328016838	-2
T.SN1-170.GCTATCG.Mix	0.940570690434622	2.04446187160293	-2	1.0222004624648	-2	-2	0.826573132625731	-2	-2	0.413885571617783	0.913673131602366	1.03844913602887	0.846063020126646	-2	0.429420097312692	1.40105390062551	-2	-2	1.4657796752861	1.53532110881251	-2
T.SN1-170.GTACGCG.Mix	-2	1.4590927557393	-2	-0.280274774073362	-2	-2	-2	-2	-2	-2	-0.704777275913766	1.03844913602887	-2	0.0650977416776861	-2	1.00774326352855	-2	-2	-2	1.52247203272369	-2
T.SN1-170.GTATCGC.Mix	0.235803186427642	0.990344640597757	-2	-2	-2	-2	-0.150155524961282	-2	-2	-2	-2	0.46622928617816	0.603747302035389	-2	-2	-0.744982887130989	-2	-2	0.794257442424297	1.05316035996684	-2
T.SN1-170.GTATGCG.Mix	0.887678526780965	1.75419638476496	-2	0.978841070111705	-2	0.602260635582815	-2	-2	-2	0.662143336380041	1.0084870468846	1.11145395748852	1.34272995258827	0.619271817912641	-2	1.11991192336326	-2	0.843759689241995	1.4657796752861	1.6464246228663	-2
T.SN1-170.GTCGACG.Mix	-2	0.444065149973566	-2	0.183120456139543	-2	-2	-2	-2	-2	-2	0.857172227490244	-0.0335313340066732	-2	0.712793604083868	-2	-2	-2	-2	0.347660311878509	1.23809961102122	-2
T.SN1-170.GTCGCTA.Mix	0.434742656579786	1.61044860902206	-2	1.09775954838397	-2	0.903190320706587	-2	-2	-2	0.413885571617783	-2	0.593916731214611	1.30136798265299	0.334797439062059	-2	0.912747685409062	-2	0.901919155790477	1.34687484776983	1.88819146973725	-2
T.SN1-170.GTGCGTA.Mix	-2	0.444065149973566	-2	0.655568243203639	-2	-2	-2	-2	-2	-2	-2	-2	0.479369548689464	-0.79126302304777	-2	0.0718430588749166	-2	-2	-2	1.15540076995292	-2
T.SN1-170.TACGACG.Mix	-2	1.71416313890552	-2	1.13112043228192	-2	1.07924813776619	-0.150155524961282	-2	-2	-2	0.622974507420114	-2	1.07974441165311	-2	-2	0.790981038603137	0.29104577475738	-2	1.4506599972697	1.87680727009796	-2
T.SN1-170.TAGCACG.Mix	-0.142011469483406	1.95799080173311	-2	0.978841070111705	-2	0.477388759798587	-0.150155524961282	0.878792047209929	-2	-2	0.715781417041415	1.22854655156045	1.25564802997055	0.0650977416776861	-2	0.856118043486493	-2	0.296327611945348	1.26070787472614	1.69286569663126	-2
T.SN1-170.TAGTGCG.Mix	0.674042135706679	1.90730454932363	-2	1.09775954838397	-2	0.477388759798587	-2	0.194432715252793	-2	-2	-0.704777275913766	1.20209843758506	0.304398086941509	-2	-2	1.11991192336326	-2	0.473991996329519	1.18260558692159	1.76568443343214	-2
T.SN1-170.TCACGCG.Mix	-2	-0.107832857726605	-2	-2	-2	-2	-2	-2	-2	-2	0.0782187440315877	-2	0.304398086941509	-2	-2	-2	-2	-2	1.18260558692159	1.67488071204241	-2
T.SN1-170.TCGCACG.Mix	-2	1.13925332390925	-2	-0.280274774073362	-2	0.000802021431817498	-0.150155524961282	-2	-2	-2	-2	-2	0.00671026282708548	-2	-2	-2	-2	-2	0.626000687756174	0.863449655796367	-2
T.SN1-170.TCGCGCG.Mix	-2	0.990344640597757	-2	-2	-2	-2	-2	-2	0.218055760599217	-0.226582251318942	0.857172227490244	-2	-2	-2	-2	-2	-2	-2	-0.644562204114283	0.863449655796367	-2
T.SN1-170.TCGTGCG.Mix	-2	1.10653528146806	-2	0.547094498980463	-2	-2	-2	-2	-2	-2	-2	-2	0.304398086941509	-2	-2	0.0718430588749166	-2	-2	1.12145126802926	1.34834637422864	-2
T.SN1-170.TGACGCG.Mix	-2	1.39410358555302	-2	-2	-2	-2	-2	0.409037567890312	-2	-2	0.0782187440315877	0.692467657315479	-2	0.712793604083868	-2	-0.744982887130989	-2	-2	0.858939595825551	0.799487468023326	-2
T.SN1-170.TGCGACG.Mix	0.434742656579786	1.13925332390925	-2	0.402171164440596	-2	-2	-2	-2	-2	-2	-2	-2	0.903934461782626	-2	-2	0.0718430588749166	-2	-2	1.34687484776983	1.43619655573772	-2
T.SN1-170.TGCGCTA.Mix	-2	1.33806047346526	-2	-2	-2	-2	-2	-2	-2	-2	0.857172227490244	0.840463461765527	0.304398086941509	-2	-2	0.790981038603137	-2	-2	0.91522528215229	1.36739565069226	-2
T.SN1-170.TGCGTCG.Mix	-0.142011469483406	1.82464726206104	-2	0.402171164440596	-2	-2	-2	-2	-2	-2	-2	0.46622928617816	1.23084652583483	-2	-2	1.34595946980243	-2	-2	1.36598737659855	1.38564436837056	-2
T.SN1-170.TGTCGCG.Mix	-2	1.3575562037395	-2	0.655568243203639	-2	-2	-0.150155524961282	-2	-2	-2	0.0782187440315877	0.772739411109722	0.700320376934468	-2	-2	-2	-2	-2	1.00973521189026	1.12392124016932	-2
T.SN1-171.ACACGCG.Mix	0.235803186427642	2.47389571560578	-2	1.37151994966081	-2	-2	0.826573132625731	-2	-2	-2	0.0782187440315877	1.60125250212991	1.17654184994712	0.789701257074403	-0.162447378389135	1.11991192336326	-2	0.999063587694098	1.43499489178969	2.08386843265085	-2
T.SN1-171.ACGACGC.Mix	-2	-2	-2	-2	-2	-2	-2	-2	-2	-2	-2	-2	-1.8076853289812	-2	-2	-2	-2	-2	0.0887358290016299	0.863449655796367	-2
T.SN1-171.ACGCGCG.Mix	-2	1.24993493916473	-2	0.402171164440596	-2	0.000802021431817498	-2	-2	-2	-2	-2	0.692467657315479	0.479369548689464	0.712793604083868	-2	0.33843541185989	-2	-2	1.4657796752861	1.36739565069226	-2
T.SN1-171.ACTACGC.Mix	0.235803186427642	2.37617556069237	-2	0.93066766815332	-2	1.38024468885875	-2	0.817215273223286	-0.185636576961912	1.6589028935192	0.913673131602366	1.34095340009099	1.07974441165311	1.08499464463197	0.227357844401132	1.41796788678384	-2	0.999063587694098	1.58236672686668	2.11160568447773	-2
T.SN1-171.AGTACGC.Mix	0.434742656579786	0.890986870142186	-2	0.814545606281438	-2	0.778285023519432	-2	-0.248177688338706	-2	-2	-2	0.284587862359716	0.479369548689464	-2	-2	-2	-2	0.59971516390152	0.626000687756174	0.799487468023326	-2
T.SN1-171.ATAGCGC.Mix	0.235803186427642	1.50215567340894	-2	-0.280274774073362	-2	1.11400509887435	-2	-2	-2	-2	-2	0.284587862359716	-2	0.855016733346612	-2	-2	-2	0.473991996329519	0.626000687756174	0.968582479466887	-2
T.SN1-171.ATCGACG.Mix	-2	1.19811058476482	-2	-2	-2	0.602260635582815	-2	-2	-2	-2	-2	0.284587862359716	0.304398086941509	-2	-2	0.33843541185989	-2	-2	1.05025184045058	1.08998036862311	-2
T.SN1-171.ATCGCGC.Mix	-0.142011469483406	1.31764826629252	-2	0.74229105382538	-2	0.954331696108065	-2	-0.248177688338706	-2	-2	-2	-2	-2	-2	-2	-0.744982887130989	-2	-2	-2	1.43619655573772	-2
T.SN1-171.ATCGTCG.Mix	1.22326454380226	2.61148977774858	-2	1.86643193521734	-2	0.602260635582815	1.13696434739402	0.932712453598744	-0.185636576961912	0.934169875868028	1.52110333160638	1.1739346091519	1.59123796654523	1.30452736449041	1.06773809470572	1.85235733802127	-2	0.999063587694098	1.9456000000706	1.86511660397409	-2
T.SN1-171.CGATAGC.Mix	-2	1.52866132035314	-2	1.26774592083217	-2	0.602260635582815	-2	0.409037567890312	-2	-2	-0.704777275913766	1.20209843758506	0.903934461782626	1.15111569790662	-2	1.15167298985554	-2	0.953201926578558	1.2102300152433	1.59441610555257	-2
T.SN1-171.CGCGCTA.Mix	-2	-2	-2	-2	-2	-2	-2	-2	-2	-2	-2	0.840463461765527	-2	-2	-2	-2	-2	-2	-2	0.362130146821632	-2
T.SN1-171.CGCTACG.Mix	-0.142011469483406	1.33806047346526	-2	1.0222004624648	-2	1.38024468885875	-2	-2	-2	0.662143336380041	0.341897944178871	0.284587862359716	0.700320376934468	-2	-2	0.33843541185989	-2	0.473991996329519	0.794257442424297	1.66560098501919	-2
T.SN1-171.CGTAGCG.Mix	-0.142011469483406	2.06363403396432	-2	1.48464821057653	-2	1.54409097981446	-2	0.409037567890312	-0.185636576961912	0.934169875868028	0.715781417041415	1.29941351309589	1.17654184994712	1.60381219626589	0.429420097312692	1.18126874407275	-2	0.697095156297379	1.4657796752861	1.96989156585788	-2
T.SN1-171.CGTATCG.Mix	-2	-2	-2	0.547094498980463	-2	0.000802021431817498	-2	-2	-2	-2	-2	-2	-2	-2	-2	-2	-2	0.296327611945348	-2	-2	-2
T.SN1-171.CGTATGC.Mix	0.235803186427642	0.990344640597757	-2	-2	-2	0.301431191518751	-2	-2	-2	-2	0.0782187440315877	-2	-2	-2	-2	0.502412667829495	-2	0.697095156297379	-2	1.15540076995292	-2
T.SN1-171.CGTGTCG.Mix	-2	1.13925332390925	-2	1.0222004624648	-2	0.477388759798587	-2	-2	-2	-2	-2	-0.0335313340066732	0.779276852262729	-2	-2	-0.744982887130989	-2	-2	0.0887358290016299	1.41999094643854	-2
T.SN1-171.CTACGCG.Mix	-2	2.06363403396432	-2	1.31227206811857	-2	0.778285023519432	-2	-2	-2	-0.226582251318942	1.15220708864964	0.772739411109722	0.700320376934468	1.34560326828814	-2	0.790981038603137	-2	-2	1.80090046600444	1.96989156585788	-2
T.SN1-171.CTAGACG.Mix	0.235803186427642	1.73862306087765	-2	0.978841070111705	-2	0.845212705224666	-2	-0.248177688338706	-2	-0.226582251318942	-2	0.996760995687023	0.304398086941509	-0.79126302304777	-2	0.714320887629894	-2	1.07840104273929	0.965046062845807	1.61597246617643	-2
T.SN1-171.CTAGCGC.Mix	-0.142011469483406	0.57750676931475	-2	0.547094498980463	-2	-2	-2	-2	-2	-0.226582251318942	0.622974507420114	-2	0.304398086941509	-2	-2	0.33843541185989	-2	-2	1.12145126802926	1.30754163865046	-2
T.SN1-171.CTAGTCG.Mix	-2	0.943500960687469	-2	0.655568243203639	-2	0.845212705224666	-2	-2	-2	-2	0.622974507420114	0.284587862359716	-2	-2	-0.162447378389135	0.621165287117197	-2	0.473991996329519	0.347660311878509	1.48147318002063	-2
T.SN1-171.CTATCGC.Mix	-2	1.48827045388014	-2	0.876476233865309	-2	1.11400509887435	0.232409622143802	-0.248177688338706	-2	-2	0.715781417041415	0.284587862359716	-2	-0.79126302304777	-2	0.502412667829495	-2	0.473991996329519	0.718226978096496	1.34834637422864	-2
T.SN1-171.CTATGCG.Mix	-2	1.24993493916473	-2	0.183120456139543	-2	0.699130527155035	-2	0.552023702788012	-2	-0.226582251318942	-2	0.692467657315479	-2	-2	-2	-2	-2	0.473991996329519	-2	1.48147318002063	-2
T.SN1-171.GACGCTA.Mix	-2	0.57750676931475	-2	0.547094498980463	-2	-2	-2	-2	-2	-2	-2	-2	-2	-2	-2	-2	-2	-2	-2	1.15540076995292	-2
T.SN1-171.GAGCGTA.Mix	-2	1.29622914799998	-2	1.16210045907004	-2	1.20417015241072	-2	-2	-2	-2	-2	0.692467657315479	0.846063020126646	-2	0.67098234683026	0.33843541185989	-2	-0.00945624099444179	0.626000687756174	1.63650927558618	-2
T.SN1-171.GATACGC.Mix	-2	0.83123803974561	-2	0.183120456139543	-2	1.07924813776619	-2	-2	-2	-2	0.622974507420114	0.950642120057105	-2	0.961976542488335	-2	0.0718430588749166	-2	-2	-2	0.919189613425758	-2
T.SN1-171.GATCGCG.Mix	-0.142011469483406	1.88524884476435	-2	0.547094498980463	-2	1.04146565743125	-2	0.932712453598744	-0.185636576961912	0.662143336380041	0.504789289994811	-0.0335313340066732	0.304398086941509	-2	-2	0.33843541185989	-2	0.296327611945348	1.2102300152433	1.59441610555257	-2
T.SN1-171.GCGACTA.Mix	-2	1.95799080173311	-2	1.21812768416731	-2	1.90310002140656	0.232409622143802	-2	-2	-0.226582251318942	0.715781417041415	1.47604426847176	1.34272995258827	1.20848731067234	-2	0.0718430588749166	-2	0.901919155790477	1.67418753411545	2.03463700449657	-2
T.SN1-171.GCTAGCG.Mix	0.987714894042794	2.05606642675613	-2	1.49864786990901	-2	1.61280343585018	0.232409622143802	0.409037567890312	-2	1.42477543268558	0.0782187440315877	0.46622928617816	1.3620217526613	0.619271817912641	-0.162447378389135	1.44993935792968	-2	0.999063587694098	1.49452599130414	1.75052483758744	-2
T.SN1-171.GCTATCG.Mix	-2	0.444065149973566	-2	0.74229105382538	-2	0.778285023519432	-2	-2	-2	-2	-2	-2	0.479369548689464	0.0650977416776861	-2	-2	-2	-2	0.626000687756174	0.724450503082757	-2
T.SN1-171.GTACGCG.Mix	-2	0.57750676931475	-2	0.183120456139543	-2	0.778285023519432	-2	-2	-2	-2	-2	0.284587862359716	0.304398086941509	-2	-2	0.502412667829495	-2	0.697095156297379	1.41874352987439	1.01292709342242	-2
T.SN1-171.GTATGCG.Mix	-2	0.250451790808535	-2	-0.280274774073362	-2	0.477388759798587	-2	-2	-2	-2	-2	-2	-2	-2	-2	-2	-2	-2	-2	1.46689921454844	-2
T.SN1-171.GTCGACG.Mix	-2	2.45298198377074	-2	1.21812768416731	-2	1.39797211798275	0.432599311171294	0.659412799879915	-2	0.555517157909694	0.913673131602366	1.37886459107633	1.602229017702	1.08499464463197	-2	1.53377071382184	-0.020203386088287	-2	1.80090046600444	2.06558767461738	-2
T.SN1-171.GTCGCTA.Mix	-2	1.4739265935329	-2	0.547094498980463	-2	1.17614477325474	-2	0.409037567890312	-2	-2	0.341897944178871	0.996760995687023	0.903934461782626	-2	-2	-2	-2	-2	1.00973521189026	1.38564436837056	-2
T.SN1-171.GTGCGTA.Mix	-2	1.24993493916473	-2	0.74229105382538	-2	0.477388759798587	-2	-2	-2	-2	0.792205565188103	-0.0335313340066732	-2	-2	-2	-2	-2	-0.00945624099444179	0.794257442424297	1.21224439477455	-2
T.SN1-171.TACGACG.Mix	0.235803186427642	1.29622914799998	-2	1.24364502919307	-2	1.00008026882601	-2	-2	-2	-2	-2	0.284587862359716	0.700320376934468	-2	-2	0.621165287117197	-2	-2	1.41874352987439	1.43619655573772	-2
T.SN1-171.TAGCACG.Mix	-2	1.6700614270824	-2	0.655568243203639	-2	1.38024468885875	-2	-2	-2	-2	-2	1.11145395748852	0.903934461782626	1.04773073607254	-2	0.33843541185989	-2	0.296327611945348	0.91522528215229	1.57173364996192	-2
T.SN1-171.TAGTCGC.Mix	-2	-2	-2	-2	-2	-2	-2	-2	-2	-2	-2	-2	-2	-2	-2	-0.744982887130989	-2	-2	0.347660311878509	1.05316035996684	-2
T.SN1-171.TAGTGCG.Mix	0.235803186427642	1.54133120462168	-2	0.183120456139543	-2	2.01704105809983	-2	0.194432715252793	-2	-2	-2	0.284587862359716	1.11446322339866	-2	-0.162447378389135	-2	-2	-2	-2	1.77307030427368	-2
T.SN1-171.TATGCGC.Mix	-2	0.444065149973566	-2	-0.280274774073362	-2	-2	-2	-2	-2	-2	-2	0.284587862359716	-2	-2	-2	-2	-2	-2	0.626000687756174	0.799487468023326	-2
T.SN1-171.TCACGCG.Mix	-0.142011469483406	1.94831577805766	-2	0.547094498980463	-2	0.000802021431817498	-0.150155524961282	-0.248177688338706	-2	1.02503930427319	0.0782187440315877	0.840463461765527	0.00671026282708548	-0.79126302304777	-2	0.912747685409062	-2	0.776589439620908	1.28390458811023	1.92065611463274	-2
T.SN1-171.TCGAGCG.Mix	0.434742656579786	1.80468540210579	-2	1.19101693698558	-2	0.778285023519432	-2	0.409037567890312	-2	-2	-2	1.11145395748852	1.17654184994712	-2	0.429420097312692	-2	-2	0.999063587694098	1.26070787472614	1.75817077775008	-2
T.SN1-171.TCGCACG.Mix	-0.142011469483406	1.42781268565069	-2	-2	-2	0.477388759798587	-0.150155524961282	0.932712453598744	-2	0.202350959917078	-2	-0.0335313340066732	0.304398086941509	-2	0.227357844401132	0.0718430588749166	-2	0.473991996329519	0.794257442424297	1.15540076995292	-2
T.SN1-171.TCTAGCG.Mix	-0.142011469483406	1.81144181717745	-2	1.16210045907004	-2	0.954331696108065	-2	-0.248177688338706	-2	-0.226582251318942	0.913673131602366	0.284587862359716	0.304398086941509	-0.79126302304777	-2	0.33843541185989	-2	1.14545937583575	1.66489282412372	1.68396629686206	-2
T.SN1-171.TGACGCG.Mix	0.434742656579786	1.96745497807238	-2	1.31227206811857	-2	1.27879584955269	-2	-2	0.423601998993174	0.934169875868028	1.20944379120387	1.14381692876851	1.34272995258827	-0.79126302304777	0.566784230979419	0.33843541185989	-2	1.27826100406403	1.48039063273531	1.78033266416676	-2
T.SN1-171.TGTCGCG.Mix	-2	0.57750676931475	-2	-2	-2	0.301431191518751	-2	-2	-2	-2	-2	-2	-2	-2	-2	-2	-2	-2	-2	0.863449655796367	-2
T.SN1-172.ACGCGTA.Mix	-2	-2	-2	-2	-2	0.602260635582815	-2	-2	-2	-2	-2	-2	0.304398086941509	-2	-2	-2	-2	-2	0.508757624861586	0.362130146821632	-2
T.SN1-172.ACGCTCG.Mix	-2	-2	-2	0.547094498980463	-2	-2	-2	-2	-2	-2	-2	-2	-2	-2	-2	0.0718430588749166	-2	-2	0.858939595825551	-0.519803844614971	-2
T.SN1-172.ACTAGCG.Mix	-2	-2	-2	-2	-2	-2	-2	-2	-2	-2	-2	-0.0335313340066732	-2	-2	-2	-2	-2	-2	-2	-2	-2
T.SN1-172.AGTACGC.Mix	1.3751346126278	0.890986870142186	-2	0.183120456139543	-2	-2	-2	0.409037567890312	-2	-2	1.04911499942645	-0.0335313340066732	-2	-2	-2	1.62510548585521	-2	-2	1.38429413303743	1.45181914607921	-2
T.SN1-172.ATCGACG.Mix	-0.142011469483406	-2	-2	-2	-2	-2	-2	-2	-2	-2	-2	-2	-2	-2	-2	-0.744982887130989	-2	-2	-2	0.362130146821632	-2
T.SN1-172.ATCGTCG.Mix	-2	1.73062185005411	-2	1.29057937648606	-2	1.00008026882601	-0.150155524961282	0.194432715252793	-2	-2	-2	0.899037442980747	1.23084652583483	-2	0.227357844401132	0.962837674953648	-2	0.59971516390152	1.7575986485027	1.75817077775008	-2
T.SN1-172.ATGCGCG.Mix	-2	-2	-2	-2	-2	0.699130527155035	-2	-2	-2	-2	-2	0.996760995687023	-2	-2	-2	0.621165287117197	-2	-2	-2	1.41999094643854	-2
T.SN1-172.CACGCTA.Mix	-2	1.13925332390925	-2	0.74229105382538	-2	1.30107013193146	-2	0.194432715252793	0.667655941667617	0.662143336380041	-2	-0.0335313340066732	1.00067571114627	-2	0.67098234683026	1.52087499660211	-2	-2	1.18260558692159	2.01829318411308	-2
T.SN1-172.CATACGC.Mix	-2	-2	-2	0.402171164440596	-2	0.845212705224666	-2	-2	-2	-2	-0.704777275913766	-2	-2	-2	-2	1.28284620673377	-2	-2	0.718226978096496	0.968582479466887	-2
T.SN1-172.CGCTACG.Mix	-2	-0.107832857726605	-2	0.655568243203639	-2	-2	-2	-2	-2	-2	-2	-2	-2	-2	-0.162447378389135	0.621165287117197	-2	-2	1.18260558692159	1.66560098501919	-2
T.SN1-172.CGCTAGC.Mix	-2	1.03262400994704	-2	-2	-2	-2	0.432599311171294	-0.248177688338706	-2	-2	-2	-2	-2	-0.79126302304777	0.429420097312692	0.621165287117197	-2	-2	1.30592487928886	1.21224439477455	-2
T.SN1-172.CGTAGCG.Mix	-2	1.6700614270824	-2	1.09775954838397	-2	0.845212705224666	-2	0.409037567890312	-2	-0.226582251318942	-2	-2	-2	0.0650977416776861	-2	1.23502048445276	-2	0.473991996329519	1.12145126802926	1.6464246228663	-2
T.SN1-172.CGTATCG.Mix	-2	-2	-2	-2	-2	-2	-2	-2	-2	-2	-2	0.899037442980747	-2	-2	-2	-0.744982887130989	-2	-2	-2	0.633683691436988	-2
T.SN1-172.CGTATGC.Mix	0.940570690434622	2.22732131781119	-2	1.51221030204645	-2	1.20417015241072	-2	0.745442215023519	-2	0.413885571617783	1.2354613647804	1.32067992411239	1.04200701144331	0.712793604083868	-2	2.04210235092794	-2	-2	1.95533503905503	2.10141068021293	-2
T.SN1-172.CGTCGTA.Mix	-2	1.63124210294505	-2	0.814545606281438	-2	1.20417015241072	-2	0.659412799879915	-0.185636576961912	0.555517157909694	-0.704777275913766	0.899037442980747	0.846063020126646	-2	-0.162447378389135	0.621165287117197	-2	0.697095156297379	1.64568446510494	1.55993212686496	-2
T.SN1-172.CTAGACG.Mix	-2	-2	-2	-2	-2	-2	-2	-2	-2	-2	-2	-2	-1.8076853289812	-2	-2	-2	-2	-2	-2	0.863449655796367	-2
T.SN1-172.CTAGCGC.Mix	0.235803186427642	1.52866132035314	-2	0.402171164440596	-2	1.11400509887435	-2	-2	-2	-2	-2	-2	-2	-2	-2	-2	-2	0.901919155790477	1.28390458811023	1.48147318002063	-2
T.SN1-172.CTAGTCG.Mix	-2	1.13925332390925	-2	0.547094498980463	-2	0.845212705224666	-0.150155524961282	-0.248177688338706	-2	-2	-2	-2	0.700320376934468	-2	-2	-0.744982887130989	-0.020203386088287	-2	-2	1.08998036862311	-2
T.SN1-172.GACGCTA.Mix	-2	-2	-2	-2	-2	-2	-2	0.659412799879915	-2	-2	-2	-2	0.00671026282708548	-2	-2	-2	-2	-2	-2	0.633683691436988	-2
T.SN1-172.GAGCGTA.Mix	0.434742656579786	1.81809472937078	-2	0.402171164440596	-2	1.11400509887435	0.75646055297219	0.409037567890312	-2	1.02503930427319	0.341897944178871	0.772739411109722	0.603747302035389	-2	-2	0.0718430588749166	-2	-0.00945624099444179	1.64568446510494	1.59441610555257	-2
T.SN1-172.GATAGCG.Mix	-2	-2	-2	0.74229105382538	-2	-2	-2	-2	-2	-2	-2	-2	-2	-2	-2	-2	-2	-2	-2	-2	-2
T.SN1-172.GCGACTA.Mix	-2	1.13925332390925	-2	-2	-2	0.954331696108065	-2	-2	-2	0.819115742771758	-2	0.593916731214611	0.903934461782626	-2	-2	0.621165287117197	-2	-2	1.00973521189026	1.54780092962627	-2
T.SN1-172.GCGATCG.Mix	-2	-2	-2	-2	-2	-2	-2	-2	-2	-2	-2	0.284587862359716	-2	-2	-2	-2	-2	-2	0.347660311878509	-0.519803844614971	-2
T.SN1-172.GCGCATA.Mix	-2	-2	-2	-2	-2	-2	-2	-2	-2	-2	-2	-2	-2	-2	-0.162447378389135	-0.744982887130989	-2	-2	-2	-2	-2
T.SN1-172.GCGCGTA.Mix	-2	-2	-2	-2	-2	-2	-2	-2	-2	-2	-2	-2	-2	-2	-2	-2	-2	-2	-2	-2	-2
T.SN1-172.GTACGCG.Mix	-0.142011469483406	1.16967826256698	-2	-2	-2	0.602260635582815	-2	-2	-2	-2	-0.704777275913766	-0.0335313340066732	-2	-2	-2	0.621165287117197	-2	0.697095156297379	0.965046062845807	0.863449655796367	-2
T.SN1-172.GTATCGC.Mix	0.235803186427642	1.80468540210579	-2	1.13112043228192	-2	0.954331696108065	-2	-2	-2	-2	0.622974507420114	1.25347604139633	1.14661079375143	-2	0.429420097312692	1.44993935792968	-2	0.697095156297379	1.05025184045058	1.9154110834696	-2
T.SN1-172.GTATGCG.Mix	-2	0.83123803974561	-2	-2	-2	0.000802021431817498	-2	-2	-2	-2	-2	0.899037442980747	0.700320376934468	-2	-2	0.33843541185989	-2	-2	0.718226978096496	0.799487468023326	-2
T.SN1-172.GTCGACG.Mix	-2	-2	-2	-2	-2	-2	-2	-2	-2	-2	-2	0.950642120057105	0.00671026282708548	-2	-2	-2	-2	-2	-0.644562204114283	0.799487468023326	-2
T.SN1-172.GTCGCTA.Mix	-2	-2	-2	-2	-2	-2	-2	-2	-2	-2	-2	-2	-2	-2	-0.162447378389135	-2	-2	-2	-2	-0.519803844614971	-2
T.SN1-172.GTGCGTA.Mix	-2	-2	-2	0.655568243203639	-2	0.000802021431817498	-2	-2	-2	-2	-2	-2	-2	-2	-2	-2	-2	-2	0.858939595825551	0.633683691436988	-2
T.SN1-172.TACGCGC.Mix	-2	-0.107832857726605	-2	0.183120456139543	-2	-2	-2	-2	-2	-2	-2	-2	-2	-2	-2	-2	-2	-2	0.0887358290016299	-2	-2
T.SN1-172.TACGTCG.Mix	-2	-2	-2	-0.280274774073362	-2	-2	-2	-2	-2	-2	-2	-0.0335313340066732	-1.8076853289812	-2	0.227357844401132	-2	-2	-2	0.347660311878509	0.362130146821632	-2
T.SN1-172.TAGACGC.Mix	-2	-2	-2	-2	-2	0.699130527155035	-2	-2	-2	-2	-2	-2	0.304398086941509	-2	-2	-2	-2	-2	0.347660311878509	-0.519803844614971	-2
T.SN1-172.TAGCGCG.Mix	-0.142011469483406	-2	-2	-2	-2	-2	-2	-2	-2	-2	-2	-2	-2	-2	-2	-2	-2	-2	-2	-2	-2
T.SN1-172.TAGTCGC.Mix	-2	-2	-2	-2	-2	-2	-2	-2	-2	-2	-2	-0.0335313340066732	-2	-2	-2	-2	-2	-2	-2	1.08998036862311	-2
T.SN1-172.TAGTGCG.Mix	-2	-2	-2	-2	-2	0.000802021431817498	-2	-2	-2	-2	-2	-2	-2	-2	-2	-2	-2	-2	-2	-2	-2
T.SN1-172.TATCGCG.Mix	-2	-2	-2	-2	-2	-2	-2	-2	-2	-2	-2	-2	-2	-2	-2	-2	-2	-2	-2	-2	-2
T.SN1-172.TATGCGC.Mix	-2	-2	-2	-0.280274774073362	-2	0.602260635582815	-2	-2	-2	-2	-2	0.692467657315479	0.479369548689464	-0.79126302304777	-2	-2	-2	-2	0.0887358290016299	0.362130146821632	-2
T.SN1-172.TCGACGC.Mix	0.434742656579786	1.07115009395595	-2	-2	-2	0.477388759798587	-2	-2	-2	-2	-2	-2	0.700320376934468	-2	-2	0.502412667829495	-0.020203386088287	-2	0.858939595825551	0.968582479466887	-2
T.SN1-172.TCGCACG.Mix	-2	0.57750676931475	-2	0.183120456139543	-2	0.602260635582815	-2	-2	-2	-2	-2	-2	-2	0.49992203794618	-2	0.0718430588749166	-2	-2	0.794257442424297	-0.519803844614971	-2
T.SN1-172.TCGCGCG.Mix	-2	1.6209697900127	-2	0.183120456139543	-2	-2	-2	-0.248177688338706	-2	-2	0.792205565188103	0.284587862359716	-2	-2	-2	0.962837674953648	-2	-2	1.00973521189026	1.05316035996684	-2
T.SN1-172.TCGTACG.Mix	-2	-2	-2	-0.280274774073362	-2	-2	-2	-2	-2	-2	0.715781417041415	-2	-2	-2	-2	0.0718430588749166	-2	-2	-2	0.799487468023326	-2
T.SN1-172.TGTCGCG.Mix	-2	2.35175791861666	-2	1.87229892831248	-2	1.66277528268842	0.432599311171294	1.19214091847321	-2	1.21993789327667	1.46534333857287	1.41373043422411	1.39821041930287	0.334797439062059	-2	1.28284620673377	-2	1.25475252533139	2.17092641894404	2.04258390531981	-2
T.SN1-173.ACGCGTA.Mix	-2	-2	-2	-0.280274774073362	-2	0.602260635582815	-2	-2	-2	-2	-2	-2	-2	-2	-2	-2	-2	-2	0.718226978096496	-2	-2
T.SN1-173.ACTACGC.Mix	-2	1.24993493916473	-2	-2	-2	0.000802021431817498	-2	-2	-2	-2	-0.704777275913766	1.11145395748852	-2	-2	0.566784230979419	-2	-2	-2	1.05025184045058	0.724450503082757	-2
T.SN1-173.ACTAGCG.Mix	-2	1.31764826629252	-2	-2	-2	-2	-2	-2	-2	-2	-2	0.950642120057105	-2	-2	-2	-2	-2	-2	-2	0.362130146821632	-2
T.SN1-173.AGTACGC.Mix	-2	1.4739265935329	-2	0.876476233865309	-2	1.04146565743125	-2	-2	-2	0.555517157909694	0.622974507420114	0.840463461765527	1.17654184994712	-2	-0.162447378389135	-2	-2	-2	1.40186031919894	1.52247203272369	-2
T.SN1-173.ATAGCGC.Mix	-2	1.33806047346526	-2	-2	-2	0.000802021431817498	-2	-2	-2	-2	-2	1.03844913602887	-2	-2	-2	-2	-2	-2	0.0887358290016299	-2	-2
T.SN1-173.ATCGACG.Mix	-2	1.4590927557393	-2	-2	-2	0.000802021431817498	-2	-2	-2	-2	-0.704777275913766	0.593916731214611	0.479369548689464	-2	-2	-2	-2	-2	-2	0.518794377668105	-2
T.SN1-173.ATCGTCG.Mix	-2	1.70569381086475	0.301029995663981	1.13112043228192	-2	1.2553171007271	0.672808069838724	0.745442215023519	-2	-2	1.2354613647804	1.39664730431122	1.17654184994712	-0.79126302304777	-2	-0.744982887130989	-2	-2	1.61517849753157	1.46689921454844	-2
T.SN1-173.ATGCGCG.Mix	-2	-2	-2	-2	-2	0.000802021431817498	-2	-2	-2	-2	-2	0.284587862359716	-1.8076853289812	-2	-2	-2	-2	-2	-2	0.863449655796367	-2
T.SN1-173.CATACGC.Mix	-2	1.39410358555302	-2	-2	-2	-2	-2	-2	-2	-2	0.341897944178871	-2	-2	-2	-2	-2	-2	-2	-2	0.362130146821632	-2
T.SN1-173.CGCACTA.Mix	-2	1.31764826629252	-2	0.655568243203639	-2	-2	-2	-2	-2	-2	-2	-2	0.479369548689464	-2	0.429420097312692	0.0718430588749166	0.29104577475738	-2	-2	-2	-2
T.SN1-173.CGCGCTA.Mix	-2	1.19811058476482	-2	-2	-2	1.53150252706058	-2	-2	-2	-2	-2	1.22854655156045	0.846063020126646	0.0650977416776861	-2	-2	-2	-2	-2	1.12392124016932	-2
T.SN1-173.CGCTACG.Mix	-2	0.57750676931475	-2	-0.280274774073362	-2	0.699130527155035	-2	-2	-2	-2	-2	-2	0.00671026282708548	-2	-2	0.502412667829495	-2	-2	0.718226978096496	0.114654879558188	-2
T.SN1-173.CGCTAGC.Mix	0.827439609839452	2.21426121227502	-2	0.814545606281438	-2	1.94449179435486	-2	-2	-2	-2	0.792205565188103	1.54314507689356	1.51871881187567	-2	0.825292580081949	1.00774326352855	-2	0.776589439620908	1.63575201004283	1.96521173063455	-2
T.SN1-173.CGTAGCG.Mix	-2	-2	-2	-2	-2	-2	-2	-2	-2	-2	-2	-2	-2	-2	-2	-2	-2	-2	0.347660311878509	-2	-2
T.SN1-173.CGTATCG.Mix	-2	-2	-2	-2	-2	0.000802021431817498	-2	-2	-2	-2	-2	-2	-2	-2	-2	-2	-2	-2	-2	-2	-2
T.SN1-173.CGTATGC.Mix	-2	-2	-2	-2	-2	1.34245916849136	-2	-2	-2	-2	-2	-2	0.479369548689464	-2	-2	-2	-2	-2	0.858939595825551	0.968582479466887	-2
T.SN1-173.CGTCGTA.Mix	0.434742656579786	1.4739265935329	-2	0.183120456139543	-2	1.17614477325474	-2	-2	-2	-2	-2	0.899037442980747	0.304398086941509	-2	-2	0.714320887629894	-2	-2	-2	1.28560527234706	-2
T.SN1-173.CTACGCG.Mix	-2	-2	-2	-2	-2	-2	-2	-2	-2	0.555517157909694	-0.704777275913766	0.284587862359716	-2	-2	-2	-2	-2	-2	0.0887358290016299	0.724450503082757	-2
T.SN1-173.CTAGACG.Mix	-2	0.83123803974561	-2	-2	-2	0.000802021431817498	-2	-2	-2	-2	-2	-0.0335313340066732	-2	-2	-2	-2	-2	-2	-2	0.799487468023326	-2
T.SN1-173.CTAGCGC.Mix	-0.142011469483406	1.63124210294505	-2	0.876476233865309	-2	0.000802021431817498	-2	-2	-2	-2	0.792205565188103	0.899037442980747	-2	-2	0.429420097312692	-2	-2	-2	0.91522528215229	1.18475193271858	-2
T.SN1-173.CTAGTCG.Mix	-0.142011469483406	1.89086866631919	-2	1.24364502919307	-2	1.81292570665869	0.232409622143802	-2	-2	-2	0.792205565188103	1.56732869692271	1.00067571114627	0.334797439062059	-0.162447378389135	1.04843769287907	-2	0.59971516390152	1.52148711664726	1.88819146973725	-2
T.SN1-173.CTATCGC.Mix	-0.142011469483406	1.80468540210579	-2	0.402171164440596	-2	-2	-2	0.409037567890312	-2	-2	-2	1.07648375612139	0.779276852262729	-2	0.429420097312692	0.33843541185989	-2	-0.00945624099444179	0.858939595825551	1.36739565069226	-2
T.SN1-173.GACGCTA.Mix	-2	1.4739265935329	-2	-0.280274774073362	-2	0.477388759798587	-2	-2	-2	-2	-2	-0.0335313340066732	-1.8076853289812	-2	-2	-0.744982887130989	-2	-2	0.794257442424297	0.724450503082757	-2
T.SN1-173.GAGCGTA.Mix	-2	1.81809472937078	-2	-2	-2	0.602260635582815	-2	-2	-2	-0.226582251318942	1.08626525287876	0.772739411109722	0.00671026282708548	0.334797439062059	0.227357844401132	-0.744982887130989	-2	-2	1.32688233543267	1.21224439477455	-2
T.SN1-173.GCATACG.Mix	-2	-2	-2	-2	-2	-2	-2	-2	-2	-2	-2	0.593916731214611	-2	0.49992203794618	-0.162447378389135	-2	-2	-2	-2	0.518794377668105	-2
T.SN1-173.GCGACTA.Mix	-2	-2	-2	-2	-2	-2	-2	-2	-2	-2	-2	-2	-2	-2	-2	-2	-2	-2	0.347660311878509	0.114654879558188	-2
T.SN1-173.GCGCATA.Mix	-2	1.41128510795366	-2	-2	-2	0.602260635582815	-2	-2	-2	-2	0.857172227490244	0.950642120057105	-2	-2	-2	-2	-2	-2	-0.644562204114283	0.518794377668105	-2
T.SN1-173.GCGCGTA.Mix	-2	1.376214229822	-2	0.74229105382538	-2	0.699130527155035	-2	-0.248177688338706	-2	-2	0.622974507420114	0.899037442980747	0.779276852262729	-2	-0.162447378389135	0.0718430588749166	-2	-2	1.15310395490128	1.50923118217696	-2
T.SN1-173.GTACGCG.Mix	-0.142011469483406	1.79084881988548	-2	0.74229105382538	-2	1.76344183407418	0.569103685932013	-0.248177688338706	-2	-2	1.04911499942645	1.50414038201424	1.23084652583483	0.49992203794618	-2	0.790981038603137	-2	-0.00945624099444179	1.54687187251859	1.45181914607921	-2
T.SN1-173.GTACGCT.Mix	-2	0.943500960687469	-2	0.183120456139543	-2	0.845212705224666	-2	-2	-2	-2	-2	-2	0.00671026282708548	-2	-2	0.790981038603137	-2	0.296327611945348	-2	1.08998036862311	-2
T.SN1-173.GTATCGC.Mix	-2	-2	-2	-2	-2	0.477388759798587	-2	-2	-2	-2	-2	-0.0335313340066732	-2	-2	0.566784230979419	-2	-2	-2	-2	1.18475193271858	-2
T.SN1-173.GTATGCG.Mix	-2	1.41128510795366	-2	-2	-2	0.000802021431817498	-2	0.817215273223286	-2	-0.226582251318942	-2	0.284587862359716	0.603747302035389	-2	-2	-2	-2	-2	-2	1.05316035996684	-2
T.SN1-173.GTCGACG.Mix	-2	1.63124210294505	-2	-0.280274774073362	-2	0.778285023519432	-2	-2	-2	-2	-0.704777275913766	-0.0335313340066732	0.00671026282708548	0.855016733346612	1.02889413965925	0.856118043486493	-2	-2	0.91522528215229	1.50923118217696	-2
T.SN1-173.GTCGCTA.Mix	-2	1.57726345134925	-2	0.876476233865309	-2	0.602260635582815	-2	-2	-2	-2	-2	-2	0.846063020126646	-2	-2	0.33843541185989	-2	-2	-2	1.01292709342242	-2
T.SN1-173.TACGCGC.Mix	-2	-2	-2	-2	-2	0.000802021431817498	-2	-2	-2	-2	-2	0.284587862359716	-2	-2	-2	-2	-2	-2	-2	-0.519803844614971	-2
T.SN1-173.TAGTGCG.Mix	-2	1.376214229822	-2	0.547094498980463	-2	-2	-2	-2	-2	-2	-2	0.46622928617816	-2	0.0650977416776861	0.566784230979419	-2	-2	-2	1.15310395490128	0.919189613425758	-2
T.SN1-173.TATGCGC.Mix	-0.142011469483406	1.75419638476496	-2	1.19101693698558	-2	1.38024468885875	-0.150155524961282	-0.248177688338706	-2	-2	0.622974507420114	1.57893356636945	-1.8076853289812	-0.79126302304777	-2	0.714320887629894	-2	-2	1.28390458811023	1.69286569663126	-2
T.SN1-173.TCACGCG.Mix	-2	0.444065149973566	-2	-2	-2	0.602260635582815	-2	-2	-2	-2	-2	-0.0335313340066732	-2	-2	-2	-2	-2	-2	-2	0.919189613425758	-2
T.SN1-173.TCGACGC.Mix	-2	-2	-2	-2	-2	0.845212705224666	-2	-2	-2	-2	-2	-2	-2	-2	-2	0.502412667829495	-2	-2	-2	0.114654879558188	-2
T.SN1-173.TCGCACG.Mix	-2	1.78376162673339	-2	0.814545606281438	-2	1.07924813776619	0.232409622143802	-2	-2	-2	0.792205565188103	0.692467657315479	1.32254119306755	-0.79126302304777	-2	0.621165287117197	-2	-2	1.05025184045058	1.53532110881251	-2
T.SN1-173.TCGCGCG.Mix	-2	1.68824295599257	-2	0.876476233865309	-2	1.32225751983467	0.432599311171294	-0.248177688338706	-2	-2	-2	-2	1.04200701144331	-0.79126302304777	-2	0.912747685409062	-2	-2	1.36598737659855	1.62636225201434	-2
T.SN1-173.TCGTGCG.Mix	-2	-2	-2	0.876476233865309	-2	-2	-2	-2	-2	-2	-2	0.284587862359716	0.479369548689464	0.334797439062059	-2	0.33843541185989	-2	0.296327611945348	0.0887358290016299	0.362130146821632	-2
T.SN1-173.TCTAGCG.Mix	-2	0.679439734442466	-2	-2	-2	0.903190320706587	-2	-2	-2	-2	-2	-2	0.00671026282708548	-2	-2	-2	-2	-2	0.794257442424297	0.863449655796367	-2
T.SN1-173.TGTCGCG.Mix	-2	0.444065149973566	-2	-2	-2	-2	-2	-2	-2	-2	-2	-2	-2	-2	-2	-2	-2	-2	-0.644562204114283	-2	-2
T.SN1-174.ACGACGC.Mix	-2	-2	-2	-0.280274774073362	-2	-2	-2	-2	-2	-2	-2	-2	-2	-2	-2	-2	-2	-2	-2	-2	-2
T.SN1-174.ACGCGCG.Mix	-2	-2	-2	-2	-2	0.602260635582815	-2	-2	-2	-2	-2	-2	-2	-2	-2	-2	-2	-2	-2	-0.519803844614971	-2
T.SN1-174.ACTACGC.Mix	-2	1.90730454932363	-2	0.547094498980463	-2	0.699130527155035	-0.150155524961282	0.932712453598744	-2	-2	0.341897944178871	0.996760995687023	1.3620217526613	0.789701257074403	-2	0.0718430588749166	-2	0.473991996329519	1.15310395490128	1.50923118217696	-2
T.SN1-174.ACTAGCG.Mix	-2	-2	-2	-2	-2	-2	-2	-2	-2	-2	-2	-2	-2	-2	-2	-2	-2	-2	-2	-2	-2
T.SN1-174.ACTCGCG.Mix	-2	-2	-2	0.183120456139543	-2	0.000802021431817498	-2	-2	-2	-2	-2	-2	-2	-2	-2	-2	-2	-2	-2	0.518794377668105	-2
T.SN1-174.AGCGCTA.Mix	-2	1.22479532868461	-2	-2	-2	0.301431191518751	-2	-2	-2	-2	-2	-2	1.04200701144331	-2	0.227357844401132	-2	-2	-2	1.12145126802926	1.08998036862311	-2
T.SN1-174.AGTACGC.Mix	-0.142011469483406	2.11654176570431	0.602059991327962	1.45521766785203	-2	1.41500422235194	0.432599311171294	0.980671619879775	-2	0.981976895866727	1.18176767845051	1.60125250212991	1.7635445705157	0.334797439062059	0.566784230979419	0.962837674953648	-2	0.953201926578558	1.64568446510494	2.02654197321836	-2
T.SN1-174.ATAGCGC.Mix	-2	1.07115009395595	-2	-2	-2	0.477388759798587	-2	-2	-2	-2	-2	-2	1.04200701144331	-2	0.227357844401132	-2	-2	-2	-2	-2	-2
T.SN1-174.ATCGACG.Mix	-2	-2	-2	0.183120456139543	-2	-2	-2	-2	-2	-2	-2	-2	-2	-2	-2	0.33843541185989	-2	-2	-2	0.362130146821632	-2
T.SN1-174.ATCGCGC.Mix	-2	-2	-2	-2	-2	-2	-2	-2	-2	-2	-2	-2	0.00671026282708548	-2	-2	-2	-2	-2	1.23620191001415	0.518794377668105	-2
T.SN1-174.ATGCGCG.Mix	-2	0.83123803974561	-2	-2	-2	0.301431191518751	-2	-2	-2	-2	-2	-2	-2	-2	-2	-2	-2	-2	-2	0.633683691436988	-2
T.SN1-174.CACGCTA.Mix	-2	-2	-2	-2	-2	0.602260635582815	-2	-2	-2	-2	-2	-2	-2	-2	-2	-2	-2	-2	-2	0.114654879558188	-2
T.SN1-174.CATACGC.Mix	-2	1.33806047346526	-2	0.814545606281438	-2	1.32225751983467	-2	-2	-2	-2	-2	1.14381692876851	1.17654184994712	1.00696679822517	-2	-2	-2	-2	1.62558706912869	1.48147318002063	-2
T.SN1-174.CGATAGC.Mix	-2	-2	-2	-2	-2	-2	-2	-2	-2	-2	-2	-2	-2	-2	-2	-2	-2	-2	-2	-2	-2
T.SN1-174.CGCTACG.Mix	-2	-2	-2	-2	-2	-2	-2	-2	-2	-2	-2	-2	-2	-2	-2	-2	-2	-2	-2	0.114654879558188	-2
T.SN1-174.CGCTAGC.Mix	-2	0.761937628206425	-2	-2	-2	1.49138758862496	-2	-2	-2	-2	-2	0.899037442980747	0.903934461782626	-2	-2	-2	-2	-2	1.08730900182311	0.799487468023326	-2
T.SN1-174.CGTAGCG.Mix	-2	1.29622914799998	-2	-2	-2	0.301431191518751	-2	-2	-2	-2	-2	0.593916731214611	0.603747302035389	-0.79126302304777	-2	-2	-2	-2	-2	0.518794377668105	-2
T.SN1-174.CGTATCG.Mix	-2	0.444065149973566	-2	-2	-2	-2	-2	-2	-2	-2	-2	-2	0.903934461782626	-2	-2	-2	-2	-2	-2	0.518794377668105	-2
T.SN1-174.CGTATGC.Mix	-2	1.99466959466986	-2	1.0222004624648	-2	1.14618537206777	-2	-2	-2	-2	-0.704777275913766	0.996760995687023	1.25564802997055	-2	-2	0.790981038603137	-2	-2	1.05025184045058	1.54780092962627	-2
T.SN1-174.CGTCGTA.Mix	-2	-2	-2	-2	-2	0.903190320706587	-2	-2	-2	-2	-2	-2	-2	-2	-2	-2	-2	-2	0.347660311878509	0.633683691436988	-2
T.SN1-174.CTACGCG.Mix	-2	-2	-2	-2	-2	-2	-2	-2	-2	-2	-2	-2	-2	-2	-2	-2	-2	-2	-2	-2	-2
T.SN1-174.CTAGACG.Mix	-2	-0.107832857726605	-2	-2	-2	-2	-2	-2	-2	-2	-2	0.593916731214611	-2	-2	-2	-2	-2	-2	-0.644562204114283	0.919189613425758	-2
T.SN1-174.CTAGCGC.Mix	-2	-2	-2	-2	-2	0.000802021431817498	-2	-2	-2	-2	-2	-2	-2	-2	-2	-2	-2	-2	-2	-2	-2
T.SN1-174.CTAGTCG.Mix	-2	0.679439734442466	-2	-2	-2	-2	-2	-2	-2	-2	-2	-2	0.00671026282708548	-2	-2	-2	-2	-2	-2	1.28560527234706	-2
T.SN1-174.CTATCGC.Mix	-2	-2	-2	-2	-2	-2	-2	-2	-2	-2	-2	-2	-2	-2	-2	-2	-2	-2	-2	0.362130146821632	-2
T.SN1-174.CTCGACG.Mix	-2	1.10653528146806	-2	0.547094498980463	-2	0.000802021431817498	-2	-2	-2	-2	-2	-2	0.304398086941509	-2	-2	-2	-2	-2	1.4657796752861	0.518794377668105	-2
T.SN1-174.GACGCTA.Mix	-2	0.761937628206425	-2	-0.280274774073362	-2	-2	-2	-2	-2	-2	-2	0.593916731214611	-2	-2	-2	-2	-2	-2	-0.644562204114283	1.21224439477455	-2
T.SN1-174.GAGCGTA.Mix	-2	-2	-2	-0.280274774073362	-2	-2	-2	-2	-2	-2	-2	-0.0335313340066732	-2	-2	-2	-2	-2	-2	-2	-2	-2
T.SN1-174.GATAGCG.Mix	-2	1.4739265935329	-2	-2	-2	0.845212705224666	-2	-2	0.218055760599217	0.413885571617783	-2	-2	0.479369548689464	-2	-2	0.0718430588749166	-2	-2	0.0887358290016299	0.724450503082757	-2
T.SN1-174.GCGACTA.Mix	-2	-2	-2	0.183120456139543	-2	0.301431191518751	-2	-2	-2	-2	-2	0.593916731214611	-2	0.712793604083868	-2	-0.744982887130989	-2	-2	-2	1.23809961102122	-2
T.SN1-174.GCGCATA.Mix	-2	-2	-2	-2	-2	0.699130527155035	-2	-2	-2	-2	-2	-2	-2	-2	0.566784230979419	-2	-2	-2	-2	-0.519803844614971	-2
T.SN1-174.GCGCGTA.Mix	-2	-2	-2	-2	-2	-2	-2	-2	-2	-2	-2	-2	-2	-2	-2	-2	-2	-2	0.626000687756174	0.114654879558188	-2
T.SN1-174.GCTAGCG.Mix	-2	-2	-2	-2	-2	0.000802021431817498	-2	-2	-2	-2	-2	-2	-2	-2	-2	-2	-2	-2	-2	-2	-2
T.SN1-174.GTACGCG.Mix	-2	-2	-2	-2	-2	0.778285023519432	-2	-2	-2	-2	-2	-0.0335313340066732	-2	-2	-2	-2	-2	-2	-2	0.362130146821632	-2
T.SN1-174.GTACGCT.Mix	-2	-0.107832857726605	-2	-2	-2	-2	-2	-2	-2	-2	-2	-2	-2	-2	-2	-2	-2	-2	-2	-0.519803844614971	-2
T.SN1-174.GTATCGC.Mix	-2	-2	-2	-2	-2	0.602260635582815	-2	-2	-2	-2	-2	-2	0.479369548689464	-2	-2	0.0718430588749166	-2	-2	1.05025184045058	0.863449655796367	-2
T.SN1-174.GTATGCG.Mix	-2	1.66067702436997	-2	1.38959972841644	-2	-2	-2	0.659412799879915	-2	0.202350959917078	1.6646170024684	0.284587862359716	0.954993234746232	0.334797439062059	0.566784230979419	-2	-2	-2	1.67418753411545	1.58322294414633	-2
T.SN1-174.GTCGACG.Mix	-2	-2	-2	-2	-2	0.000802021431817498	-2	-2	-2	-2	-2	-2	-2	-2	-2	-2	-2	-2	-2	-2	-2
T.SN1-174.GTGCGTA.Mix	-2	-2	-2	-2	-2	-2	-2	-2	-2	-2	-2	-2	-2	-2	-2	-2	-2	-2	-2	-2	-2
T.SN1-174.TACGCGC.Mix	-2	-2	-2	-2	-2	-2	-2	-2	-2	-2	-2	-2	-2	-2	-2	-2	-2	-2	-2	-2	-2
T.SN1-174.TAGACGC.Mix	-2	0.890986870142186	-2	-2	-2	1.14618537206777	-2	-2	-2	-2	-2	-2	0.479369548689464	-2	-2	0.502412667829495	-2	-2	-2	-0.519803844614971	-2
T.SN1-174.TAGTCGC.Mix	-2	1.19811058476482	-2	-2	-2	-2	-2	-2	-2	-2	-2	-2	0.304398086941509	-2	-2	-2	-2	-2	0.508757624861586	0.968582479466887	-2
T.SN1-174.TATGCGC.Mix	-2	-2	-2	-2	-2	-2	-2	-2	-2	-2	-2	0.692467657315479	-2	-2	-2	-2	-2	-2	-2	-0.519803844614971	-2
T.SN1-174.TCACGCG.Mix	-2	0.57750676931475	-2	0.183120456139543	-2	1.00008026882601	-2	-2	-2	-2	-2	0.840463461765527	0.304398086941509	-2	-2	0.33843541185989	-2	-2	0.508757624861586	0.799487468023326	-2
T.SN1-174.TCGACGC.Mix	-2	1.41128510795366	-2	0.183120456139543	-2	1.07924813776619	-2	-2	-2	-2	-2	-2	-2	0.49992203794618	0.754955255628784	-2	-2	-2	1.05025184045058	1.36739565069226	-2
T.SN1-174.TCGCACG.Mix	-2	-2	-2	-2	-2	-2	-2	-2	-2	-2	-2	-2	-2	-2	-2	-2	0.597096571796412	-2	-2	-2	-2
T.SN1-174.TCGCGCG.Mix	-2	-2	-2	-2	-2	0.778285023519432	-2	-2	-2	-2	0.622974507420114	-2	0.700320376934468	-2	-2	-2	-2	-2	-2	-2	-2
T.SN1-174.TCGTGCG.Mix	-2	-2	-2	-2	-2	-2	-2	-2	-2	-2	-2	-2	0.603747302035389	-2	-2	-2	-2	0.953201926578558	-2	-0.519803844614971	-2
T.SN1-174.TGACGCG.Mix	-2	-2	-2	-2	-2	-2	-2	-2	-2	-2	-2	-2	-2	-2	-2	-2	-2	0.59971516390152	-2	-2	-2
T.SN1-174.TGCGACG.Mix	-2	-2	-2	-2	-2	-2	-2	-2	-2	-2	-2	-2	-2	-2	-2	-2	-2	-2	-2	-2	-2
T.SN1-174.TGTACGC.Mix	-2	-2	-2	0.876476233865309	-2	-2	-2	-2	-2	-2	-2	-2	-2	-2	-2	-0.744982887130989	-2	-2	1.70093458309064	0.799487468023326	-2
T.SN1-174.TGTCGCG.Mix	0.987714894042794	2.98846090864479	0.477121254719662	1.76733753039349	-2	1.50517506392176	-0.150155524961282	0.817215273223286	-2	1.16415934147494	1.41825725383974	1.7848005033945	1.49157978006216	1.04773073607254	1.22240281452064	1.38345439589661	0.470490675820649	0.697095156297379	1.98778551348556	2.1345026477373	-2
T.SN1-175.ACGCGCG.Mix	-2	-2	-2	-2	-2	0.778285023519432	-2	-2	-2	-2	-2	-2	-2	-2	-2	-2	-2	-2	-2	0.362130146821632	-2
T.SN1-175.ACGCTCG.Mix	-2	2.0244040976193	-2	1.0222004624648	-2	1.07924813776619	0.826573132625731	0.745442215023519	0.423601998993174	0.555517157909694	0.715781417041415	1.03844913602887	-1.8076853289812	-2	0.429420097312692	-2	-2	-2	1.32688233543267	1.43619655573772	-2
T.SN1-175.ACTACGC.Mix	-2	-2	-2	-2	-2	0.903190320706587	-2	0.409037567890312	-2	-2	0.0782187440315877	0.840463461765527	-2	-2	-2	-2	-2	-2	0.718226978096496	-2	-2
T.SN1-175.ACTCGCG.Mix	-2	-2	-2	-2	-2	-2	-2	-2	-2	-2	-2	-2	0.00671026282708548	-2	-2	-2	-2	-2	-2	0.799487468023326	-2
T.SN1-175.AGCGCTA.Mix	0.570669991585255	-2	-2	-2	-2	-2	-2	-2	-2	-2	-2	1.50414038201424	-1.8076853289812	-2	-2	-2	-2	0.697095156297379	1.2102300152433	0.362130146821632	-2
T.SN1-175.AGTACGC.Mix	-2	1.76177851683557	-2	0.978841070111705	-2	1.3617627373301	-2	0.194432715252793	-2	0.555517157909694	-2	1.39664730431122	0.304398086941509	-2	-2	0.502412667829495	-2	-2	0.858939595825551	1.6464246228663	-2
T.SN1-175.ATCGACG.Mix	-2	1.54133120462168	-2	0.547094498980463	-2	0.903190320706587	-2	-2	-2	-2	0.504789289994811	-0.0335313340066732	0.304398086941509	-2	-2	-2	-2	0.296327611945348	1.00973521189026	1.62636225201434	-2
T.SN1-175.ATCGTCG.Mix	1.41028934261436	3.0131660383352	-2	1.87229892831248	-2	2.48714099033069	1.62021616093763	0.745442215023519	1.2467981975596	1.40812961224763	1.53399237014115	1.88038878512409	1.68138209725527	1.82712174539118	0.67098234683026	0.0718430588749166	-2	1.44682383010841	2.05009616505465	2.37162586147	-2
T.SN1-175.ATGCGCG.Mix	-2	0.679439734442466	-2	-0.280274774073362	-2	-2	-2	-2	-2	-2	-2	-2	-2	-2	-2	-2	-2	-2	1.12145126802926	1.01292709342242	-2
T.SN1-175.CACGCTA.Mix	-2	2.07838478116069	-2	1.06162116989604	-2	1.07924813776619	0.569103685932013	0.552023702788012	-2	-2	1.2354613647804	-2	0.700320376934468	0.712793604083868	-2	1.00774326352855	-2	-2	1.2102300152433	1.71013541042047	-2
T.SN1-175.CATACGC.Mix	0.757478661049736	0.990344640597757	-2	0.402171164440596	-2	0.477388759798587	0.432599311171294	-2	-2	-2	-2	1.1739346091519	0.779276852262729	0.619271817912641	0.227357844401132	-0.744982887130989	-2	-2	1.00973521189026	1.59441610555257	-2
T.SN1-175.CGACGCG.Mix	-2	0.444065149973566	-2	-2	-2	0.000802021431817498	-2	-2	-2	-2	-2	0.46622928617816	-2	-2	-2	-2	-2	-2	0.0887358290016299	0.633683691436988	-2
T.SN1-175.CGAGCTA.Mix	-2	-2	-2	-2	-2	-2	-2	-2	-2	-2	-2	-2	-1.8076853289812	-2	-2	-2	-2	-2	-2	-2	-2
T.SN1-175.CGATAGC.Mix	-2	1.4590927557393	-2	0.547094498980463	-2	-2	-2	-2	-2	-2	-2	-2	-2	-2	-2	-2	-2	-2	-2	0.362130146821632	-2
T.SN1-175.CGCGACG.Mix	-2	-2	-2	-2	-2	-2	-2	-2	-2	-2	-2	-2	-2	-2	-2	-2	-2	-2	-2	0.362130146821632	-2
T.SN1-175.CGCGCTA.Mix	-2	-2	-2	-2	-2	-2	-2	-2	-2	-2	-2	-2	-2	-2	-2	-2	-2	-2	-2	-2	-2
T.SN1-175.CGCTACG.Mix	-2	0.761937628206425	-2	-2	-2	0.301431191518751	-2	-2	-2	-2	-0.704777275913766	-2	-2	-2	-2	-2	-2	-2	-2	0.724450503082757	-2
T.SN1-175.CGCTAGC.Mix	-2	1.9627486698934	-2	1.56258398837193	-2	1.44718670048319	-2	0.745442215023519	-2	0.662143336380041	1.26000799195812	1.39664730431122	1.32254119306755	-2	-2	1.34595946980243	-2	-2	1.90969877119242	1.84696849329197	-2
T.SN1-175.CGTACGC.Mix	-2	1.16967826256698	-2	0.655568243203639	-2	1.70758591625276	-2	-2	-2	-2	0.715781417041415	-2	1.17654184994712	0.0650977416776861	-2	0.502412667829495	-2	-2	-2	-2	-2
T.SN1-175.CGTAGCG.Mix	-2	1.7464795243713	-2	-2	-2	-2	-2	-2	-2	-2	-2	-2	0.603747302035389	-2	-2	-0.744982887130989	-2	-2	-0.644562204114283	0.724450503082757	-2
T.SN1-175.CGTATCG.Mix	-2	0.444065149973566	-2	-2	-2	0.903190320706587	-2	-2	-2	-2	-2	-2	0.954993234746232	-2	0.754955255628784	0.502412667829495	-2	-2	-2	0.518794377668105	-2
T.SN1-175.CGTATGC.Mix	1.2723310948153	2.69088697157999	-2	1.84213772133792	-2	1.61280343585018	-2	1.19214091847321	-2	1.31373007835115	1.18176767845051	1.68953701777331	1.8326083479519	1.38312766808765	1.31571731646635	1.34595946980243	-2	1.70738672490652	2.24360026432305	2.40535000052052	-2
T.SN1-175.CGTGACG.Mix	-2	-2	-2	-0.280274774073362	-2	-2	-2	-2	-2	-2	-0.704777275913766	-2	-2	-2	-2	-0.744982887130989	-2	-2	-2	-0.519803844614971	-2
T.SN1-175.CTACGCG.Mix	0.235803186427642	2.18690022453236	-2	1.3329325780304	-2	-2	-2	-2	-2	0.202350959917078	-2	-2	0.954993234746232	-2	-2	1.36511144900493	-2	-0.00945624099444179	1.12145126802926	0.799487468023326	-2
T.SN1-175.CTAGACG.Mix	-2	-2	-2	-2	-2	-2	-2	-2	-2	-2	-2	-2	-2	-2	-2	-2	-2	-2	-2	1.08998036862311	-2
T.SN1-175.CTAGCGC.Mix	0.757478661049736	-2	-2	-2	-2	0.301431191518751	-2	-2	-2	-2	0.857172227490244	-2	-2	-2	-2	0.621165287117197	-2	1.14545937583575	1.18260558692159	0.633683691436988	-2
T.SN1-175.CTAGTCG.Mix	-2	2.24000011850305	-2	1.13112043228192	-2	-2	-0.150155524961282	0.552023702788012	-2	1.29211193113547	0.0782187440315877	0.996760995687023	1.3620217526613	-2	0.227357844401132	0.912747685409062	-2	1.17546720857915	1.57085445585784	1.30754163865046	-2
T.SN1-175.CTATCGC.Mix	-2	1.67924732970693	-2	-0.280274774073362	-2	-2	-2	-2	-2	-2	-2	-2	-2	-2	-2	0.33843541185989	-2	1.17546720857915	1.08730900182311	0.362130146821632	-2
T.SN1-175.CTCGACG.Mix	-2	-2	-2	-2	-2	-2	-2	-2	-2	-2	-0.704777275913766	-2	-2	-2	-2	-2	-2	-2	-2	0.633683691436988	-2
T.SN1-175.GACGCTA.Mix	1.10452427178832	1.87955534764723	-2	2.08822285215742	-2	0.699130527155035	-2	-2	-2	0.413885571617783	1.72588994522197	0.950642120057105	1.00067571114627	1.04773073607254	0.986231586690134	0.621165287117197	-2	-2	2.38062126246469	2.33706398650932	-2
T.SN1-175.GAGCGTA.Mix	0.570669991585255	2.26192898257364	-2	1.40695682699141	-2	0.602260635582815	-2	-2	-2	1.10014630631981	0.857172227490244	0.692467657315479	0.00671026282708548	-2	1.10339122791199	0.33843541185989	1.1124221791863	-2	1.62558706912869	1.78033266416676	-2
T.SN1-175.GATAGCG.Mix	-2	-2	-2	1.26774592083217	-2	0.301431191518751	-2	-2	-2	-2	-2	-2	-2	-2	-2	-2	-2	-2	-2	-0.519803844614971	-2
T.SN1-175.GATCGCG.Mix	-2	-2	-2	-2	-2	0.301431191518751	-2	-2	-2	-2	-2	-0.0335313340066732	-2	-2	0.429420097312692	-2	-2	-2	-0.644562204114283	0.518794377668105	-2
T.SN1-175.GCATACG.Mix	-2	1.56561326338765	-2	-2	-2	-2	-2	-2	-2	-2	-2	1.14381692876851	-2	-0.79126302304777	-2	-0.744982887130989	-2	1.07840104273929	0.965046062845807	0.919189613425758	-2
T.SN1-175.GCGACTA.Mix	-2	0.943500960687469	-2	-0.280274774073362	-2	-2	-2	0.659412799879915	-2	-2	-2	0.46622928617816	-2	-2	-2	-2	-2	-2	0.718226978096496	-0.519803844614971	-2
T.SN1-175.GCGCATA.Mix	-2	0.943500960687469	-2	1.99354413166317	-2	1.41500422235194	-2	0.409037567890312	-2	1.1333311616636	1.49411761412737	2.12360894490364	1.64360633954431	-2	-2	0.714320887629894	-2	-2	2.16204644753489	2.17114739335416	-2
T.SN1-175.GCGCGTA.Mix	-2	-2	-2	-2	-2	1.04146565743125	-2	-2	-2	-0.226582251318942	-2	-2	-2	-2	-2	-2	-2	-2	-2	0.362130146821632	-2
T.SN1-175.GCGTACG.Mix	-2	-2	-2	-2	-2	0.000802021431817498	-2	-2	-2	-2	-0.704777275913766	-2	-2	-2	-2	-2	-2	-2	-2	-2	-2
T.SN1-175.GCTAGCG.Mix	-2	1.81809472937078	-2	-0.280274774073362	-2	-2	-2	-2	-2	-2	-2	-2	0.779276852262729	-2	-2	-0.744982887130989	-2	-2	-2	1.08998036862311	-2
T.SN1-175.GTACGCG.Mix	-0.142011469483406	2.24743344965343	-2	1.42364680523773	-2	1.53150252706058	-2	-2	-2	0.747683326796113	1.43452648565826	1.65249481977701	1.81301738065797	0.619271817912641	-2	0.790981038603137	-2	1.44682383010841	2.00098340024982	1.9154110834696	-2
T.SN1-175.GTACGCT.Mix	-2	1.52866132035314	-2	0.655568243203639	-2	0.778285023519432	-2	-2	-2	0.880441764790695	-2	0.996760995687023	-1.8076853289812	-2	0.754955255628784	-2	-2	0.776589439620908	1.12145126802926	1.53532110881251	-2
T.SN1-175.GTATCGC.Mix	-2	1.73062185005411	-2	0.183120456139543	-2	-2	-2	0.817215273223286	-2	-2	-2	1.27705187345868	1.5442612119799	-2	-2	0.621165287117197	-2	0.953201926578558	-0.644562204114283	1.50923118217696	-2
T.SN1-175.GTATGCG.Mix	-2	1.03262400994704	-2	-2	-2	1.23049614013145	-2	-2	-2	-2	-0.704777275913766	1.1739346091519	0.00671026282708548	-2	-2	-2	-2	0.473991996329519	1.30592487928886	1.26250167386458	-2
T.SN1-175.GTCGACG.Mix	-2	-2	-2	-2	-2	0.477388759798587	-2	-2	-2	-2	0.0782187440315877	-2	-2	-2	-2	-2	-2	-2	-2	-2	-2
T.SN1-175.GTCGCTA.Mix	-2	1.54133120462168	-2	-2	-2	0.477388759798587	-2	-2	-2	0.747683326796113	-2	-0.0335313340066732	-2	-2	-2	-2	-2	-2	-0.644562204114283	1.12392124016932	-2
T.SN1-175.GTGCGTA.Mix	-2	1.33806047346526	-2	0.655568243203639	-2	0.000802021431817498	-2	0.552023702788012	-2	-2	1.28324113478145	1.14381692876851	0.954993234746232	-2	-2	-2	-2	-2	-2	1.65611863737236	-2
T.SN1-175.TAGACGC.Mix	-2	-2	-2	-2	-2	-2	-2	-2	-2	-2	-2	-2	1.07974441165311	-2	-2	-2	-2	-2	-2	-2	-2
T.SN1-175.TAGTCGC.Mix	0.235803186427642	1.56561326338765	-2	0.402171164440596	-2	0.778285023519432	-2	-2	-2	-2	-2	0.840463461765527	0.304398086941509	-2	-2	-2	-2	-0.00945624099444179	1.2102300152433	1.21224439477455	-2
T.SN1-175.TATCGCG.Mix	-2	-2	-2	-2	-2	-2	-2	0.194432715252793	-2	-2	-2	-2	-2	-2	-2	-2	-2	-2	0.347660311878509	-2	-2
T.SN1-175.TATGCGC.Mix	-2	0.444065149973566	-2	1.16210045907004	-2	2.21748880941358	-2	-2	-2	-2	-2	0.772739411109722	0.903934461782626	-2	-2	0.912747685409062	-2	-2	1.15310395490128	1.48147318002063	-2
T.SN1-175.TCACGCG.Mix	-2	-2	-2	-2	-2	-2	-2	-2	-2	-2	-2	-2	-2	-2	-2	-2	-2	-2	-2	-0.519803844614971	-2
T.SN1-175.TCGACGC.Mix	-2	1.87378621751185	-2	0.978841070111705	-2	1.27879584955269	0.232409622143802	-2	-2	-2	1.04911499942645	-2	-2	-2	-2	-2	-2	0.59971516390152	1.60451432931335	1.34834637422864	-2
T.SN1-175.TCGCACG.Mix	-2	-2	-2	0.547094498980463	-2	0.778285023519432	-2	-2	-2	-2	-2	-0.0335313340066732	-2	-2	-0.162447378389135	-2	-2	-2	-0.644562204114283	0.633683691436988	-2
T.SN1-175.TCGCGCG.Mix	-2	0.83123803974561	-2	0.978841070111705	-2	-2	-2	-2	-2	-2	1.0084870468846	0.46622928617816	-2	-2	-2	-2	-2	-2	-2	1.18475193271858	-2
T.SN1-175.TCGCGTA.Mix	-2	0.761937628206425	-2	0.93066766815332	-2	-2	-2	-2	-2	-2	-2	1.07648375612139	1.30136798265299	-2	-0.162447378389135	-2	-2	-2	1.34687484776983	1.01292709342242	-2
T.SN1-175.TCGTGCG.Mix	-2	2.04052374189073	-2	0.74229105382538	-2	0.000802021431817498	-2	-2	-2	-2	-2	-2	0.954993234746232	-2	-2	-0.744982887130989	-2	-2	1.77978901587753	1.49557391301116	-2
T.SN1-175.TCTAGCG.Mix	-2	-2	-2	-2	-2	-2	-2	0.552023702788012	-2	-2	-2	0.692467657315479	-2	-2	-2	-2	-2	-2	-2	-2	-2
T.SN1-175.TGACGCG.Mix	-2	-2	-2	-2	-2	-2	-2	-2	-2	-2	-2	-2	0.479369548689464	-2	-2	-2	-2	-2	-2	0.633683691436988	-2
T.SN1-175.TGCGACG.Mix	-2	-2	-2	-2	-2	-2	-2	-2	-2	-0.226582251318942	-2	-2	-2	-2	-2	-2	-2	-2	-2	-2	-2
T.SN1-175.TGCGCTA.Mix	-2	-2	-2	-2	-2	0.000802021431817498	-2	-2	-2	-2	-2	-2	-2	-2	-2	-2	-2	-2	-2	0.114654879558188	-2
T.SN1-175.TGCGTCG.Mix	-2	-2	-2	-2	-2	-2	-2	0.659412799879915	-2	-2	-2	-2	-2	-2	-2	-2	-2	-2	-2	0.114654879558188	-2
T.SN1-175.TGTACGC.Mix	-2	-2	-2	-2	-2	-2	-2	-2	-2	-2	-2	-2	-2	-2	-2	-2	-2	-2	-2	-2	-2
T.SN1-175.TGTCGCG.Mix	-2	1.31764826629252	-2	-2	-2	-2	-2	-2	-2	-2	-0.704777275913766	-2	-2	-2	-2	-0.744982887130989	-2	-0.00945624099444179	1.08730900182311	1.18475193271858	-2
T.SN1-176.ACGACGC.Mix	-2	-2	-2	-2	-2	-2	-2	-2	-2	-2	-2	-2	-2	-2	-2	-2	-2	-2	-2	-2	-2
T.SN1-176.ACGCGCG.Mix	-2	-2	-2	-2	-2	0.000802021431817498	-2	-2	-2	-2	-2	-2	-2	-2	-2	-2	-2	-2	0.347660311878509	-2	-2
T.SN1-176.ACTACGC.Mix	-2	1.31764826629252	-2	-2	-2	0.699130527155035	-2	-2	-2	-2	-2	0.692467657315479	-2	0.49992203794618	-2	-2	-2	-2	-2	1.38564436837056	-2
T.SN1-176.ACTAGCG.Mix	-2	-2	-2	-0.280274774073362	-2	-2	-2	-2	-2	-2	-2	-2	0.700320376934468	-2	-2	-2	-2	-2	-2	0.362130146821632	-2
T.SN1-176.AGCGCTA.Mix	-2	-2	-2	-2	-2	-2	-2	-2	-2	-2	-2	0.46622928617816	0.603747302035389	-2	-2	-2	-2	-2	1.00973521189026	-2	-2
T.SN1-176.AGTACGC.Mix	-2	1.3575562037395	-2	-2	-2	0.778285023519432	-2	-2	-0.185636576961912	-2	-2	0.772739411109722	-2	-2	-0.162447378389135	-2	-2	-2	0.965046062845807	0.968582479466887	-2
T.SN1-176.AGTCGCG.Mix	-2	-2	-2	-2	-2	-2	-2	-2	-2	-2	-2	-0.0335313340066732	-2	-2	-2	-2	-2	-2	0.858939595825551	-2	-2
T.SN1-176.ATAGCGC.Mix	-2	-2	-2	0.547094498980463	-2	-2	-2	-2	-2	-2	-2	-2	0.603747302035389	-2	-2	-2	-2	-2	0.858939595825551	-0.519803844614971	-2
T.SN1-176.ATCGACG.Mix	-2	1.52866132035314	-2	-0.280274774073362	-2	0.954331696108065	-2	-2	-2	0.413885571617783	0.504789289994811	1.22854655156045	1.34272995258827	0.49992203794618	-2	-2	-2	-2	1.4657796752861	1.74274187137206	-2
T.SN1-176.ATCGTCG.Mix	-0.142011469483406	2.07474379733071	-2	1.38959972841644	-2	0.954331696108065	-2	-2	-2	-2	-2	1.61199608025359	0.954993234746232	1.08499464463197	0.227357844401132	0.33843541185989	-2	-2	1.4657796752861	1.82152749113004	-2
T.SN1-176.ATGCGCG.Mix	0.235803186427642	2.18690022453236	-2	1.40695682699141	-2	0.903190320706587	-2	0.194432715252793	-2	-2	0.857172227490244	1.34095340009099	1.07974441165311	0.0650977416776861	-2	0.502412667829495	-2	-0.00945624099444179	1.08730900182311	1.30754163865046	-2
T.SN1-176.CATACGC.Mix	-2	-2	-2	-2	-2	-2	-2	-2	-2	-2	-2	-2	0.00671026282708548	-2	-2	-2	-2	-2	-2	0.114654879558188	-2
T.SN1-176.CGACGCG.Mix	-2	1.10653528146806	-2	0.655568243203639	-2	-2	-2	-2	-2	-2	0.857172227490244	0.950642120057105	1.07974441165311	-2	-2	1.20897567690306	-2	-2	0.626000687756174	1.08998036862311	-2
T.SN1-176.CGACGTA.Mix	-2	-2	-2	-2	-2	-2	-2	-2	-2	-2	-2	-2	-2	-2	-2	-2	-2	-2	-2	0.362130146821632	-2
T.SN1-176.CGATAGC.Mix	-2	0.250451790808535	-2	-2	-2	-2	-2	-2	-2	-2	-2	0.46622928617816	-2	-2	-2	-2	-2	-2	-2	0.518794377668105	-2
T.SN1-176.CGATCGC.Mix	-2	0.57750676931475	-2	0.183120456139543	-2	-2	-2	-2	-2	-2	-2	-2	0.00671026282708548	-2	-2	-2	-2	-2	0.794257442424297	-2	-2
T.SN1-176.CGCACTA.Mix	-2	-2	-2	-2	-2	0.000802021431817498	-2	-2	-2	-2	-2	-2	-2	-2	-2	-2	-2	-2	-2	-2	-2
T.SN1-176.CGCGACG.Mix	-2	-2	-2	-2	-2	-2	-2	-2	-2	-2	-2	0.46622928617816	0.00671026282708548	-2	-2	-0.744982887130989	-2	-2	-2	0.362130146821632	-2
T.SN1-176.CGCGCTA.Mix	-2	-2	-2	-2	-2	-2	-2	-2	-2	-2	-2	-2	-2	-2	-2	-2	-2	-2	0.626000687756174	0.863449655796367	-2
T.SN1-176.CGCTACG.Mix	-2	-2	-2	-2	-2	-2	-2	-2	-2	-2	-2	-2	-1.8076853289812	-2	-2	-2	-2	-2	0.508757624861586	0.799487468023326	-2
T.SN1-176.CGCTAGC.Mix	-0.142011469483406	1.87378621751185	-2	1.16210045907004	-2	0.845212705224666	0.432599311171294	1.19214091847321	-2	-2	0.913673131602366	1.51753497190764	1.04200701144331	-2	-2	-2	-2	-2	1.36598737659855	1.46689921454844	-2
T.SN1-176.CGTAGCG.Mix	0.987714894042794	2.48398665037977	-2	1.3329325780304	-2	1.59108519019112	0.232409622143802	-2	-2	0.819115742771758	0.341897944178871	1.91342014277129	1.00067571114627	1.34560326828814	-0.162447378389135	0.790981038603137	-2	-2	2.02623366076438	2.00988468291961	-2
T.SN1-176.CGTATGC.Mix	-2	2.07107203041809	-2	0.402171164440596	-2	-2	-2	-2	-2	-2	-2	-0.0335313340066732	-2	-2	0.825292580081949	-2	-2	-2	1.05025184045058	-2	-2
T.SN1-176.CGTCGTA.Mix	-2	0.943500960687469	-2	0.402171164440596	-2	-2	-2	-2	-2	-2	-2	0.284587862359716	0.479369548689464	-2	-2	-2	-2	-2	0.91522528215229	1.01292709342242	-2
T.SN1-176.CGTGACG.Mix	-2	-2	-2	-2	-2	-2	-2	-2	-2	-2	-2	-2	-2	-2	-2	-2	-2	-2	-2	-2	-2
T.SN1-176.CTACGCG.Mix	-2	0.444065149973566	-2	-2	-2	-2	0.432599311171294	-2	-2	-2	-2	0.593916731214611	0.903934461782626	1.11931231872031	-2	-2	-2	-2	0.965046062845807	1.58322294414633	-2
T.SN1-176.CTAGACG.Mix	-2	1.03262400994704	-2	-2	-2	0.477388759798587	-2	-2	-2	-2	-2	0.593916731214611	0.479369548689464	-2	0.227357844401132	-2	-2	-2	-2	0.919189613425758	-2
T.SN1-176.CTAGCGC.Mix	-0.142011469483406	1.64127704972885	-2	-0.280274774073362	-2	0.602260635582815	-2	0.194432715252793	-2	-2	-2	1.03844913602887	0.903934461782626	0.619271817912641	-0.162447378389135	0.912747685409062	-2	-2	-0.644562204114283	1.12392124016932	-2
T.SN1-176.CTAGTCG.Mix	-2	1.10653528146806	-2	0.402171164440596	-2	0.301431191518751	-2	-2	-2	-2	-2	0.284587862359716	0.304398086941509	-0.79126302304777	-2	-0.744982887130989	-2	-2	1.23620191001415	0.633683691436988	-2
T.SN1-176.CTATCGC.Mix	-2	0.250451790808535	-2	-2	-2	0.477388759798587	-2	-2	-2	-2	-2	-0.0335313340066732	-2	-2	-2	-2	-2	-2	0.347660311878509	0.633683691436988	-2
T.SN1-176.CTCGACG.Mix	-2	-2	-2	-2	-2	-2	-2	-2	-2	-2	-2	-2	-2	-2	-2	-2	-2	-2	-2	-2	-2
T.SN1-176.GACGCTA.Mix	-2	0.83123803974561	-2	0.547094498980463	-2	0.000802021431817498	-2	-2	-2	-2	-2	-2	-2	-2	-2	0.0718430588749166	-2	-2	-2	-2	-2
T.SN1-176.GAGCGTA.Mix	-2	0.990344640597757	-2	0.402171164440596	-2	-2	-2	-2	-2	-2	-2	-2	0.846063020126646	-2	-2	-2	-2	-2	-0.644562204114283	0.518794377668105	-2
T.SN1-176.GATAGCG.Mix	-2	1.72247045798578	-2	-2	-2	0.000802021431817498	-2	-2	-2	-2	-2	0.284587862359716	-2	0.855016733346612	-2	-2	-2	-2	0.508757624861586	0.518794377668105	-2
T.SN1-176.GATCGCG.Mix	-2	0.761937628206425	-2	-0.280274774073362	-2	-2	-2	0.194432715252793	-2	-2	-2	-0.0335313340066732	-2	-2	-2	-2	-2	-2	-2	0.919189613425758	-2
T.SN1-176.GCGACTA.Mix	-2	-2	-2	-2	-2	-2	-2	-2	-2	-2	-2	0.284587862359716	-2	-2	-2	-2	-2	-2	-2	-2	-2
T.SN1-176.GCGATCG.Mix	-2	-2	-2	-2	-2	-2	-2	-2	-2	-2	-2	-2	-2	-2	-2	-2	-2	-2	0.718226978096496	-2	-2
T.SN1-176.GCGCATA.Mix	-2	1.33806047346526	-2	1.0222004624648	-2	0.000802021431817498	-2	0.552023702788012	-2	-2	-2	0.950642120057105	1.17654184994712	0.334797439062059	-2	0.0718430588749166	-2	1.04054148472521	1.15310395490128	1.45181914607921	-2
T.SN1-176.GCGCGTA.Mix	-2	0.943500960687469	-2	0.402171164440596	-2	0.000802021431817498	-2	-2	-2	-2	-2	0.46622928617816	-2	-2	-2	-0.744982887130989	-2	-2	0.965046062845807	1.57173364996192	-2
T.SN1-176.GCGTACG.Mix	-2	-2	-2	-2	-2	-2	-2	-2	-2	-2	-2	-2	-2	-2	-2	-2	-2	-2	-2	-0.519803844614971	-2
T.SN1-176.GCTAGCG.Mix	-2	-2	-2	-2	-2	-2	-2	-2	-2	-2	-2	-2	-2	-2	-2	0.0718430588749166	-2	-2	0.0887358290016299	-2	-2
T.SN1-176.GTACGCG.Mix	-2	2.0325387042699	-2	1.37151994966081	-2	0.903190320706587	-2	-2	-2	-0.226582251318942	0.857172227490244	1.44600401521084	1.3620217526613	0.0650977416776861	-2	1.00774326352855	-2	-2	1.4506599972697	1.65611863737236	-2
T.SN1-176.GTACGCT.Mix	-2	1.10653528146806	-2	1.24364502919307	-2	0.699130527155035	-2	-2	-2	-2	0.792205565188103	1.39664730431122	0.700320376934468	-0.79126302304777	-2	0.0718430588749166	-2	-2	1.38429413303743	1.67488071204241	-2
T.SN1-176.GTATCGC.Mix	-2	-2	-2	0.183120456139543	-2	-2	-2	-2	-2	-2	0.622974507420114	-2	-2	-2	-2	-2	-2	0.296327611945348	0.508757624861586	-0.519803844614971	-2
T.SN1-176.GTATGCG.Mix	-2	0.890986870142186	-2	-2	-2	-2	-2	-2	-2	-2	-2	0.996760995687023	1.17654184994712	-2	-2	-2	-2	-2	0.626000687756174	0.799487468023326	-2
T.SN1-176.GTCGACG.Mix	-2	-2	-2	-2	-2	-2	-2	-2	-2	-2	-2	-2	-2	-2	-2	-2	-2	-2	-2	-2	-2
T.SN1-176.GTCGCTA.Mix	0.434742656579786	1.3575562037395	-2	-2	-2	1.00008026882601	-2	-0.248177688338706	-2	-2	-2	-0.0335313340066732	-2	-2	-2	-2	-2	-2	0.794257442424297	1.23809961102122	-2
T.SN1-176.GTGCGTA.Mix	-2	0.943500960687469	-2	-2	-2	1.57980472143049	-2	-2	-2	0.202350959917078	-2	0.692467657315479	0.903934461782626	-2	-2	0.0718430588749166	-2	-2	1.49452599130414	1.32842306340342	-2
T.SN1-176.TACGACG.Mix	-2	1.44373427831548	-2	0.183120456139543	-2	-2	-2	-2	-2	-2	-0.704777275913766	-2	-2	-2	-2	-2	-2	-2	1.26070787472614	0.863449655796367	-2
T.SN1-176.TACGTCG.Mix	-2	1.07115009395595	-2	-0.280274774073362	-2	1.70758591625276	-2	-2	-2	-2	0.792205565188103	-2	1.07974441165311	0.334797439062059	-2	-2	-2	-2	0.794257442424297	1.05316035996684	-2
T.SN1-176.TAGACGC.Mix	-2	1.29622914799998	-2	-2	-2	0.699130527155035	-2	-2	-2	-2	-2	0.46622928617816	-2	-2	-0.162447378389135	0.33843541185989	-2	-2	0.794257442424297	0.362130146821632	-2
T.SN1-176.TAGTCGC.Mix	-2	1.72247045798578	-2	-2	-2	-2	-2	-2	-2	0.202350959917078	-2	1.03844913602887	0.479369548689464	0.0650977416776861	-2	0.33843541185989	-2	-2	0.91522528215229	1.49557391301116	-2
T.SN1-176.TAGTGCG.Mix	-2	1.39410358555302	-2	1.0222004624648	-2	-2	-2	-2	-2	-2	-2	0.284587862359716	-2	-2	-2	-2	-2	-2	-2	1.08998036862311	-2
T.SN1-176.TATGCGC.Mix	1.03023887840536	1.376214229822	-2	0.814545606281438	-2	1.61280343585018	-2	-2	-2	-2	-2	0.593916731214611	0.779276852262729	-2	-2	1.18126874407275	-2	-2	1.4657796752861	1.43619655573772	-2
T.SN1-176.TCACGCG.Mix	-0.142011469483406	1.73062185005411	-2	0.876476233865309	-2	0.477388759798587	-2	-2	-2	-2	-2	0.692467657315479	0.779276852262729	0.712793604083868	-2	0.621165287117197	-2	0.843759689241995	1.28390458811023	1.26250167386458	-2
T.SN1-176.TCGACGC.Mix	-2	1.86201282873785	-2	0.547094498980463	-2	0.301431191518751	-2	-2	-2	-2	-2	0.899037442980747	-2	-2	-2	0.33843541185989	-2	0.296327611945348	0.347660311878509	1.21224439477455	-2
T.SN1-176.TCGCACG.Mix	-2	0.990344640597757	-2	-0.280274774073362	-2	-2	-2	-2	-2	-2	-2	-2	-2	-2	-2	-2	-2	-2	0.91522528215229	1.12392124016932	-2
T.SN1-176.TCGCGCG.Mix	0.674042135706679	2.59854991569963	-2	1.77469557748591	-2	1.69021246262652	0.432599311171294	0.932712453598744	-2	1.26936105316735	1.34630100181476	1.53052877376759	1.72440344276414	1.23456055989423	0.227357844401132	1.36511144900493	-2	1.41461342829435	2.14059191736557	2.22350147436149	-2
T.SN1-176.TCGCGTA.Mix	-2	0.679439734442466	-2	-0.280274774073362	-2	0.602260635582815	-2	-2	-2	-2	-2	-0.0335313340066732	0.479369548689464	-0.79126302304777	-2	-0.744982887130989	-2	-2	-2	1.12392124016932	-2
T.SN1-176.TCGTGCG.Mix	-2	0.679439734442466	-2	-2	-2	0.301431191518751	-2	-2	-2	-2	-2	-2	-2	-2	-2	-2	-2	-2	-2	0.724450503082757	-2
T.SN1-176.TCTAGCG.Mix	-2	2.0119091638995	-2	1.13112043228192	-2	0.778285023519432	-2	-2	-2	-2	1.0084870468846	0.46622928617816	1.30136798265299	0.789701257074403	-2	0.33843541185989	-2	-2	1.57085445585784	1.68396629686206	-2
T.SN1-176.TGCGACG.Mix	-2	-2	-2	-2	-2	-2	-2	-2	-2	-2	-2	-2	-2	-2	-2	-2	-2	-2	-2	0.518794377668105	-2
T.SN1-176.TGCGCTA.Mix	-2	-2	-2	-2	-2	-2	-2	-2	-2	-2	-2	-2	-2	-2	-2	-2	-2	-2	-2	-2	-2
T.SN1-176.TGCGTCG.Mix	-2	-2	-2	-2	-2	-2	-2	-2	-2	-2	-2	-2	-2	-2	-2	-2	-2	-2	-0.644562204114283	0.114654879558188	-2
T.SN1-176.TGTCGCG.Mix	-2	1.84991135775824	-2	0.74229105382538	-2	0.778285023519432	-2	0.194432715252793	-2	-2	0.792205565188103	1.14381692876851	1.14661079375143	0.712793604083868	-2	-2	-2	0.697095156297379	1.41874352987439	1.54780092962627	-2
T.SN1-177.ACACGCG.PMA-	-2	-2	-2	-2	-2	-2	-2	-2	-2	-2	-2	-2	-2	-2	-2	-2	-2	-2	-2	0.114654879558188	-2
T.SN1-177.ACGACGC.PMA-	0.434742656579786	-2	-2	-0.280274774073362	-2	0.000802021431817498	-2	-2	-2	-2	-2	0.46622928617816	-2	-2	-2	-2	-2	-2	0.718226978096496	0.724450503082757	-2
T.SN1-177.ACGCACG.PMA-	-2	-2	-2	-2	-2	-2	-2	-2	-2	-2	-2	-2	-2	-2	-2	0.33843541185989	-2	-2	-2	-0.519803844614971	-2
T.SN1-177.ACGCGCG.PMA-	-2	-2	-2	-2	-2	-2	-2	-2	-2	-2	-2	-2	0.00671026282708548	-2	-2	-2	-2	-2	-2	-0.519803844614971	-2
T.SN1-177.ACGCGTA.PMA-	-2	-2	-2	-2	-2	-2	-0.150155524961282	-2	-2	-2	-2	-2	-2	-2	-0.162447378389135	-2	-2	-2	0.626000687756174	0.114654879558188	-2
T.SN1-177.ACGCTCG.PMA-	-2	-2	-2	-2	-2	-2	-2	-2	-2	-2	-2	-2	0.00671026282708548	-2	-2	-2	-2	-2	-2	0.968582479466887	-2
T.SN1-177.ACTACGC.PMA-	-2	-2	-2	-2	-2	-2	-2	-2	-2	-2	-2	-2	-1.8076853289812	-2	-2	-2	-2	-2	-2	-2	-2
T.SN1-177.ACTAGCG.PMA-	-2	-2	-2	-2	-2	-2	-2	-2	-2	-2	-2	-2	-2	-2	-2	-2	-2	-2	-2	-2	-2
T.SN1-177.ACTCGCG.PMA-	-2	-2	-2	-2	-2	-2	-2	-2	-2	-2	-2	0.284587862359716	-1.8076853289812	-2	-2	-2	-2	-2	-2	1.23809961102122	-2
T.SN1-177.AGCGCTA.PMA-	-2	-2	-2	-2	-2	-2	-2	-2	-2	-2	-2	-2	-2	-2	-2	-0.744982887130989	-2	-2	-2	0.633683691436988	-2
T.SN1-177.AGTACGC.PMA-	-2	-2	-2	-2	-2	0.778285023519432	-2	-2	-2	-2	-2	-0.0335313340066732	-2	-2	-2	-2	-2	-2	-2	0.114654879558188	-2
T.SN1-177.AGTCGCG.PMA-	-2	-2	-2	-2	-2	-2	-2	-2	-2	-2	-2	0.284587862359716	-2	-2	-2	-2	-2	-2	0.347660311878509	0.724450503082757	-2
T.SN1-177.ATAGCGC.PMA-	-2	-2	-2	-2	-2	0.000802021431817498	-2	-2	-2	-2	-2	0.593916731214611	-2	-2	-2	-2	-2	-2	-2	0.724450503082757	-2
T.SN1-177.ATCGACG.PMA-	-2	-2	-2	-2	-2	-2	-2	-2	-2	-2	-2	-2	-2	-2	-2	-2	-2	-2	-2	-2	-2
T.SN1-177.ATCGCGC.PMA-	-2	-2	-2	-2	-2	-2	-2	-2	-2	-2	-2	-2	-1.8076853289812	-2	-2	-2	-2	-2	-2	-0.519803844614971	-2
T.SN1-177.ATCGTCG.PMA-	-2	-2	-2	-2	-2	0.602260635582815	-2	-2	-2	-2	-2	0.46622928617816	-1.8076853289812	-2	0.566784230979419	-2	-2	-2	-0.644562204114283	1.12392124016932	-2
T.SN1-177.ATGCGCG.PMA-	-2	-2	-2	-2	-2	-2	-2	-2	-2	-2	-2	-2	-2	-2	-2	-2	-2	-2	-2	-2	-2
T.SN1-177.CACGCTA.PMA-	-2	-2	-2	-2	-2	0.000802021431817498	-2	-2	-2	-2	-2	-2	-2	-2	-2	-0.744982887130989	-2	-2	-2	-2	-2
T.SN1-177.CATACGC.PMA-	-2	-2	-2	-2	-2	1.27879584955269	-2	-2	-2	-2	-2	-2	-1.8076853289812	-2	-2	-2	-2	-2	0.626000687756174	1.15540076995292	-2
T.SN1-177.CGACGCG.PMA-	-2	-2	-2	-2	-2	0.477388759798587	-2	-2	-2	-2	-2	-2	-2	-2	-2	-2	-2	-2	0.347660311878509	0.968582479466887	-2
T.SN1-177.CGACGTA.PMA-	-2	-2	-2	-2	-2	0.699130527155035	-2	-2	-2	-2	-2	-2	0.846063020126646	-2	-2	-2	-2	-2	-2	0.362130146821632	-2
T.SN1-177.CGAGCTA.PMA-	-2	-2	-2	-2	-2	0.699130527155035	-2	-2	-2	-2	-2	-2	0.700320376934468	-2	-2	-2	-2	-2	-2	0.518794377668105	-2
T.SN1-177.CGATACG.PMA-	-2	-2	-2	-2	-2	-2	-2	-2	-2	-2	-2	-2	-2	-2	-2	-2	-2	-2	-2	-2	-2
T.SN1-177.CGATAGC.PMA-	-2	-2	-2	-0.280274774073362	-2	0.000802021431817498	-2	-2	-2	-2	-2	-2	-2	-0.79126302304777	-2	-2	-2	-2	0.858939595825551	0.518794377668105	-2
T.SN1-177.CGATCGC.PMA-	-2	-2	-2	-2	-2	-2	-2	-2	-0.185636576961912	-2	-2	-2	-2	-2	-2	-2	-2	-2	-2	-2	-2
T.SN1-177.CGCACTA.PMA-	-2	-2	-2	-2	-2	-2	-2	-2	-2	-2	-2	-2	-2	-2	-2	-2	-2	-2	-2	-2	-2
T.SN1-177.CGCGACG.PMA-	-2	-2	-2	-2	-2	-2	-2	-2	-2	-2	-2	-2	-2	-2	-2	-2	-2	-2	-2	-0.519803844614971	-2
T.SN1-177.CGCGCTA.PMA-	-2	-2	-2	-0.280274774073362	-2	0.778285023519432	-2	-2	-2	-2	-2	0.593916731214611	0.903934461782626	-2	0.227357844401132	-2	-2	-2	1.2102300152433	1.12392124016932	-2
T.SN1-177.CGCGTCG.PMA-	-2	-2	-2	-2	-2	-2	-2	-2	-2	-2	-2	-2	-2	-2	-2	-2	-2	-2	-2	-2	-2
T.SN1-177.CGCTACG.PMA-	-2	-2	-2	-2	-2	-2	-2	-2	-2	-2	-2	0.46622928617816	-1.8076853289812	-0.79126302304777	-2	-2	-2	-2	-2	0.362130146821632	-2
T.SN1-177.CGCTAGC.PMA-	-2	-2	-2	-2	-2	0.301431191518751	-2	-2	-2	-2	-2	-2	0.00671026282708548	-2	-2	-0.744982887130989	-2	-2	-0.644562204114283	0.518794377668105	-2
T.SN1-177.CGTACGC.PMA-	-2	-2	-2	-2	-2	-2	-2	-2	-2	-2	-2	0.284587862359716	-2	-2	-2	-2	-2	-2	-0.644562204114283	-2	-2
T.SN1-177.CGTAGCG.PMA-	-2	-2	-2	-2	-2	-2	-2	-2	-2	-2	-2	-2	-2	-2	-2	-2	-2	-2	-2	-0.519803844614971	-2
T.SN1-177.CGTATCG.PMA-	-2	-2	-2	-2	-2	-2	-2	-2	-2	-2	-2	-2	-2	-2	-2	-2	-2	-2	-2	-0.519803844614971	-2
T.SN1-177.CGTATGC.PMA-	-2	-2	-2	-0.280274774073362	-2	0.000802021431817498	-2	-2	-2	-2	-2	-0.0335313340066732	-2	-2	-0.162447378389135	-2	-2	-2	-2	0.968582479466887	-2
T.SN1-177.CGTCGTA.PMA-	-2	-2	-2	-2	-2	-2	-2	-2	-2	-2	-2	-2	-2	-2	-2	-2	-2	-2	0.626000687756174	0.362130146821632	-2
T.SN1-177.CGTGCTA.PMA-	-2	-2	-2	-2	-2	0.000802021431817498	-2	-2	-2	-2	-2	-2	-2	-2	-2	-2	-2	-2	0.0887358290016299	0.114654879558188	-2
T.SN1-177.CTACGCG.PMA-	-2	-2	-2	-2	-2	-2	-2	-2	-2	-2	-2	-2	-2	-2	-2	-2	-2	-2	-2	-2	-2
T.SN1-177.CTAGACG.PMA-	-2	-2	-2	-2	-2	0.301431191518751	-2	-2	-2	-2	-2	0.284587862359716	0.304398086941509	-2	-2	-2	-2	-2	-2	0.114654879558188	-2
T.SN1-177.CTAGCGC.PMA-	-2	-2	-2	-2	-2	-2	-2	-2	-2	-2	-2	-2	-2	-2	-2	-2	-2	-2	-2	0.114654879558188	-2
T.SN1-177.CTAGTCG.PMA-	-2	-2	-2	-2	-2	1.23049614013145	-2	-2	-2	-2	-2	-2	-2	-2	-2	-2	-2	-2	-2	0.518794377668105	-2
T.SN1-177.CTATCGC.PMA-	-2	-2	-2	-2	-2	0.000802021431817498	-2	-2	-2	-2	-2	0.46622928617816	-2	-2	-2	-2	-2	-2	0.0887358290016299	0.114654879558188	-2
T.SN1-177.CTATGCG.PMA-	-2	-2	-2	-2	-2	1.14618537206777	-2	-2	-2	-2	-2	-2	-2	-2	-2	-2	-2	-2	-2	1.01292709342242	-2
T.SN1-177.CTCGACG.PMA-	-2	-2	-2	-2	-2	-2	-2	-2	-2	-2	-2	-2	-2	-2	-2	-2	-2	-2	-2	0.114654879558188	-2
T.SN1-177.CTCGCTA.PMA-	-2	-2	-2	-2	-2	0.602260635582815	-2	-2	-2	-2	-2	-2	-2	-2	-2	-2	-2	-2	-2	-2	-2
T.SN1-177.GACGCTA.PMA-	-2	-2	-2	0.183120456139543	-2	1.5563247991516	-2	-0.248177688338706	-2	-2	-2	1.11145395748852	-2	-2	-2	0.502412667829495	-2	-2	1.2102300152433	0.919189613425758	-2
T.SN1-177.GAGCGTA.PMA-	-2	-2	-2	-2	-2	0.477388759798587	-2	-2	-2	-2	-2	-2	-2	-2	-2	-2	-2	-2	-2	1.05316035996684	-2
T.SN1-177.GATCGCG.PMA-	-0.142011469483406	-2	-2	-2	-2	0.903190320706587	-2	-2	-2	-2	-2	-2	-2	-2	-2	-2	-2	-2	-2	0.799487468023326	-2
T.SN1-177.GCATACG.PMA-	-2	-2	-2	-2	-2	-2	-2	-2	-2	-2	-2	-2	-2	-2	-2	-2	-2	-2	-2	-0.519803844614971	-2
T.SN1-177.GCGACTA.PMA-	-2	-2	-2	-2	-2	0.301431191518751	-2	-2	-2	-2	-2	0.593916731214611	-2	-2	-2	-2	-2	-2	0.508757624861586	0.633683691436988	-2
T.SN1-177.GCGATCG.PMA-	-2	-2	-2	-0.280274774073362	-2	-2	-2	-2	-2	-2	-2	-2	-2	-2	-2	-2	-2	-2	-2	0.633683691436988	-2
T.SN1-177.GCGCATA.PMA-	-2	-2	-2	-2	-2	-2	-2	-2	-2	-2	-2	-2	-1.8076853289812	-2	-2	-2	-2	-2	-2	0.633683691436988	-2
T.SN1-177.GCGCGTA.PMA-	-2	-2	-2	-2	-2	-2	-2	-2	-2	-2	-2	-2	-2	-2	-2	-2	-2	-2	-2	-2	-2
T.SN1-177.GCGTACG.PMA-	-2	-2	-2	-2	-2	0.301431191518751	-2	-2	-2	-2	-2	-0.0335313340066732	0.779276852262729	-2	0.429420097312692	-2	-2	-2	-0.644562204114283	1.30754163865046	-2
T.SN1-177.GCGTCTA.PMA-	-2	-2	-2	-2	-2	-2	-2	-2	-2	-2	-2	-2	-2	-2	-2	-2	-2	-2	0.347660311878509	0.362130146821632	-2
T.SN1-177.GCTAGCG.PMA-	-2	-2	-2	-2	-2	0.477388759798587	-2	-2	-2	-2	-2	-2	-2	-2	-2	-2	-2	-2	-2	-2	-2
T.SN1-177.GCTATCG.PMA-	-2	-2	-2	-2	-2	1.30107013193146	-2	-2	-2	-2	-2	-0.0335313340066732	0.700320376934468	-2	-2	-2	-2	-2	0.347660311878509	1.12392124016932	-2
T.SN1-177.GTACGCG.PMA-	-2	-2	-2	-2	-2	-2	-2	-2	-2	-2	-2	-2	0.603747302035389	-0.79126302304777	0.67098234683026	-2	-2	-2	0.626000687756174	1.41999094643854	-2
T.SN1-177.GTACGCT.PMA-	-2	-2	-2	-0.280274774073362	-2	0.000802021431817498	-2	-2	-2	-2	-2	0.840463461765527	0.00671026282708548	-2	-2	-2	-2	-2	0.508757624861586	1.15540076995292	-2
T.SN1-177.GTATCGC.PMA-	-2	-2	-2	-2	-2	-2	-2	-2	-2	-2	-2	-2	-2	-2	-2	-2	-2	-2	-2	0.114654879558188	-2
T.SN1-177.GTATGCG.PMA-	-2	-2	-2	0.547094498980463	-2	1.04146565743125	-2	-2	-2	-2	-2	0.593916731214611	0.479369548689464	-2	-2	-2	-2	-2	0.965046062845807	1.28560527234706	-2
T.SN1-177.GTCGACG.PMA-	-0.142011469483406	-2	-2	-0.280274774073362	-2	0.301431191518751	-2	-2	-2	-2	-2	-2	-2	-2	-2	-2	-2	-2	0.0887358290016299	0.724450503082757	-2
T.SN1-177.GTGCGTA.PMA-	-2	-2	-2	-2	-2	0.301431191518751	-2	-2	-2	-2	-2	0.593916731214611	-2	-2	-2	-2	-2	-2	-2	1.15540076995292	-2
T.SN1-177.TACGACG.PMA-	-2	-2	-2	-2	-2	0.000802021431817498	-2	-2	-2	-2	-2	0.284587862359716	-2	-2	-2	-2	-2	-2	-2	0.724450503082757	-2
T.SN1-177.TACGCGC.PMA-	-2	-2	-2	-2	-2	-2	-2	-2	-2	-2	-2	-2	0.00671026282708548	-2	-2	-2	-2	-2	-2	-2	-2
T.SN1-177.TACGTCG.PMA-	-2	-2	-2	-2	-2	0.000802021431817498	-2	-2	-2	-2	-2	0.284587862359716	-2	-2	-2	-2	-2	-2	0.347660311878509	-2	-2
T.SN1-177.TAGACGC.PMA-	-2	-2	-2	-2	-2	-2	-2	-2	-2	-2	-2	-2	0.603747302035389	-2	-2	-2	-2	-2	-0.644562204114283	1.08998036862311	-2
T.SN1-177.TAGCACG.PMA-	-2	-2	-2	-2	-2	-2	-2	-2	-2	-2	-2	-2	-2	-2	-2	-2	-2	-2	-2	-2	-2
T.SN1-177.TAGCGCG.PMA-	-2	-2	-2	-0.280274774073362	-2	1.54409097981446	-2	-2	-2	-2	-2	1.03844913602887	0.00671026282708548	-2	-2	0.0718430588749166	-2	-2	1.05025184045058	1.23809961102122	-2
T.SN1-177.TAGTCGC.PMA-	-2	-2	-2	0.402171164440596	-2	0.778285023519432	-2	-2	-2	-2	-2	0.46622928617816	0.846063020126646	-2	-2	-2	-2	-2	0.0887358290016299	1.15540076995292	-2
T.SN1-177.TAGTGCG.PMA-	-2	-2	-2	-2	-2	1.20417015241072	-2	-2	-2	-2	-2	0.899037442980747	-1.8076853289812	-0.79126302304777	-2	-2	-2	-2	0.858939595825551	1.23809961102122	-2
T.SN1-177.TATCGCG.PMA-	-2	-2	-2	-2	-2	-2	-2	-2	-2	-0.226582251318942	-2	-2	-2	-2	-2	-2	-2	-2	-0.644562204114283	-2	-2
T.SN1-177.TATGCGC.PMA-	-2	-2	-2	-2	-2	-2	-2	-2	-2	-2	-2	-2	0.00671026282708548	-2	-2	-2	-2	-2	0.718226978096496	1.08998036862311	-2
T.SN1-177.TCACGCG.PMA-	-0.142011469483406	-2	-2	-2	-2	-2	-2	-2	-2	-2	-2	-2	-2	-2	-2	-2	-2	-2	-2	-2	-2
T.SN1-177.TCGACGC.PMA-	-2	-2	-2	-2	-2	-2	-2	-2	-2	-2	-2	-2	0.304398086941509	-2	-0.162447378389135	-2	-2	-2	-2	1.08998036862311	-2
T.SN1-177.TCGAGCG.PMA-	-2	-2	-2	-0.280274774073362	-2	-2	-2	-2	-2	-2	-2	-2	-2	-2	-2	-2	-2	-2	-2	-2	-2
T.SN1-177.TCGATCG.PMA-	-2	-2	-2	-2	-2	-2	-2	-2	-2	-2	-2	-2	-2	-2	-2	-2	-2	-2	-2	-2	-2
T.SN1-177.TCGCACG.PMA-	-2	-2	-2	-2	-2	0.301431191518751	-2	-2	-2	-2	-2	-2	-2	-2	-2	-2	-2	-2	-2	0.362130146821632	-2
T.SN1-177.TCGCGCG.PMA-	-2	-2	-2	-2	-2	-2	-2	-2	-2	-2	-2	-2	-2	-2	-2	-2	-2	-2	0.0887358290016299	0.518794377668105	-2
T.SN1-177.TCGCGTA.PMA-	-2	-2	-2	-2	-2	-2	-2	-2	-2	-2	-2	-2	0.700320376934468	-2	-2	-2	-2	-2	-2	0.362130146821632	-2
T.SN1-177.TCGTACG.PMA-	-2	-2	-2	-2	-2	-2	-2	-2	-2	-2	-2	-0.0335313340066732	-2	-2	-2	-2	-2	-2	-2	-2	-2
T.SN1-177.TCGTGCG.PMA-	-2	-2	-2	-2	-2	0.699130527155035	-2	-2	-2	-2	-2	0.284587862359716	-2	-2	-2	-2	-2	-2	-2	-2	-2
T.SN1-177.TCTAGCG.PMA-	-2	-2	-2	-2	-2	0.000802021431817498	-2	-2	-2	-2	-2	-0.0335313340066732	-2	-2	-2	-2	-2	-2	-2	0.724450503082757	-2
T.SN1-177.TGACGCG.PMA-	-2	-2	-2	-2	-2	0.000802021431817498	-2	-2	-2	-2	-2	-2	-2	0.619271817912641	-2	-2	-2	-2	-2	1.15540076995292	-2
T.SN1-177.TGCGACG.PMA-	-2	-2	-2	-2	-2	-2	-2	-2	-2	-2	-2	-2	0.479369548689464	-2	-2	-2	-2	-2	-2	-2	-2
T.SN1-177.TGCGCTA.PMA-	-2	-2	-2	-2	-2	-2	-2	-2	-2	-2	-2	-2	-1.8076853289812	-2	-2	-2	-2	-2	0.508757624861586	0.362130146821632	-2
T.SN1-177.TGCGTCG.PMA-	-2	-2	-2	-2	-2	-2	-2	-2	-2	-2	-2	-2	-2	-2	-2	-2	-2	-2	-2	0.633683691436988	-2
T.SN1-177.TGTACGC.PMA-	-2	-2	-2	-2	-2	-2	-2	-2	-2	-2	-2	-2	-2	-2	-2	-2	-2	-2	-2	-2	-2
T.SN1-177.TGTCGCG.PMA-	-0.142011469483406	-2	-2	-2	-2	-2	-2	-2	-0.185636576961912	-2	-2	-2	0.479369548689464	-2	-2	-2	-2	-2	0.347660311878509	0.919189613425758	-2
T.SN1-178.ACGATCG.Mix	-2	-2	-2	-2	-2	0.000802021431817498	-2	-2	-2	-2	-2	0.284587862359716	-2	-2	-2	0.33843541185989	-2	-2	-2	0.968582479466887	-2
T.SN1-178.ACGCGTA.Mix	-2	1.10653528146806	-2	-2	-2	0.903190320706587	-2	-2	-2	-2	-2	-2	0.603747302035389	-2	-2	0.790981038603137	-2	-0.00945624099444179	-2	1.30754163865046	-2
T.SN1-178.ACGCTCG.Mix	-2	2.0119091638995	-2	1.0222004624648	-2	0.000802021431817498	-2	0.409037567890312	-2	0.819115742771758	0.622974507420114	0.950642120057105	1.44739947745754	-0.79126302304777	-0.162447378389135	1.82723931541627	-2	0.59971516390152	1.12145126802926	1.94102484774068	-2
T.SN1-178.ACTACGC.Mix	-2	-2	-2	0.402171164440596	-2	-2	-0.150155524961282	-2	-2	-2	-2	0.772739411109722	-2	-2	-2	0.790981038603137	-2	-2	-2	1.01292709342242	-2
T.SN1-178.ACTCGCG.Mix	-0.142011469483406	1.73862306087765	-2	0.547094498980463	-2	0.301431191518751	-2	0.552023702788012	-2	0.202350959917078	-2	0.46622928617816	0.700320376934468	0.0650977416776861	-2	-2	-2	-2	0.91522528215229	1.63650927558618	-2
T.SN1-178.AGCGCTA.Mix	-2	0.990344640597757	-2	0.402171164440596	-2	-2	-2	-2	-2	-2	-2	-2	0.479369548689464	0.334797439062059	-2	-0.744982887130989	-2	-2	0.347660311878509	0.919189613425758	-2
T.SN1-178.AGTACGC.Mix	-0.142011469483406	1.84991135775824	-2	1.06162116989604	-2	-2	-2	-2	0.562551450044289	0.880441764790695	0.341897944178871	1.32067992411239	1.14661079375143	0.0650977416776861	-2	0.502412667829495	-2	-2	1.54687187251859	1.57173364996192	-2
T.SN1-178.AGTCGCG.Mix	-2	-2	-2	-2	-2	-2	-2	-2	-2	-2	-2	0.593916731214611	0.603747302035389	-2	-2	-2	-2	-2	-2	1.12392124016932	-2
T.SN1-178.ATACGCG.Mix	-2	-2	-2	-0.280274774073362	-2	-2	-2	-2	-2	-0.226582251318942	-2	-2	-2	-0.79126302304777	-2	0.621165287117197	-2	-2	0.0887358290016299	0.863449655796367	-2
T.SN1-178.ATAGCGC.Mix	-2	1.03262400994704	-2	-2	-2	-2	-2	-2	-2	-2	-2	-0.0335313340066732	-2	-2	-2	-0.744982887130989	-2	0.776589439620908	0.347660311878509	0.863449655796367	-2
T.SN1-178.ATCGACG.Mix	-0.142011469483406	1.3575562037395	-2	0.814545606281438	-2	-2	-2	-2	-2	-0.226582251318942	-2	0.772739411109722	1.23084652583483	0.334797439062059	-2	-0.744982887130989	-2	-2	0.626000687756174	1.38564436837056	-2
T.SN1-178.ATCGCGC.Mix	-2	-2	-2	-2	-2	-2	-2	-2	-2	-2	-2	-2	0.304398086941509	-2	-2	-2	-2	-2	-2	0.362130146821632	-2
T.SN1-178.ATCGTCG.Mix	-2	-2	-2	-2	-2	-2	-2	-2	-2	-2	-2	-2	-1.8076853289812	-0.79126302304777	-2	-0.744982887130989	-2	-2	-2	1.12392124016932	-2
T.SN1-178.ATGCGCG.Mix	0.570669991585255	2.0522325919864	-2	0.547094498980463	-2	0.699130527155035	-2	-2	-2	-2	0.622974507420114	1.5902363932224	0.700320376934468	0.855016733346612	-2	1.36511144900493	-2	0.296327611945348	1.40186031919894	1.59441610555257	-2
T.SN1-178.CACGCTA.Mix	-0.142011469483406	1.83746299418949	-2	1.06162116989604	-2	0.000802021431817498	-2	-2	-2	0.202350959917078	0.341897944178871	0.284587862359716	-1.8076853289812	0.619271817912641	-2	1.23502048445276	-2	0.473991996329519	1.26070787472614	1.62636225201434	-2
T.SN1-178.CATACGC.Mix	-2	1.89086866631919	-2	1.06162116989604	-2	-2	-2	-2	-2	0.747683326796113	0.792205565188103	1.11145395748852	0.700320376934468	-2	0.429420097312692	1.15167298985554	-2	-2	1.34687484776983	1.80141833447201	-2
T.SN1-178.CGACGCG.Mix	-2	-0.107832857726605	-2	-2	-2	-2	-2	-2	-2	-2	-2	-0.0335313340066732	-2	-2	-2	-2	-2	-2	-2	0.919189613425758	-2
T.SN1-178.CGACGTA.Mix	-2	0.679439734442466	-2	-2	-2	-2	-2	-2	-2	-0.226582251318942	-0.704777275913766	0.284587862359716	-2	0.49992203794618	-2	-0.744982887130989	-2	-2	0.718226978096496	0.968582479466887	-2
T.SN1-178.CGAGCTA.Mix	-0.142011469483406	1.19811058476482	-2	-2	-2	-2	-2	-2	-2	-2	0.622974507420114	-2	-1.8076853289812	-2	-2	0.856118043486493	-2	-2	0.626000687756174	1.08998036862311	-2
T.SN1-178.CGATACG.Mix	-2	-2	-2	-0.280274774073362	-2	0.301431191518751	-2	-2	-2	-2	-2	0.593916731214611	-2	-2	-2	-2	-2	-2	0.347660311878509	1.26250167386458	-2
T.SN1-178.CGATAGC.Mix	-2	1.07115009395595	-2	-2	-2	-2	-2	-0.248177688338706	-2	-2	0.341897944178871	0.284587862359716	0.603747302035389	-0.79126302304777	-2	0.0718430588749166	-2	-2	-2	1.01292709342242	-2
T.SN1-178.CGATCGC.Mix	-2	0.57750676931475	-2	-2	-2	-2	-2	-2	-2	-2	-2	-2	-2	-0.79126302304777	-2	0.502412667829495	-2	-2	-2	1.21224439477455	-2
T.SN1-178.CGCGCTA.Mix	-2	0.943500960687469	-2	-0.280274774073362	-2	-2	-2	-2	-2	-0.226582251318942	-2	-2	0.479369548689464	0.0650977416776861	-2	-2	-2	-2	0.718226978096496	1.28560527234706	-2
T.SN1-178.CGCTACG.Mix	-2	1.29622914799998	-2	-2	-2	-2	-2	-2	-2	-2	-2	0.840463461765527	-2	-2	-0.162447378389135	0.790981038603137	-2	-2	0.626000687756174	1.36739565069226	-2
T.SN1-178.CGCTAGC.Mix	0.987714894042794	2.21690484192244	-2	1.31227206811857	-2	0.301431191518751	0.232409622143802	0.659412799879915	-2	0.202350959917078	1.50782004029596	1.71538233140043	1.38049291579903	1.20848731067234	-2	1.08564351512053	-2	1.20353496161618	1.48039063273531	2.0306083494997	-2
T.SN1-178.CGTACGC.Mix	-0.142011469483406	1.64127704972885	-2	0.876476233865309	-2	0.301431191518751	-2	-2	-2	-0.226582251318942	0.341897944178871	0.840463461765527	1.2791093694465	0.0650977416776861	-0.162447378389135	0.790981038603137	-2	0.296327611945348	0.718226978096496	1.73481687793869	-2
T.SN1-178.CGTAGCG.Mix	-2	1.44373427831548	-2	0.183120456139543	-2	0.301431191518751	-2	0.194432715252793	-2	0.202350959917078	-2	-0.0335313340066732	0.00671026282708548	-2	-0.162447378389135	0.714320887629894	-2	-2	1.00973521189026	1.21224439477455	-2
T.SN1-178.CGTATCG.Mix	0.235803186427642	1.96745497807238	-2	1.19101693698558	-2	1.00008026882601	-2	-0.248177688338706	-0.185636576961912	0.202350959917078	-2	0.772739411109722	1.5053612510106	1.15111569790662	0.429420097312692	0.912747685409062	-2	-0.00945624099444179	1.43499489178969	2.08027332256316	-2
T.SN1-178.CGTATGC.Mix	-0.142011469483406	1.4739265935329	-2	0.814545606281438	-2	-2	-0.150155524961282	-2	-2	-2	0.341897944178871	0.593916731214611	-2	-2	0.566784230979419	1.15167298985554	-2	-2	0.0887358290016299	1.71013541042047	-2
T.SN1-178.CGTCGTA.Mix	0.570669991585255	2.54005420543839	-2	1.61830415579496	-2	1.23049614013145	0.987116002601279	1.24464088201073	-2	0.413885571617783	1.7573758583337	1.9391481796648	1.63362569155037	1.49362128209845	-0.162447378389135	1.32592378593186	-2	0.999063587694098	1.88210707792059	2.25115653520022	-2
T.SN1-178.CGTGCTA.Mix	-2	0.57750676931475	-2	-2	-2	-2	-2	-0.248177688338706	-2	-2	-2	0.772739411109722	-2	-2	-2	0.33843541185989	-2	-2	-2	0.633683691436988	-2
T.SN1-178.CTACGCG.Mix	0.235803186427642	1.83746299418949	-2	1.16210045907004	-2	1.04146565743125	-0.150155524961282	-0.248177688338706	-2	0.202350959917078	0.341897944178871	1.11145395748852	1.07974441165311	0.712793604083868	-0.162447378389135	-2	-2	0.999063587694098	1.12145126802926	1.63650927558618	-2
T.SN1-178.CTAGACG.Mix	-0.142011469483406	-2	-2	0.402171164440596	-2	0.000802021431817498	-2	-2	-2	-2	-0.704777275913766	0.46622928617816	0.00671026282708548	-2	-2	0.502412667829495	-2	-2	-2	0.799487468023326	-2
T.SN1-178.CTAGCGC.Mix	-2	0.943500960687469	-2	0.402171164440596	-2	0.602260635582815	-2	-2	-2	-2	-2	0.692467657315479	-2	-0.79126302304777	0.227357844401132	-0.744982887130989	-2	-2	0.91522528215229	1.43619655573772	-2
T.SN1-178.CTAGTCG.Mix	-2	1.10653528146806	-2	-2	-2	0.301431191518751	-2	-2	-2	-2	-2	0.284587862359716	-2	-2	-2	-2	-2	-2	0.0887358290016299	1.21224439477455	-2
T.SN1-178.CTATCGC.Mix	-2	1.29622914799998	-2	0.402171164440596	-2	-2	-2	-2	-2	-2	-2	0.46622928617816	0.479369548689464	-2	-0.162447378389135	0.33843541185989	-2	-2	0.626000687756174	1.18475193271858	-2
T.SN1-178.CTATGCG.Mix	-2	1.31764826629252	-2	-2	-2	0.477388759798587	-2	-2	-2	-2	0.341897944178871	-0.0335313340066732	0.00671026282708548	-2	-2	-2	-2	0.473991996329519	-0.644562204114283	1.05316035996684	-2
T.SN1-178.CTCGCTA.Mix	-0.142011469483406	0.890986870142186	-2	-2	-2	-2	-2	-2	-2	-0.226582251318942	-2	-2	-2	-2	-2	-2	-2	-0.00945624099444179	-2	0.362130146821632	-2
T.SN1-178.GACGCTA.Mix	-2	1.79782221269473	-2	0.547094498980463	-2	0.699130527155035	-2	0.194432715252793	-2	0.747683326796113	-0.704777275913766	-2	1.04200701144331	0.855016733346612	-2	-2	-2	-2	-0.644562204114283	1.76568443343214	-2
T.SN1-178.GAGCGTA.Mix	1.13738856346459	2.65009385044196	-2	1.53812708975447	-2	0.903190320706587	-2	0.659412799879915	-2	0.934169875868028	1.46534333857287	1.66205575234467	1.56838445239942	1.20848731067234	-0.162447378389135	1.20897567690306	-2	1.44682383010841	1.90969877119242	2.05805432956356	-2
T.SN1-178.GATACGC.Mix	-2	0.990344640597757	-2	0.876476233865309	-2	-2	-2	-2	-2	0.202350959917078	-2	0.692467657315479	0.479369548689464	-2	-0.162447378389135	0.856118043486493	-2	-2	0.626000687756174	1.58322294414633	-2
T.SN1-178.GATAGCG.Mix	-2	1.88524884476435	-2	0.547094498980463	-2	-2	-0.150155524961282	0.194432715252793	-2	-0.226582251318942	0.0782187440315877	-2	1.11446322339866	0.334797439062059	-0.162447378389135	1.15167298985554	-2	-2	1.00973521189026	1.58322294414633	-2
T.SN1-178.GCATACG.Mix	0.235803186427642	2.05986671340247	-2	1.37151994966081	-2	0.845212705224666	0.569103685932013	0.659412799879915	-2	0.202350959917078	1.2354613647804	1.03844913602887	1.5442612119799	0.855016733346612	0.938916976045171	1.61468522627553	0.29104577475738	0.776589439620908	1.70949631899584	2.06183733621933	-2
T.SN1-178.GCGACTA.Mix	-0.142011469483406	1.80468540210579	-2	1.06162116989604	-2	0.477388759798587	-2	0.194432715252793	-2	-2	0.715781417041415	0.840463461765527	1.3620217526613	0.789701257074403	-2	0.856118043486493	-2	0.296327611945348	1.4506599972697	1.71013541042047	-2
T.SN1-178.GCGATCG.Mix	-2	-2	-2	-2	-2	-2	-2	-2	-2	-0.226582251318942	-2	-2	-2	-2	-2	-2	-2	-2	-2	-0.519803844614971	-2
T.SN1-178.GCGCATA.Mix	-0.142011469483406	2.0119091638995	-2	0.876476233865309	-2	0.000802021431817498	-2	0.409037567890312	-2	0.555517157909694	-2	1.95868663693002	0.903934461782626	0.0650977416776861	-2	0.714320887629894	-2	-2	1.28390458811023	1.50923118217696	-2
T.SN1-178.GCGTACG.Mix	0.434742656579786	1.78376162673339	-2	0.74229105382538	-2	0.000802021431817498	-2	-2	-2	-2	-2	1.22854655156045	0.954993234746232	0.911781161437999	-0.162447378389135	0.621165287117197	-2	0.296327611945348	0.91522528215229	1.70158638911063	-2
T.SN1-178.GCGTCTA.Mix	-2	-0.107832857726605	-2	-2	-2	-2	-2	-2	-2	-2	-2	0.46622928617816	0.479369548689464	-2	-2	0.714320887629894	-2	-2	-0.644562204114283	1.01292709342242	-2
T.SN1-178.GCTAGCG.Mix	-2	1.19811058476482	-2	0.547094498980463	-2	0.778285023519432	-2	-2	-2	0.202350959917078	-2	0.899037442980747	0.954993234746232	-2	-2	-2	-2	-2	0.508757624861586	1.43619655573772	-2
T.SN1-178.GCTATCG.Mix	-2	1.376214229822	-2	0.183120456139543	-2	-2	-2	-2	-2	-2	-2	0.996760995687023	0.304398086941509	-2	0.227357844401132	0.33843541185989	-2	-0.00945624099444179	1.00973521189026	1.30754163865046	-2
T.SN1-178.GTACGCG.Mix	0.235803186427642	1.63124210294505	-2	0.74229105382538	-2	0.477388759798587	-2	-2	-2	-0.226582251318942	0.341897944178871	0.950642120057105	1.17654184994712	0.712793604083868	-2	0.790981038603137	-2	0.901919155790477	0.858939595825551	1.59441610555257	-2
T.SN1-178.GTACGCT.Mix	0.674042135706679	1.89086866631919	-2	1.24364502919307	-2	-2	-2	0.932712453598744	-2	-2	1.12048651911552	1.32067992411239	0.779276852262729	0.961976542488335	0.227357844401132	1.00774326352855	-2	0.843759689241995	1.69220065983792	1.74274187137206	-2
T.SN1-178.GTATCGC.Mix	-2	2.0119091638995	-2	0.814545606281438	-2	0.778285023519432	-2	-0.248177688338706	-2	0.413885571617783	0.0782187440315877	1.41373043422411	1.04200701144331	1.25915673761815	-0.162447378389135	1.15167298985554	-2	-0.00945624099444179	1.00973521189026	1.96521173063455	-2
T.SN1-178.GTATGCG.Mix	1.42685414436674	2.69790914433354	-2	1.97092528139882	-2	1.71601878109972	1.02969588296771	1.02385741095301	-2	1.49959768482437	1.95035192006377	1.88607143765588	2.02125369782673	1.60381219626589	0.566784230979419	1.97395819813565	0.29104577475738	1.69878288333024	2.19652627940901	2.35468864471569	-2
T.SN1-178.GTCGACG.Mix	-0.142011469483406	0.761937628206425	-2	0.402171164440596	-2	-2	-2	-2	-2	0.202350959917078	-2	0.772739411109722	0.479369548689464	-2	-2	-0.744982887130989	-2	0.901919155790477	0.794257442424297	1.15540076995292	-2
T.SN1-178.GTCGCTA.Mix	-0.142011469483406	1.376214229822	-2	0.183120456139543	-2	0.477388759798587	-2	-2	-2	-2	-2	0.840463461765527	0.903934461782626	0.49992203794618	-0.162447378389135	0.621165287117197	-2	-2	1.08730900182311	1.46689921454844	-2
T.SN1-178.GTGCGTA.Mix	-0.142011469483406	2.34000787663815	-2	1.49864786990901	-2	1.53150252706058	-0.150155524961282	0.194432715252793	-2	1.1333311616636	1.15220708864964	1.47604426847176	1.49157978006216	1.55824895947337	-2	1.30491888453674	-2	1.34199728914567	1.49452599130414	1.97910261452304	-2
T.SN1-178.TACGACG.Mix	0.434742656579786	1.16967826256698	-2	0.655568243203639	-2	-2	-2	-0.248177688338706	-2	-2	-2	0.692467657315479	1.00067571114627	0.619271817912641	0.429420097312692	0.714320887629894	-2	-2	0.347660311878509	1.55993212686496	-2
T.SN1-178.TACGCGC.Mix	1.24849039288737	2.35175791861666	-2	1.83584572020281	-2	0.954331696108065	0.826573132625731	0.878792047209929	-2	0.934169875868028	1.40135475569037	1.73977557356155	1.5442612119799	1.66428188866485	0.885810169546988	1.36511144900493	-2	1.36132094829817	1.92026263749534	2.14706426929304	-2
T.SN1-178.TACGTCG.Mix	-2	1.42781268565069	-2	0.74229105382538	-2	-2	-2	-2	-2	0.555517157909694	-2	1.14381692876851	1.00067571114627	1.08499464463197	-0.162447378389135	0.790981038603137	-2	-2	0.347660311878509	1.53532110881251	-2
T.SN1-178.TAGCACG.Mix	-2	-2	-2	-2	-2	-2	-2	-2	-2	-2	-2	-2	-2	-2	-0.162447378389135	0.0718430588749166	-2	-2	-2	0.799487468023326	-2
T.SN1-178.TAGCGCG.Mix	-2	-2	-2	-2	-2	0.477388759798587	-2	-2	-2	-2	-2	-0.0335313340066732	0.700320376934468	-0.79126302304777	-2	0.502412667829495	-2	-0.00945624099444179	0.347660311878509	0.863449655796367	-2
T.SN1-178.TAGTCGC.Mix	0.434742656579786	1.87955534764723	-2	1.21812768416731	-2	0.778285023519432	-2	0.194432715252793	-2	0.819115742771758	0.792205565188103	1.47604426847176	1.38049291579903	1.18074818664077	-2	0.856118043486493	0.29104577475738	0.697095156297379	1.36598737659855	1.91010193220453	-2
T.SN1-178.TAGTGCG.Mix	-2	-2	-2	-2	-2	0.000802021431817498	-2	-0.248177688338706	0.218055760599217	-2	-2	-2	-2	0.619271817912641	-2	-2	-2	-2	-2	1.12392124016932	-2
T.SN1-178.TATCGCG.Mix	-2	-0.107832857726605	-2	-2	-2	-2	-2	-2	-2	-2	-2	-0.0335313340066732	-1.8076853289812	-2	-2	-2	-2	-2	0.0887358290016299	0.863449655796367	-2
T.SN1-178.TATGCGC.Mix	-2	-2	-2	0.183120456139543	-2	-2	-2	-2	-2	-2	-0.704777275913766	-0.0335313340066732	-2	-2	-2	0.502412667829495	-2	-2	-2	0.919189613425758	-2
T.SN1-178.TCACGCG.Mix	-2	1.8311023993427	-2	0.93066766815332	-2	0.602260635582815	-2	0.659412799879915	-2	1.02503930427319	0.341897944178871	1.11145395748852	0.603747302035389	0.712793604083868	-2	-0.744982887130989	-2	0.59971516390152	1.18260558692159	1.52247203272369	-2
T.SN1-178.TCGACGC.Mix	-2	1.99025061163065	-2	1.09775954838397	-2	-2	0.432599311171294	0.194432715252793	-2	0.413885571617783	0.715781417041415	1.29941351309589	1.14661079375143	0.961976542488335	0.566784230979419	1.32592378593186	-2	0.296327611945348	1.38429413303743	1.90472707368814	-2
T.SN1-178.TCGCACG.Mix	-2	1.56561326338765	-2	0.655568243203639	-2	-2	0.432599311171294	-2	-2	-2	0.341897944178871	1.07648375612139	0.954993234746232	-0.79126302304777	-0.162447378389135	0.912747685409062	-2	-0.00945624099444179	0.794257442424297	1.43619655573772	-2
T.SN1-178.TCGCGCG.Mix	0.757478661049736	1.76177851683557	-2	1.13112043228192	-2	-2	-2	-0.248177688338706	-2	0.413885571617783	0.963662404510213	1.1739346091519	1.17654184994712	0.49992203794618	0.67098234683026	1.55846729228733	-2	1.07840104273929	1.08730900182311	1.85915110130449	-2
T.SN1-178.TCGTACG.Mix	0.235803186427642	1.13925332390925	-2	0.547094498980463	-2	0.301431191518751	-2	-2	-2	-2	-2	0.284587862359716	0.00671026282708548	-2	-2	-2	-2	-2	-2	1.38564436837056	-2
T.SN1-178.TCGTGCG.Mix	-2	1.39410358555302	-2	0.547094498980463	-2	-2	-0.150155524961282	-2	-2	-2	-2	0.284587862359716	0.700320376934468	0.0650977416776861	-2	0.790981038603137	-2	-0.00945624099444179	0.508757624861586	1.46689921454844	-2
T.SN1-178.TCTAGCG.Mix	-2	1.8311023993427	-2	0.876476233865309	-2	0.699130527155035	-0.150155524961282	0.194432715252793	-2	-2	1.15220708864964	1.27705187345868	1.20454242530876	1.04773073607254	-2	0.502412667829495	-2	0.776589439620908	1.54687187251859	1.66560098501919	-2
T.SN1-178.TGACGCG.Mix	-2	1.07115009395595	-2	0.183120456139543	-2	-2	-2	-0.248177688338706	-2	-2	-0.704777275913766	0.692467657315479	0.00671026282708548	-0.79126302304777	-2	-0.744982887130989	-2	0.697095156297379	1.08730900182311	1.46689921454844	-2
T.SN1-178.TGCGCTA.Mix	-2	-2	-2	0.183120456139543	-2	0.301431191518751	-2	-2	-2	-2	-2	0.692467657315479	-2	-2	-2	0.0718430588749166	-2	-2	0.508757624861586	0.633683691436988	-2
T.SN1-178.TGCGTCG.Mix	-2	0.250451790808535	-2	-2	-2	-2	-2	-2	-2	-2	-2	-0.0335313340066732	-2	-2	-2	-2	-2	-2	-2	0.362130146821632	-2
T.SN1-178.TGTCGCG.Mix	0.674042135706679	1.7765568572663	-2	0.978841070111705	-2	-2	-2	-2	-2	-0.226582251318942	-2	0.692467657315479	0.00671026282708548	-2	0.429420097312692	0.33843541185989	-2	1.04054148472521	1.15310395490128	1.80141833447201	-2
T.SN1-179.ACACGCG.PMA+	-2	-2	-2	0.183120456139543	-2	-2	-2	-2	-2	-2	-2	0.46622928617816	0.954993234746232	-2	-2	-2	-2	0.776589439620908	-0.644562204114283	0.518794377668105	-2
T.SN1-179.ACGACGC.PMA+	-2	1.3575562037395	-2	0.183120456139543	-2	-2	-2	-2	-2	-2	0.913673131602366	1.37886459107633	0.846063020126646	-2	-0.162447378389135	1.32592378593186	-2	0.843759689241995	1.2102300152433	1.28560527234706	-2
T.SN1-179.ACGCACG.PMA+	-0.142011469483406	1.82464726206104	-2	1.19101693698558	-2	0.477388759798587	-2	-2	-2	0.934169875868028	-0.704777275913766	1.92389495463689	1.39821041930287	-2	1.13633819635239	1.69178758993467	-2	0.473991996329519	1.48039063273531	1.96521173063455	-2
T.SN1-179.ACGCTCG.PMA+	-0.142011469483406	1.54133120462168	-2	-0.280274774073362	-2	-2	-2	0.552023702788012	-2	-0.226582251318942	-0.704777275913766	1.6714107282805	1.23084652583483	-2	-2	1.49387463692191	-2	0.59971516390152	1.30592487928886	1.54780092962627	-2
T.SN1-179.ACTACGC.PMA+	-2	1.03262400994704	-2	-2	-2	-2	-2	-2	-2	-2	-2	-2	1.04200701144331	-2	-2	-2	-2	-2	-2	0.114654879558188	-2
T.SN1-179.ACTCGCG.PMA+	-2	1.39410358555302	-2	0.183120456139543	-2	-2	-2	-2	-2	-2	-2	0.692467657315479	1.07974441165311	-2	-0.162447378389135	0.621165287117197	-2	-2	0.858939595825551	0.799487468023326	-2
T.SN1-179.AGCGCTA.PMA+	0.570669991585255	2.20892518084895	-2	1.0222004624648	-2	1.11400509887435	0.75646055297219	0.552023702788012	-2	0.413885571617783	-0.704777275913766	1.32067992411239	0.779276852262729	0.49992203794618	0.754955255628784	1.15167298985554	-2	1.11322321442459	1.73421311860061	1.74274187137206	-2
T.SN1-179.AGTACGC.PMA+	-2	-2	-2	-2	-2	0.903190320706587	-2	-2	-2	-2	-2	0.692467657315479	0.00671026282708548	-2	-2	-2	-2	-2	-2	0.863449655796367	-2
T.SN1-179.AGTCGCG.PMA+	-2	-0.107832857726605	-2	-2	-2	-2	-2	-2	-2	-2	-2	-2	-2	-2	-2	-0.744982887130989	-2	0.697095156297379	-2	0.863449655796367	-2
T.SN1-179.ATAGCGC.PMA+	-2	1.88524884476435	-2	-2	-2	-2	-2	-2	-2	-2	0.622974507420114	-2	0.779276852262729	-2	-2	0.714320887629894	-2	0.59971516390152	-2	0.919189613425758	-2
T.SN1-179.ATCGACG.PMA+	0.235803186427642	-2	-2	-2	-2	-2	-2	-2	-2	-2	-2	-2	0.903934461782626	-2	-2	-2	-2	-2	-2	1.05316035996684	-2
T.SN1-179.ATCGCGC.PMA+	0.235803186427642	1.16967826256698	-2	-2	-2	0.000802021431817498	-0.150155524961282	-2	-2	-2	0.504789289994811	1.41373043422411	-1.8076853289812	-2	0.67098234683026	1.32592378593186	-2	-2	0.91522528215229	1.30754163865046	-2
T.SN1-179.ATCGTCG.PMA+	0.674042135706679	-2	-2	-0.280274774073362	-2	0.000802021431817498	-2	-2	-2	-0.226582251318942	-2	0.899037442980747	0.479369548689464	-2	-2	-0.744982887130989	-2	-2	0.91522528215229	1.23809961102122	-2
T.SN1-179.ATGCGCG.PMA+	-0.142011469483406	1.56561326338765	-2	0.814545606281438	-2	0.903190320706587	-2	-0.248177688338706	-2	-0.226582251318942	-2	1.20209843758506	0.954993234746232	-2	-2	1.04843769287907	-2	-0.00945624099444179	0.508757624861586	1.48147318002063	-2
T.SN1-179.CACGCTA.PMA+	0.235803186427642	1.61044860902206	-2	0.655568243203639	-2	-2	-2	-0.248177688338706	-2	-2	0.857172227490244	1.22854655156045	0.954993234746232	1.38312766808765	-0.162447378389135	0.0718430588749166	-2	-2	1.30592487928886	1.66560098501919	-2
T.SN1-179.CATACGC.PMA+	1.39306758822384	2.77362566067596	-2	1.93209041957122	-2	1.00008026882601	1.35617300084417	0.552023702788012	1.16590206485375	1.6589028935192	1.49411761412737	2.06417971423967	1.64360633954431	1.50733913211512	0.885810169546988	1.85235733802127	-2	1.37982131526031	2.16204644753489	2.41547772454326	-2
T.SN1-179.CGACGCG.PMA+	-2	-2	-2	0.183120456139543	-2	0.000802021431817498	-2	-2	-2	-2	-2	-0.0335313340066732	0.479369548689464	0.0650977416776861	-2	0.621165287117197	-2	-2	-2	1.23809961102122	-2
T.SN1-179.CGAGCTA.PMA+	-2	0.250451790808535	-2	-2	-2	-2	-2	-2	-2	-2	-2	0.284587862359716	-2	-2	-2	0.33843541185989	-2	-2	-2	0.863449655796367	-2
T.SN1-179.CGATCGC.PMA+	-2	0.890986870142186	-2	-0.280274774073362	-2	-2	-2	-2	-2	-2	-2	-0.0335313340066732	-2	-2	-2	-0.744982887130989	-2	0.776589439620908	-2	0.518794377668105	-2
T.SN1-179.CGCGATA.PMA+	-2	1.07115009395595	-2	-2	-2	0.301431191518751	-2	-2	-2	-2	-2	0.692467657315479	0.304398086941509	-2	-2	-2	-2	-2	-2	1.01292709342242	-2
T.SN1-179.CGCGCTA.PMA+	0.235803186427642	0.57750676931475	-2	-2	-2	-2	-2	-2	-2	-2	-2	-2	-2	-2	-2	0.0718430588749166	-2	-2	-2	0.114654879558188	-2
T.SN1-179.CGCGTCG.PMA+	-2	1.10653528146806	-2	-2	-2	0.301431191518751	-2	-0.248177688338706	-2	-0.226582251318942	-2	1.43016694774356	1.14661079375143	-2	0.227357844401132	1.11991192336326	-2	-2	0.794257442424297	1.71851938914838	-2
T.SN1-179.CGCTAGC.PMA+	0.434742656579786	1.376214229822	-2	-2	-2	-2	-2	0.409037567890312	-2	-2	-2	0.996760995687023	-2	-0.79126302304777	-2	0.621165287117197	-2	0.296327611945348	0.347660311878509	1.15540076995292	-2
T.SN1-179.CGTAGCG.PMA+	0.434742656579786	-2	-2	-2	-2	-2	0.232409622143802	-2	-2	-0.226582251318942	-2	0.772739411109722	-2	-0.79126302304777	-2	0.33843541185989	-2	-2	-0.644562204114283	0.114654879558188	-2
T.SN1-179.CGTATGC.PMA+	-2	1.68824295599257	-2	0.183120456139543	-2	0.477388759798587	-2	-0.248177688338706	-2	0.202350959917078	-2	1.20209843758506	0.304398086941509	0.334797439062059	-2	1.00774326352855	-2	0.296327611945348	-0.644562204114283	1.50923118217696	-2
T.SN1-179.CGTCGTA.PMA+	0.570669991585255	1.75419638476496	-2	0.402171164440596	-2	0.477388759798587	0.232409622143802	-2	-2	0.555517157909694	0.0782187440315877	1.14381692876851	0.954993234746232	-2	-0.162447378389135	0.621165287117197	-2	-2	1.00973521189026	1.34834637422864	-2
T.SN1-179.CGTGCTA.PMA+	-2	1.99904406670642	-2	0.402171164440596	-2	-2	-0.150155524961282	-2	-2	-2	-2	0.840463461765527	0.700320376934468	-2	-0.162447378389135	0.621165287117197	-2	-2	-2	0.919189613425758	-2
T.SN1-179.CGTGTCG.PMA+	-2	0.679439734442466	-2	-0.280274774073362	-2	-2	-2	-2	-2	-2	-2	0.899037442980747	0.846063020126646	-0.79126302304777	0.227357844401132	-2	-2	0.473991996329519	-2	0.968582479466887	-2
T.SN1-179.CTAGCGC.PMA+	-2	-2	-2	0.547094498980463	-2	-2	0.232409622143802	0.409037567890312	-2	-0.226582251318942	-2	-2	-2	-2	-2	-2	-2	-2	-2	0.919189613425758	-2
T.SN1-179.CTAGTCG.PMA+	-0.142011469483406	1.39410358555302	-2	0.547094498980463	-2	1.23049614013145	-2	-2	-2	-2	0.0782187440315877	1.36032254052612	0.700320376934468	-2	-2	0.790981038603137	-2	-2	0.794257442424297	1.26250167386458	-2
T.SN1-179.CTATCGC.PMA+	-2	-0.107832857726605	-2	-2	-2	-2	-2	-2	-2	-2	-2	-2	-1.8076853289812	-2	-2	-2	-2	-2	-2	-0.519803844614971	-2
T.SN1-179.CTCGACG.PMA+	-2	0.57750676931475	-2	0.183120456139543	0.301029995663981	-2	-2	-2	-2	-2	-2	1.07648375612139	-2	-2	-0.162447378389135	-2	-2	-2	0.508757624861586	1.01292709342242	-2
T.SN1-179.GACGCTA.PMA+	0.827439609839452	1.94831577805766	-2	1.40695682699141	-2	0.778285023519432	-0.150155524961282	1.2191837290918	-2	0.555517157909694	1.41825725383974	1.63271735158278	1.69910523069761	1.23456055989423	0.67098234683026	1.00774326352855	-2	1.57953736801318	1.68328748103297	1.71851938914838	-2
T.SN1-179.GATAGCG.PMA+	-2	0.57750676931475	-2	-2	-2	-2	-2	-2	-2	-2	-2	0.284587862359716	0.00671026282708548	-2	-2	-2	-2	-2	-2	0.919189613425758	-2
T.SN1-179.GATCGCG.PMA+	0.235803186427642	1.67924732970693	-2	0.814545606281438	-2	-2	-2	-2	-2	-0.226582251318942	0.715781417041415	1.36032254052612	1.30136798265299	0.619271817912641	-0.162447378389135	1.08564351512053	0.470490675820649	1.22989833516429	1.12145126802926	1.55993212686496	-2
T.SN1-179.GCATACG.PMA+	0.757478661049736	2.56676751342144	-2	1.78193103474635	-2	1.5563247991516	0.672808069838724	1.09915232697824	-0.185636576961912	1.1333311616636	1.58203315967611	2.11369505396367	1.92949847573206	1.30452736449041	1.33621836842092	1.7721741842594	-2	1.67189879029819	1.90969877119242	2.45833884819916	-2
T.SN1-179.GCGACTA.PMA+	-2	1.19811058476482	-2	-2	-2	0.477388759798587	-2	-2	-2	-2	-0.704777275913766	0.692467657315479	0.779276852262729	-2	-2	0.502412667829495	-2	-2	0.0887358290016299	1.30754163865046	-2
T.SN1-179.GCGTCTA.PMA+	-2	0.57750676931475	-2	0.547094498980463	-2	-2	-2	-2	-2	-2	-2	-2	-2	-2	-2	-2	-2	-2	-2	1.30754163865046	-2
T.SN1-179.GTACGCG.PMA+	-2	1.07115009395595	-2	-2	-2	-2	-2	-2	-2	-2	-2	0.593916731214611	-2	-2	-2	-0.744982887130989	-2	-2	-2	1.15540076995292	-2
T.SN1-179.GTACGCT.PMA+	-0.142011469483406	1.63124210294505	-2	1.0222004624648	-2	1.2553171007271	-2	0.194432715252793	-0.185636576961912	-0.226582251318942	0.857172227490244	0.692467657315479	0.954993234746232	-2	-2	0.856118043486493	-2	0.901919155790477	0.718226978096496	1.78747557610849	-2
T.SN1-179.GTATCGC.PMA+	0.235803186427642	2.12962587187225	-2	1.31227206811857	-2	1.17614477325474	0.432599311171294	-0.248177688338706	-2	0.413885571617783	0.341897944178871	1.4903194907978	1.38049291579903	0.789701257074403	0.566784230979419	0.962837674953648	-2	1.321773635914	1.15310395490128	2.03862863161612	-2
T.SN1-179.GTATGCG.PMA+	0.434742656579786	1.19811058476482	-2	0.402171164440596	-2	-2	0.232409622143802	-2	-2	-2	-2	0.46622928617816	0.479369548689464	-2	-2	0.714320887629894	-2	-0.00945624099444179	0.718226978096496	1.26250167386458	-2
T.SN1-179.GTGCGTA.PMA+	0.235803186427642	1.03262400994704	-2	-2	-2	0.477388759798587	-2	-2	-2	-2	-2	-0.0335313340066732	0.846063020126646	0.334797439062059	-0.162447378389135	0.856118043486493	-2	-2	1.00973521189026	1.32842306340342	-2
T.SN1-179.TACGACG.PMA+	-2	0.890986870142186	-2	-2	-2	-2	-2	-2	-2	-2	0.0782187440315877	0.46622928617816	0.603747302035389	-2	-2	-2	-2	-2	-2	0.114654879558188	-2
T.SN1-179.TACGCGC.PMA+	-2	1.69705602898463	-2	0.183120456139543	-2	0.602260635582815	-2	-2	-2	-0.226582251318942	-2	0.772739411109722	1.32254119306755	-2	-2	0.0718430588749166	-2	0.473991996329519	0.626000687756174	1.30754163865046	-2
T.SN1-179.TACGTCG.PMA+	0.235803186427642	1.41128510795366	-2	0.183120456139543	-2	-2	-2	-2	-2	-2	-2	0.840463461765527	-2	-2	0.754955255628784	0.0718430588749166	-2	-2	-2	0.633683691436988	-2
T.SN1-179.TAGACGC.PMA+	-2	1.10653528146806	-2	-2	-2	-2	-2	-2	-0.185636576961912	-2	0.341897944178871	-2	0.00671026282708548	0.334797439062059	-2	0.912747685409062	-2	-2	-2	1.08998036862311	-2
T.SN1-179.TAGTCGC.PMA+	-0.142011469483406	1.4739265935329	-2	0.655568243203639	-2	0.477388759798587	0.569103685932013	-2	-2	0.202350959917078	-0.704777275913766	-2	0.700320376934468	0.334797439062059	0.227357844401132	0.0718430588749166	-2	-2	0.508757624861586	1.43619655573772	-2
T.SN1-179.TATGCGC.PMA+	1.19648261073093	2.39755788781212	-2	1.26774592083217	-2	-2	0.232409622143802	1.2191837290918	-2	1.19294349139525	0.792205565188103	1.29941351309589	1.70770275136691	1.32555075928477	-0.162447378389135	1.74958091683189	-2	1.43101718016142	1.61517849753157	1.82802881948261	-2
T.SN1-179.TCACGCG.PMA+	-2	1.10653528146806	-2	-2	-2	0.000802021431817498	-2	-2	-2	0.202350959917078	0.341897944178871	0.899037442980747	0.00671026282708548	0.0650977416776861	-0.162447378389135	0.912747685409062	-2	0.473991996329519	-0.644562204114283	1.05316035996684	-2
T.SN1-179.TCGACGC.PMA+	-0.142011469483406	2.42939716012958	-2	1.26774592083217	-2	0.699130527155035	0.672808069838724	-0.248177688338706	-2	0.747683326796113	0.715781417041415	2.12686391396839	1.51871881187567	0.619271817912641	0.227357844401132	1.36511144900493	-2	1.321773635914	1.53436493733785	2.02243716258337	-2
T.SN1-179.TCGCACG.PMA+	-2	1.41128510795366	-2	-0.280274774073362	-2	-2	-2	-0.248177688338706	-2	-2	-2	0.692467657315479	0.00671026282708548	-0.79126302304777	-2	0.502412667829495	-2	-2	-2	1.08998036862311	-2
T.SN1-179.TCGCGCG.PMA+	0.570669991585255	1.3575562037395	-2	0.183120456139543	-2	-2	-2	-2	-2	-2	-0.704777275913766	1.20209843758506	-1.8076853289812	-2	1.16696098623807	1.00774326352855	-2	0.296327611945348	0.91522528215229	1.73481687793869	-2
T.SN1-179.TCGTGCG.PMA+	-2	1.29622914799998	-2	0.74229105382538	-2	-2	-2	-2	-2	-2	-2	0.950642120057105	0.846063020126646	-2	-2	0.33843541185989	-2	-2	-2	1.52247203272369	-2
T.SN1-179.TGACGCG.PMA+	0.674042135706679	1.94339622113823	-2	0.183120456139543	-2	-2	-2	-2	-2	-2	0.0782187440315877	-2	0.846063020126646	-2	-0.162447378389135	0.0718430588749166	-2	0.697095156297379	0.508757624861586	1.21224439477455	-2
T.SN1-179.TGCGACG.PMA+	0.434742656579786	1.95318023133473	-2	0.74229105382538	-2	-2	0.232409622143802	0.194432715252793	-2	0.555517157909694	0.504789289994811	0.772739411109722	1.00067571114627	-2	-0.162447378389135	0.912747685409062	-2	0.843759689241995	1.08730900182311	1.32842306340342	-2
T.SN1-179.TGCGCTA.PMA+	-2	1.4739265935329	-2	-2	-2	-2	-2	0.409037567890312	-2	-2	-2	0.772739411109722	0.304398086941509	-2	-0.162447378389135	-2	-2	0.59971516390152	-2	0.863449655796367	-2
T.SN1-179.TGTACGC.PMA+	-2	-2	-2	-2	-2	-2	-2	-2	-2	-2	-2	0.593916731214611	-2	-2	-2	1.04843769287907	-2	-2	-2	1.32842306340342	-2
T.SN1-179.TGTCGCG.PMA+	0.570669991585255	0.990344640597757	-2	0.74229105382538	-2	0.602260635582815	-0.150155524961282	-2	-2	-0.226582251318942	-2	1.03844913602887	0.700320376934468	-0.79126302304777	-2	-0.744982887130989	-2	0.473991996329519	0.0887358290016299	1.28560527234706	-2
T.SN1-180.ACACGCG.Mix	-2	1.10653528146806	-2	-2	-2	0.699130527155035	-2	-2	-2	-2	0.715781417041415	-2	-2	-2	-2	-0.744982887130989	-2	-2	-2	0.968582479466887	-2
T.SN1-180.ACGACGC.Mix	-2	1.69705602898463	-2	0.547094498980463	-2	-2	0.232409622143802	-2	-2	-2	-2	1.03844913602887	-2	-2	-2	0.33843541185989	-2	-0.00945624099444179	1.34687484776983	1.53532110881251	-2
T.SN1-180.ACGCGTA.Mix	-2	-2	-2	-2	-2	-2	-2	-2	-2	-2	-2	-2	-2	-2	-2	0.0718430588749166	-2	-2	0.0887358290016299	0.919189613425758	-2
T.SN1-180.ACTACGC.Mix	-2	0.444065149973566	0	-2	-2	-2	-2	-2	-2	-0.226582251318942	-2	-2	-2	-0.79126302304777	-2	-2	-2	-2	-0.644562204114283	1.05316035996684	-2
T.SN1-180.ACTAGCG.Mix	-0.142011469483406	1.33806047346526	-2	-2	-2	-2	-2	-2	-2	-2	-2	1.14381692876851	-1.8076853289812	-2	-2	-2	-2	-2	0.347660311878509	1.05316035996684	-2
T.SN1-180.AGTCGCG.Mix	1.03023887840536	2.31340343786743	-2	1.57431463087086	-2	1.93450778559027	0.88692436922439	0.745442215023519	-2	-0.226582251318942	1.32628143659983	1.43016694774356	1.79944787541036	1.79352295317853	0.566784230979419	0.790981038603137	-2	0.901919155790477	1.88210707792059	2.18837192565597	-2
T.SN1-180.ATACGCG.Mix	0.827439609839452	1.54133120462168	-2	0.547094498980463	-2	-2	-2	-2	-2	0.934169875868028	-2	1.20209843758506	1.00067571114627	0.0650977416776861	0.227357844401132	-0.744982887130989	-2	0.59971516390152	0.965046062845807	1.57173364996192	-2
T.SN1-180.ATAGCGC.Mix	-2	1.16967826256698	-2	0.402171164440596	-2	0.000802021431817498	-2	-2	-2	-2	-2	-0.0335313340066732	0.304398086941509	0.789701257074403	-2	0.790981038603137	-2	0.697095156297379	-2	1.05316035996684	-2
T.SN1-180.ATCGACG.Mix	-2	0.679439734442466	-2	-2	-2	0.000802021431817498	-2	-2	-2	-0.226582251318942	-2	-2	0.00671026282708548	-0.79126302304777	-2	-0.744982887130989	-2	-2	0.0887358290016299	0.919189613425758	-2
T.SN1-180.ATCGCGC.Mix	-2	1.79084881988548	-2	-2	-2	0.000802021431817498	0.232409622143802	-2	-2	-2	-2	1.07648375612139	1.17654184994712	-2	-2	0.33843541185989	-2	0.59971516390152	0.965046062845807	1.26250167386458	-2
T.SN1-180.ATCGTCG.Mix	0.757478661049736	2.25954641037308	-2	1.29057937648606	-2	1.32225751983467	0.672808069838724	0.552023702788012	-2	-2	1.15220708864964	1.61199608025359	1.5442612119799	1.25915673761815	0.885810169546988	0.790981038603137	-2	1.07840104273929	1.77251748271479	2.00988468291961	-2
T.SN1-180.ATGCGCG.Mix	-2	1.73862306087765	-2	-0.280274774073362	-2	0.301431191518751	-2	-2	-2	-2	-2	-2	0.304398086941509	-0.79126302304777	-0.162447378389135	0.502412667829495	-2	-2	0.0887358290016299	1.18475193271858	-2
T.SN1-180.CACGCTA.Mix	0.674042135706679	1.98127542349341	-2	0.876476233865309	-2	0.000802021431817498	-2	0.552023702788012	-2	0.413885571617783	0.715781417041415	0.840463461765527	-2	0.619271817912641	-2	-2	-2	0.296327611945348	1.43499489178969	1.40315711028927	-2
T.SN1-180.CATACGC.Mix	-2	1.56561326338765	-2	0.655568243203639	-2	0.301431191518751	-2	0.409037567890312	-2	0.747683326796113	0.0782187440315877	1.37886459107633	-2	-2	-2	0.621165287117197	-2	-2	1.40186031919894	1.50923118217696	-2
T.SN1-180.CGACGCG.Mix	-2	1.39410358555302	-2	-2	-2	-2	-2	-0.248177688338706	-2	0.555517157909694	-2	-2	-2	-2	-0.162447378389135	-2	-2	0.296327611945348	-2	0.968582479466887	-2
T.SN1-180.CGACGTA.Mix	-2	1.42781268565069	-2	0.402171164440596	-2	0.301431191518751	-2	-2	-2	-2	-2	-0.0335313340066732	-2	0.334797439062059	-2	-2	-2	0.697095156297379	0.858939595825551	1.50923118217696	-2
T.SN1-180.CGCGATA.Mix	-2	0.444065149973566	-2	0.74229105382538	-2	-2	-2	0.194432715252793	-2	-2	-2	0.284587862359716	-2	-2	-0.162447378389135	-2	-2	-2	0.626000687756174	1.05316035996684	-2
T.SN1-180.CGCGTCG.Mix	-2	-2	-2	-0.280274774073362	-2	0.477388759798587	-2	-2	-2	-2	-2	0.593916731214611	-1.8076853289812	0.0650977416776861	-2	-2	-2	-2	0.0887358290016299	1.28560527234706	-2
T.SN1-180.CGCTACG.Mix	0.235803186427642	1.83746299418949	-2	0.74229105382538	-2	1.04146565743125	-0.150155524961282	-2	-2	-2	0.0782187440315877	0.950642120057105	0.479369548689464	0.712793604083868	-0.162447378389135	0.912747685409062	-2	0.843759689241995	1.08730900182311	1.63650927558618	-2
T.SN1-180.CGCTAGC.Mix	1.19648261073093	2.54379513519088	-2	1.75223654133349	-2	1.50517506392176	-0.150155524961282	1.02385741095301	-2	1.1333311616636	1.40135475569037	1.46128382651655	1.14661079375143	1.96923745166269	0.938916976045171	1.15167298985554	-0.020203386088287	0.953201926578558	2.11470001159987	2.15321140561227	-2
T.SN1-180.CGTACGC.Mix	-2	1.07115009395595	-2	0.183120456139543	-2	0.000802021431817498	-2	-2	-2	-2	0.0782187440315877	-0.0335313340066732	0.00671026282708548	-2	-2	-2	-2	-2	0.626000687756174	1.15540076995292	-2
T.SN1-180.CGTAGCG.Mix	0.434742656579786	1.56561326338765	-2	0.547094498980463	-2	1.11400509887435	-2	-2	-2	-0.226582251318942	0.0782187440315877	1.50414038201424	0.304398086941509	0.0650977416776861	-2	0.856118043486493	-2	-0.00945624099444179	1.30592487928886	1.57173364996192	-2
T.SN1-180.CGTATCG.Mix	-2	1.7464795243713	-2	1.09775954838397	-2	0.477388759798587	-0.150155524961282	0.409037567890312	-2	0.202350959917078	0.0782187440315877	1.20209843758506	0.700320376934468	-0.79126302304777	-2	0.621165287117197	-2	1.04054148472521	1.30592487928886	1.77307030427368	-2
T.SN1-180.CGTATGC.Mix	0.434742656579786	1.90730454932363	-2	0.402171164440596	-2	0.000802021431817498	-2	0.409037567890312	-2	0.747683326796113	0.341897944178871	1.14381692876851	0.00671026282708548	1.15111569790662	-2	0.33843541185989	-2	-2	1.48039063273531	1.43619655573772	-2
T.SN1-180.CGTCGTA.Mix	1.16793992168636	2.55603717473405	-2	1.77469557748591	-2	1.00008026882601	1.45799828276763	1.44035336288267	-2	0.934169875868028	1.2354613647804	1.8687954255308	1.91389631249171	1.20848731067234	0.885810169546988	2.0219327295397	-2	1.70738672490652	2.2558191134628	2.38075762323611	-2
T.SN1-180.CGTGCTA.Mix	-2	1.55364191771535	-2	0.547094498980463	-2	0.000802021431817498	-2	-2	-2	-2	-2	0.772739411109722	-2	0.855016733346612	-2	0.714320887629894	-2	0.697095156297379	0.626000687756174	1.55993212686496	-2
T.SN1-180.CTAGACG.Mix	-2	1.13925332390925	-2	-2	-2	0.000802021431817498	-2	-2	-2	-2	-2	0.284587862359716	-2	-2	-2	0.0718430588749166	-2	-2	-0.644562204114283	0.919189613425758	-2
T.SN1-180.CTAGCGC.Mix	-2	0.250451790808535	-2	0.183120456139543	-2	0.301431191518751	-2	-2	-2	-2	-2	-2	0.00671026282708548	-2	-2	-2	-2	-2	0.0887358290016299	0.724450503082757	-2
T.SN1-180.CTAGTCG.Mix	-2	-2	-2	-0.280274774073362	-2	-2	-2	-2	-2	-2	-2	-2	0.479369548689464	-0.79126302304777	-2	-2	-2	-0.00945624099444179	-0.644562204114283	1.01292709342242	-2
T.SN1-180.CTATCGC.Mix	-2	1.10653528146806	-2	-2	-2	0.477388759798587	-2	-2	-2	-2	-2	-0.0335313340066732	-2	-2	-2	-0.744982887130989	-2	-0.00945624099444179	0.794257442424297	0.863449655796367	-2
T.SN1-180.CTCGCTA.Mix	0.434742656579786	0.83123803974561	-2	0.402171164440596	-2	0.301431191518751	-2	-2	-2	-2	-2	0.593916731214611	-2	-2	-0.162447378389135	-2	-2	-0.00945624099444179	0.508757624861586	1.05316035996684	-2
T.SN1-180.GACGCTA.Mix	-2	1.54133120462168	-2	0.655568243203639	-2	0.000802021431817498	0.232409622143802	-2	-2	-0.226582251318942	0.341897944178871	1.22854655156045	-2	0.334797439062059	-0.162447378389135	0.962837674953648	-2	0.296327611945348	1.43499489178969	1.48147318002063	-2
T.SN1-180.GAGCGTA.Mix	-2	-2	-2	-2	-2	-2	-2	-2	-2	-2	-2	-2	-2	-2	-2	-2	-2	-2	-2	0.919189613425758	-2
T.SN1-180.GATAGCG.Mix	-2	0.679439734442466	-2	-2	-2	-2	-2	-2	-2	-2	-2	-2	-1.8076853289812	0.619271817912641	0.227357844401132	0.0718430588749166	-2	-2	0.91522528215229	0.633683691436988	-2
T.SN1-180.GATCGCG.Mix	-2	0.761937628206425	-2	-2	-2	-2	-2	-2	-2	-2	-2	-0.0335313340066732	-2	-2	-2	-2	-2	-2	0.626000687756174	0.968582479466887	-2
T.SN1-180.GCATACG.Mix	-0.142011469483406	1.96745497807238	-2	0.876476233865309	-2	0.778285023519432	0.432599311171294	0.409037567890312	-2	1.02503930427319	0.341897944178871	1.46128382651655	1.2791093694465	1.08499464463197	0.566784230979419	0.790981038603137	-2	0.901919155790477	1.43499489178969	1.85310251343852	-2
T.SN1-180.GCGACTA.Mix	-2	1.70569381086475	-2	-2	-2	0.602260635582815	-0.150155524961282	-2	-2	-2	-2	1.20209843758506	0.00671026282708548	0.334797439062059	0.227357844401132	0.962837674953648	-2	1.14545937583575	1.08730900182311	1.69286569663126	-2
T.SN1-180.GCGATCG.Mix	-2	0.83123803974561	-2	-0.280274774073362	-2	-2	-2	-2	-2	-2	-2	0.284587862359716	-2	-2	-2	-0.744982887130989	-2	-2	-2	0.799487468023326	-2
T.SN1-180.GCGCATA.Mix	-2	1.33806047346526	-2	0.655568243203639	-2	0.000802021431817498	-0.150155524961282	0.194432715252793	-2	-2	-2	1.07648375612139	-1.8076853289812	-2	-2	-2	-2	0.59971516390152	0.0887358290016299	1.52247203272369	-2
T.SN1-180.GCGTACG.Mix	-2	1.66067702436997	-2	0.74229105382538	-2	-2	-2	0.552023702788012	-2	-2	0.792205565188103	1.39664730431122	0.954993234746232	0.619271817912641	-0.162447378389135	0.621165287117197	-2	-2	1.2102300152433	1.52247203272369	-2
T.SN1-180.GCGTCTA.Mix	-2	1.10653528146806	-2	-2	-2	-2	-2	-2	-2	0.747683326796113	-2	0.284587862359716	0.00671026282708548	-0.79126302304777	-2	-2	0.470490675820649	0.296327611945348	1.12145126802926	0.799487468023326	-2
T.SN1-180.GCTAGCG.Mix	-2	0.83123803974561	-2	-2	-2	-2	-2	-2	-2	-2	-2	0.593916731214611	0.903934461782626	-2	-2	-2	-2	-2	0.794257442424297	1.12392124016932	-2
T.SN1-180.GCTATCG.Mix	-2	0.250451790808535	-2	-2	-2	-2	-2	-2	-2	-0.226582251318942	-2	-2	-1.8076853289812	-2	-2	-2	-2	-2	-2	1.15540076995292	-2
T.SN1-180.GTACGCG.Mix	-2	1.8679394178405	-2	0.74229105382538	-2	0.699130527155035	-2	-2	-2	0.555517157909694	0.622974507420114	0.284587862359716	0.603747302035389	0.49992203794618	0.67098234683026	1.00774326352855	-2	0.473991996329519	1.05025184045058	1.80141833447201	-2
T.SN1-180.GTACGCT.Mix	-2	1.22479532868461	-2	0.402171164440596	-2	-2	-2	-2	-2	-2	0.0782187440315877	0.593916731214611	0.603747302035389	0.49992203794618	-2	-2	-2	0.697095156297379	1.32688233543267	1.12392124016932	-2
T.SN1-180.GTATCGC.Mix	-2	2.2805331410526	-2	1.16210045907004	-2	1.50517506392176	0.432599311171294	0.409037567890312	-2	0.202350959917078	0.913673131602366	1.29941351309589	0.903934461782626	1.44965902252833	0.885810169546988	0.621165287117197	-0.020203386088287	0.776589439620908	1.60451432931335	1.91010193220453	-2
T.SN1-180.GTATGCG.Mix	-2	1.6700614270824	-2	0.876476233865309	-2	1.27879584955269	0.672808069838724	0.552023702788012	-2	-2	0.341897944178871	0.950642120057105	1.23084652583483	0.0650977416776861	0.429420097312692	0.856118043486493	-2	0.296327611945348	1.36598737659855	1.62636225201434	-2
T.SN1-180.GTGCGTA.Mix	-2	1.52866132035314	-2	-2	-2	0.778285023519432	-2	-2	-2	-2	-2	0.593916731214611	0.846063020126646	0.961976542488335	0.429420097312692	-2	-2	0.59971516390152	-2	1.30754163865046	-2
T.SN1-180.TACGACG.Mix	-0.142011469483406	1.54133120462168	-2	0.876476233865309	-2	-2	-2	-2	-2	-2	0.0782187440315877	0.840463461765527	0.304398086941509	1.00696679822517	-2	-0.744982887130989	-2	0.296327611945348	0.626000687756174	1.49557391301116	-2
T.SN1-180.TACGCGC.Mix	0.887678526780965	2.50075793309844	-2	1.60771740283455	-2	0.778285023519432	0.672808069838724	1.29147332350523	1.02743824834694	0.413885571617783	1.34630100181476	1.39664730431122	1.07974441165311	1.43395710862504	1.13633819635239	1.73383815246657	-2	1.04054148472521	1.97417394853904	2.00131016266877	-2
T.SN1-180.TACGTCG.Mix	0.434742656579786	1.96745497807238	-2	0.978841070111705	-2	0.954331696108065	0.232409622143802	0.409037567890312	-2	0.662143336380041	-2	1.37886459107633	1.32254119306755	0.619271817912641	0.227357844401132	0.33843541185989	-2	0.296327611945348	1.18260558692159	2.03463700449657	-2
T.SN1-180.TAGTCGC.Mix	0.434742656579786	2.08199549377346	-2	0.183120456139543	-2	0.845212705224666	-0.150155524961282	-2	-2	0.555517157909694	0.913673131602366	1.1739346091519	1.34272995258827	0.855016733346612	-2	1.04843769287907	-2	0.901919155790477	1.55902868875206	1.71013541042047	-2
T.SN1-180.TAGTGCG.Mix	-2	1.03262400994704	-2	0.547094498980463	-2	0.477388759798587	-2	-2	-2	-2	0.341897944178871	1.11145395748852	0.779276852262729	0.619271817912641	-0.162447378389135	-2	-2	-2	1.00973521189026	1.28560527234706	-2
T.SN1-180.TATCGCG.Mix	-2	0.761937628206425	-2	0.183120456139543	-2	0.000802021431817498	-2	-2	-2	-0.226582251318942	-2	0.692467657315479	0.700320376934468	-2	-2	0.33843541185989	-2	-2	-2	1.01292709342242	-2
T.SN1-180.TATGCGC.Mix	-2	1.29622914799998	-2	0.402171164440596	-2	-2	-2	-2	-2	-2	0.622974507420114	0.840463461765527	0.779276852262729	0.619271817912641	-2	-2	-2	-2	0.91522528215229	1.36739565069226	-2
T.SN1-180.TCACGCG.Mix	-2	0.990344640597757	-2	0.547094498980463	-2	0.602260635582815	-2	0.409037567890312	-2	-2	-2	0.692467657315479	-2	-2	-2	-2	-2	-2	-2	0.724450503082757	-2
T.SN1-180.TCGACGC.Mix	-2	2.0325387042699	-2	1.68596085002522	-2	1.30107013193146	0.75646055297219	1.29147332350523	0.218055760599217	0.747683326796113	1.41825725383974	1.20209843758506	1.20454242530876	1.20848731067234	1.02889413965925	0.714320887629894	-2	1.53120371118745	1.88776743696475	1.9154110834696	-2
T.SN1-180.TCGCACG.Mix	0.570669991585255	1.07115009395595	-2	-2	-2	0.301431191518751	-2	-2	-2	-2	-2	1.07648375612139	0.846063020126646	-0.79126302304777	-2	-2	-2	0.296327611945348	1.28390458811023	1.58322294414633	-2
T.SN1-180.TCGCGTA.Mix	0.235803186427642	1.52866132035314	-2	0.655568243203639	-2	0.301431191518751	0.232409622143802	-2	-2	0.555517157909694	0.341897944178871	0.593916731214611	0.603747302035389	0.0650977416776861	-2	-2	-2	-2	1.00973521189026	1.45181914607921	-2
T.SN1-180.TCGTACG.Mix	-2	0.57750676931475	-2	-0.280274774073362	-2	-2	-2	-2	-2	0.413885571617783	-2	0.284587862359716	-2	-0.79126302304777	-2	-2	-2	-2	-0.644562204114283	1.05316035996684	-2
T.SN1-180.TCGTGCG.Mix	0.235803186427642	1.58860926388413	-2	0.655568243203639	-2	1.00008026882601	-2	0.194432715252793	-2	-2	0.792205565188103	-2	-2	0.619271817912641	-2	0.502412667829495	-2	0.776589439620908	0.858939595825551	1.28560527234706	-2
T.SN1-180.TCTAGCG.Mix	-2	-2	-2	-2	-2	-2	-2	-2	-2	-2	-2	-2	-2	-2	-2	0.714320887629894	-2	-2	-0.644562204114283	-2	-2
T.SN1-180.TGTCGCG.Mix	-2	1.65108535287673	-2	0.655568243203639	-2	0.602260635582815	-2	-2	-2	-2	0.0782187440315877	0.899037442980747	1.04200701144331	0.789701257074403	-2	-2	-2	-0.00945624099444179	0.91522528215229	1.45181914607921	-2
T.SN1-181.ACGACGC.Mix	-2	-2	-2	-2	-2	-2	-2	-2	-2	-2	-2	0.284587862359716	-2	0.334797439062059	-2	-2	-2	-2	-2	-0.519803844614971	-2
T.SN1-181.ACGCACG.Mix	-2	-2	-2	-2	-2	-2	-2	-2	-2	-2	-2	0.840463461765527	-2	-2	-2	-2	-2	-2	-2	0.362130146821632	-2
T.SN1-181.ACGCGCG.Mix	-2	-2	-2	-2	-2	-2	-2	-2	-2	-2	-2	-2	0.00671026282708548	-2	-2	-2	-2	-2	-2	-2	-2
T.SN1-181.ACGCTCG.Mix	-2	1.44373427831548	-2	0.876476233865309	-2	0.699130527155035	-0.150155524961282	0.552023702788012	-0.185636576961912	0.202350959917078	-2	1.25347604139633	-2	-2	0.566784230979419	1.04843769287907	-2	0.843759689241995	1.05025184045058	1.46689921454844	-2
T.SN1-181.ACTACGC.Mix	-2	0.761937628206425	-2	-0.280274774073362	-2	-2	-2	-2	-2	-2	-0.704777275913766	-0.0335313340066732	0.00671026282708548	-2	-2	1.11991192336326	-2	-2	0.965046062845807	1.01292709342242	-2
T.SN1-181.ACTCGCG.Mix	-2	0.250451790808535	-2	-2	-2	-2	-2	-2	-2	-0.226582251318942	-2	0.840463461765527	-1.8076853289812	-2	-2	-2	-2	-2	0.794257442424297	1.21224439477455	-2
T.SN1-181.AGCGCTA.Mix	-2	0.250451790808535	-2	-2	-2	-2	-2	-2	-2	-2	-2	0.284587862359716	-2	-2	-2	-2	-2	-2	0.0887358290016299	0.633683691436988	-2
T.SN1-181.AGTACGC.Mix	0.887678526780965	1.42781268565069	-2	0.93066766815332	-2	0.954331696108065	-0.150155524961282	-2	-2	-0.226582251318942	-2	1.27705187345868	1.07974441165311	0.0650977416776861	-0.162447378389135	1.28284620673377	-2	0.473991996329519	0.508757624861586	1.38564436837056	-2
T.SN1-181.ATAGCGC.Mix	-2	-2	-2	-2	-2	-2	-2	-2	-2	-2	-2	0.46622928617816	-2	-2	-0.162447378389135	1.00774326352855	-2	-2	-2	-0.519803844614971	-2
T.SN1-181.ATCGACG.Mix	-0.142011469483406	1.52866132035314	-2	0.655568243203639	-2	0.845212705224666	0.569103685932013	0.194432715252793	-2	-2	0.341897944178871	1.11145395748852	1.14661079375143	0.49992203794618	-2	0.621165287117197	-2	-0.00945624099444179	1.4657796752861	1.28560527234706	-2
T.SN1-181.ATCGTCG.Mix	1.03023887840536	1.83746299418949	-2	1.21812768416731	-2	-2	0.672808069838724	0.409037567890312	0.218055760599217	0.413885571617783	1.04911499942645	1.27705187345868	1.14661079375143	0.712793604083868	0.754955255628784	0.502412667829495	-2	0.776589439620908	1.61517849753157	1.65611863737236	-2
T.SN1-181.ATGCGCG.Mix	-0.142011469483406	0.761937628206425	-2	0.402171164440596	-2	0.477388759798587	-2	-2	-2	-2	0.622974507420114	0.46622928617816	-2	-2	-2	0.856118043486493	-2	-2	0.794257442424297	1.12392124016932	-2
T.SN1-181.CACGCTA.Mix	-0.142011469483406	1.33806047346526	-2	-2	-2	0.602260635582815	-2	-2	-2	-2	0.341897944178871	1.34095340009099	-2	0.855016733346612	-2	0.912747685409062	-2	-2	0.508757624861586	1.32842306340342	-2
T.SN1-181.CATACGC.Mix	-0.142011469483406	1.84373177602564	-2	0.547094498980463	-2	0.903190320706587	-2	-0.248177688338706	-0.185636576961912	-0.226582251318942	1.04911499942645	1.37886459107633	1.23084652583483	-0.79126302304777	0.566784230979419	1.23502048445276	-2	0.473991996329519	1.43499489178969	1.68396629686206	-2
T.SN1-181.CGACGCG.Mix	-2	-0.107832857726605	-2	0.402171164440596	-2	-2	-2	-2	-2	-2	-2	0.284587862359716	-1.8076853289812	0.334797439062059	-2	0.0718430588749166	-2	-2	0.626000687756174	1.30754163865046	-2
T.SN1-181.CGATAGC.Mix	-2	-2	-2	-2	-2	-2	-2	-0.248177688338706	-2	-2	-2	-2	-2	-2	-2	-0.744982887130989	-2	-2	-2	-2	-2
T.SN1-181.CGCTACG.Mix	0.940570690434622	1.89086866631919	-2	1.09775954838397	-2	0.778285023519432	-0.150155524961282	0.745442215023519	-2	0.662143336380041	0.341897944178871	1.20209843758506	0.779276852262729	-0.79126302304777	0.754955255628784	1.34595946980243	-2	0.776589439620908	1.00973521189026	1.68396629686206	-2
T.SN1-181.CGCTAGC.Mix	0.235803186427642	1.48827045388014	-2	-0.280274774073362	-2	-2	-2	-2	-2	-2	-0.704777275913766	0.46622928617816	-1.8076853289812	-0.79126302304777	-2	0.502412667829495	-2	-2	0.0887358290016299	1.32842306340342	-2
T.SN1-181.CGTAGCG.Mix	-2	-0.107832857726605	-2	-2	-2	-2	-2	-2	-2	-2	-2	-2	-2	-2	-2	0.502412667829495	-2	-2	-2	1.21224439477455	-2
T.SN1-181.CGTATCG.Mix	-2	-2	-2	-2	-2	0.778285023519432	-2	-2	-2	-2	-2	-2	-2	0.334797439062059	-2	-0.744982887130989	-2	-2	-2	0.114654879558188	-2
T.SN1-181.CGTATGC.Mix	0.757478661049736	1.7765568572663	-2	0.93066766815332	-2	1.17614477325474	-2	-2	-2	-2	0.913673131602366	1.39664730431122	1.25564802997055	1.43395710862504	-2	1.28284620673377	-2	-0.00945624099444179	1.7575986485027	1.85310251343852	-2
T.SN1-181.CGTCGCG.Mix	-2	-2	-2	0.402171164440596	-2	-2	-2	-2	-2	-2	-2	-2	-2	-2	-2	-2	-2	-2	-2	1.01292709342242	-2
T.SN1-181.CGTCGTA.Mix	0.940570690434622	1.29622914799998	-2	0.93066766815332	-2	-2	-2	-2	-2	-2	-0.704777275913766	1.14381692876851	1.00067571114627	-2	0.566784230979419	0.790981038603137	-0.020203386088287	1.07840104273929	1.08730900182311	1.28560527234706	-2
T.SN1-181.CGTGCTA.Mix	-2	-2	-2	-2	-2	0.000802021431817498	-2	-2	-2	-2	-2	-2	-2	-2	-2	-2	-2	-2	-2	0.362130146821632	-2
T.SN1-181.CGTGTCG.Mix	-0.142011469483406	-2	-2	-2	-2	-2	-2	-2	-2	-2	-2	-0.0335313340066732	-2	-2	-2	-2	-2	-2	0.347660311878509	0.633683691436988	-2
T.SN1-181.CTAGCGC.Mix	-2	1.2736986009974	-2	-0.280274774073362	-2	-2	-2	0.194432715252793	-2	0.202350959917078	-2	0.996760995687023	1.20454242530876	-0.79126302304777	-2	0.912747685409062	-2	-0.00945624099444179	0.965046062845807	1.49557391301116	-2
T.SN1-181.CTAGTCG.Mix	-2	1.19811058476482	-2	0.402171164440596	-2	-2	-2	-2	-2	-2	-2	-2	-2	-2	-2	-2	-2	-2	-2	0.724450503082757	-2
T.SN1-181.CTATCGC.Mix	-2	0.679439734442466	-2	-2	-2	-2	-2	-2	-2	-2	-2	-2	0.304398086941509	-2	-2	0.33843541185989	-2	-2	-2	1.28560527234706	-2
T.SN1-181.GACGCTA.Mix	-0.142011469483406	1.89086866631919	-2	1.0222004624648	-2	0.699130527155035	0.432599311171294	-0.248177688338706	0.218055760599217	-2	-2	1.29941351309589	0.779276852262729	0.49992203794618	0.566784230979419	0.714320887629894	-2	-2	1.30592487928886	1.72674457722649	-2
T.SN1-181.GAGCGTA.Mix	-2	-2	-2	0.183120456139543	-2	-2	-2	-0.248177688338706	-2	-2	-2	0.593916731214611	1.11446322339866	0.712793604083868	-2	0.714320887629894	-2	-2	1.08730900182311	1.41999094643854	-2
T.SN1-181.GATAGCG.Mix	-2	1.3575562037395	-2	-2	-2	0.477388759798587	-2	-2	-2	-2	-0.704777275913766	0.899037442980747	-2	0.961976542488335	-0.162447378389135	-2	-2	-2	1.00973521189026	1.30754163865046	-2
T.SN1-181.GATCGCG.Mix	-2	1.4590927557393	-2	-2	-2	1.04146565743125	-2	-2	-2	-2	0.0782187440315877	0.692467657315479	-2	-2	-0.162447378389135	0.790981038603137	-2	-2	0.0887358290016299	1.46689921454844	-2
T.SN1-181.GCATACG.Mix	1.56491554547232	3.12345312533696	-2	2.10217454572555	-2	0.778285023519432	1.37488928207556	1.55101922146352	0.218055760599217	1.49959768482437	1.97862482927125	2.38547345675201	2.12715526088689	1.96923745166269	1.24767733648714	2.14357650195993	-2	1.51823039172872	2.43011811638675	2.44762640043616	-2
T.SN1-181.GCGACTA.Mix	-2	0.990344640597757	-2	-2	-2	-2	-2	-2	-2	-2	-0.704777275913766	0.593916731214611	0.700320376934468	-2	-2	0.502412667829495	-2	-2	0.0887358290016299	1.12392124016932	-2
T.SN1-181.GCGTACG.Mix	-2	0.57750676931475	-2	0.655568243203639	-2	-2	-2	-2	-2	-2	-0.704777275913766	1.14381692876851	-2	-2	-2	-0.744982887130989	-2	-2	-2	1.05316035996684	-2
T.SN1-181.GTACGCG.Mix	-0.142011469483406	0.444065149973566	-2	0.402171164440596	-2	-2	-2	-2	-2	-2	0.0782187440315877	0.284587862359716	-1.8076853289812	0.961976542488335	-2	-2	-2	-2	-2	0.724450503082757	-2
T.SN1-181.GTACGCT.Mix	-2	1.03262400994704	-2	-2	-2	-2	-2	-2	-2	-2	-2	0.950642120057105	-2	-2	-2	-2	-2	0.473991996329519	0.347660311878509	0.919189613425758	-2
T.SN1-181.GTATCGC.Mix	0.235803186427642	1.48827045388014	-2	-0.280274774073362	-2	0.954331696108065	-2	-2	-2	-2	0.913673131602366	1.07648375612139	1.20454242530876	1.20848731067234	-2	0.502412667829495	-2	0.296327611945348	1.28390458811023	1.63650927558618	-2
T.SN1-181.GTATGCG.Mix	1.13738856346459	2.38162064512697	-2	0.93066766815332	-2	-2	0.672808069838724	0.552023702788012	-2	1.60845645461571	1.26000799195812	1.1739346091519	1.41523336130552	0.334797439062059	-2	1.11991192336326	-2	0.999063587694098	1.08730900182311	1.78747557610849	-2
T.SN1-181.GTCGCTA.Mix	-2	2.11654176570431	-2	0.74229105382538	-2	1.04146565743125	-2	0.194432715252793	-0.185636576961912	-2	0.963662404510213	1.14381692876851	1.39821041930287	1.08499464463197	0.227357844401132	1.15167298985554	-2	0.776589439620908	1.26070787472614	1.9360215226229	-2
T.SN1-181.GTGCGTA.Mix	0.434742656579786	1.7464795243713	-2	0.547094498980463	-2	0.699130527155035	-0.150155524961282	-0.248177688338706	-2	-2	-0.704777275913766	1.39664730431122	0.846063020126646	0.619271817912641	0.566784230979419	0.962837674953648	-2	-2	1.05025184045058	1.52247203272369	-2
T.SN1-181.TACGACG.Mix	-2	-2	-2	-2	-2	-2	-2	-2	-2	-2	-2	0.284587862359716	-2	-2	-2	-2	-2	-2	-2	0.724450503082757	-2
T.SN1-181.TACGCGC.Mix	-2	1.29622914799998	-2	0.655568243203639	-2	-2	-2	0.409037567890312	-2	-2	0.0782187440315877	1.07648375612139	0.903934461782626	0.49992203794618	-2	-2	-2	-2	0.794257442424297	1.34834637422864	-2
T.SN1-181.TACGTCG.Mix	-2	-2	-2	-2	-2	-2	-2	-2	-2	-2	-0.704777275913766	-2	-2	-2	0.429420097312692	-2	-2	-0.00945624099444179	-2	0.968582479466887	-2
T.SN1-181.TAGTCGC.Mix	0.434742656579786	1.63124210294505	-2	1.72855242042342	-2	0.699130527155035	0.826573132625731	0.409037567890312	-2	0.413885571617783	0.913673131602366	1.44600401521084	1.39821041930287	1.49362128209845	0.566784230979419	0.856118043486493	-2	-0.00945624099444179	1.48039063273531	1.79450290585226	-2
T.SN1-181.TATGCGC.Mix	-2	1.19811058476482	-2	0.74229105382538	-2	-2	-2	-2	-2	0.202350959917078	-2	0.772739411109722	1.14661079375143	0.789701257074403	-2	0.856118043486493	-2	-2	1.26070787472614	1.18475193271858	-2
T.SN1-181.TCACGCG.Mix	-0.142011469483406	1.71416313890552	-2	1.19101693698558	-2	1.17614477325474	0.826573132625731	-2	-2	-0.226582251318942	0.792205565188103	1.43016694774356	0.304398086941509	0.619271817912641	0.429420097312692	0.912747685409062	-2	1.14545937583575	1.30592487928886	1.78033266416676	-2
T.SN1-181.TCGACGC.Mix	-2	1.67924732970693	-2	0.93066766815332	-2	0.954331696108065	0.232409622143802	0.194432715252793	-2	-2	0.504789289994811	1.1739346091519	0.603747302035389	0.911781161437999	-2	0.714320887629894	-2	-2	0.0887358290016299	1.48147318002063	-2
T.SN1-181.TCGCACG.Mix	-0.142011469483406	1.03262400994704	-2	0.183120456139543	-2	-2	-2	-2	-0.185636576961912	-2	-2	0.593916731214611	-2	-2	-2	0.714320887629894	-2	-2	0.347660311878509	0.799487468023326	-2
T.SN1-181.TCGCGCG.Mix	0.434742656579786	1.31764826629252	-2	0.547094498980463	-2	-2	-2	-2	-2	-2	0.0782187440315877	0.840463461765527	0.304398086941509	0.49992203794618	-2	0.790981038603137	-2	-2	0.718226978096496	1.41999094643854	-2
T.SN1-181.TCGCGTA.Mix	-2	-2	-2	-2	-2	-2	-2	-2	-2	-2	-0.704777275913766	-2	-2	-2	-2	-2	-2	-2	-2	0.799487468023326	-2
T.SN1-181.TCGTGCG.Mix	-2	-2	-2	-2	-2	-2	-2	-2	-2	-2	-2	1.07648375612139	0.00671026282708548	-2	0.227357844401132	0.856118043486493	-2	-2	0.347660311878509	0.863449655796367	-2
T.SN1-181.TCTAGCG.Mix	-2	-2	-2	-2	-2	-2	-2	-2	-2	-0.226582251318942	-2	-0.0335313340066732	-2	-2	-2	-2	-2	-2	-2	1.05316035996684	-2
T.SN1-181.TGACGCG.Mix	-2	-0.107832857726605	-2	0.183120456139543	-2	-2	-2	-2	-2	-2	-2	-0.0335313340066732	0.700320376934468	-2	-2	-2	-2	-2	-0.644562204114283	0.863449655796367	-2
T.SN1-181.TGCGCTA.Mix	-2	0.250451790808535	-2	-2	-2	-2	0.432599311171294	-2	-2	-2	-2	0.593916731214611	-2	-2	-2	-2	-2	-2	0.508757624861586	1.05316035996684	-2
T.SN1-181.TGTCGCG.Mix	-0.142011469483406	-2	-2	-2	-2	-2	-2	-2	-2	-2	-2	-0.0335313340066732	0.479369548689464	-0.79126302304777	0.227357844401132	0.33843541185989	-2	-2	-2	0.633683691436988	-2
T.SN1-182.ACGCGCG.Mix	0.887678526780965	1.73062185005411	-2	0.402171164440596	-2	-2	-2	0.194432715252793	-2	-2	-2	1.14381692876851	-2	0.855016733346612	-2	0.502412667829495	-2	-2	-0.644562204114283	1.62636225201434	-2
T.SN1-182.ACTACGC.Mix	1.03023887840536	1.4739265935329	-2	-2	-2	0.903190320706587	-0.150155524961282	1.02385741095301	-2	0.202350959917078	0.504789289994811	0.593916731214611	1.32254119306755	0.49992203794618	-2	2.13411299236908	-2	-2	0.91522528215229	1.97452150963132	-2
T.SN1-182.ACTCGCG.Mix	-2	1.95318023133473	-2	-0.280274774073362	-2	-2	-2	-2	-2	-2	-2	-2	0.603747302035389	-2	-2	-2	-2	0.296327611945348	1.2102300152433	1.52247203272369	-2
T.SN1-182.AGCGCTA.Mix	-2	1.73862306087765	-2	-2	-2	-2	-2	-2	-2	0.413885571617783	-2	0.840463461765527	-2	0.49992203794618	-2	0.621165287117197	-2	-2	0.0887358290016299	1.46689921454844	-2
T.SN1-182.AGTACGC.Mix	0.570669991585255	1.93338670156215	-2	0.402171164440596	-2	2.10721624118417	-2	-2	-2	0.202350959917078	-2	1.29941351309589	-2	0.619271817912641	-2	1.00774326352855	-2	-2	-0.644562204114283	1.43619655573772	-2
T.SN1-182.AGTCGCG.Mix	-2	1.10653528146806	-2	0.74229105382538	-2	0.301431191518751	-2	-2	-2	-2	0.0782187440315877	0.593916731214611	0.00671026282708548	-0.79126302304777	-2	-0.744982887130989	-2	-2	-0.644562204114283	1.12392124016932	-2
T.SN1-182.ATACGCG.Mix	-2	1.59966620124964	-2	0.402171164440596	-2	-2	-2	-2	-2	-2	-2	1.03844913602887	0.00671026282708548	-2	-2	0.856118043486493	-2	-0.00945624099444179	0.626000687756174	1.38564436837056	-2
T.SN1-182.ATAGCGC.Mix	-2	1.57726345134925	-2	-0.280274774073362	-2	-2	-2	-2	-2	-2	-2	-0.0335313340066732	-2	0.0650977416776861	0.566784230979419	0.856118043486493	-2	0.901919155790477	-0.644562204114283	1.45181914607921	-2
T.SN1-182.ATCGACG.Mix	0.570669991585255	2.04052374189073	-2	0.978841070111705	-2	0.778285023519432	0.232409622143802	0.409037567890312	-2	0.202350959917078	0.715781417041415	1.22854655156045	1.23084652583483	0.619271817912641	-0.162447378389135	0.912747685409062	-2	0.59971516390152	1.18260558692159	1.86511660397409	-2
T.SN1-182.ATCGTCG.Mix	1.41028934261436	2.70137810617671	-2	1.75223654133349	-2	1.27879584955269	0.987116002601279	1.33374353924792	-2	1.42477543268558	1.83376745756041	1.69832413313223	1.57996151729377	1.92511455109868	0.938916976045171	1.44993935792968	0.774848614833558	1.36132094829817	2.19096640477426	2.29951194365089	-2
T.SN1-182.CACGCTA.Mix	-2	1.13925332390925	-2	0.183120456139543	-2	0.778285023519432	-2	-2	-2	0.413885571617783	-2	0.46622928617816	-2	0.49992203794618	-2	-0.744982887130989	-2	-2	-2	1.05316035996684	-2
T.SN1-182.CATACGC.Mix	0.887678526780965	2.541304765848	-2	1.68596085002522	-2	1.39797211798275	0.232409622143802	-0.248177688338706	-0.185636576961912	0.202350959917078	1.2354613647804	1.4903194907978	1.2791093694465	1.71735182059839	0.986231586690134	0.502412667829495	-2	1.321773635914	1.87056011103062	2.07664820339621	-2
T.SN1-182.CGACGCG.Mix	-2	-2	-2	-2	-2	-2	-2	-0.248177688338706	-2	-2	-2	-0.0335313340066732	-2	-2	-2	-0.744982887130989	-2	-2	0.626000687756174	0.968582479466887	-2
T.SN1-182.CGACGTA.Mix	-2	1.44373427831548	-2	0.402171164440596	-2	0.000802021431817498	-2	-2	-2	0.202350959917078	0.0782187440315877	0.772739411109722	-1.8076853289812	-2	-2	0.33843541185989	-2	-2	0.626000687756174	1.15540076995292	-2
T.SN1-182.CGATAGC.Mix	0.235803186427642	1.98127542349341	-2	0.655568243203639	-2	0.301431191518751	-0.150155524961282	0.194432715252793	-2	0.202350959917078	0.963662404510213	1.20209843758506	0.479369548689464	0.789701257074403	-2	1.11991192336326	-2	-2	1.49452599130414	1.75052483758744	-2
T.SN1-182.CGCGACG.Mix	-2	0.679439734442466	-2	0.402171164440596	-2	-2	-2	-2	-2	-2	-2	-2	-2	-2	-2	-0.744982887130989	-2	-2	0.508757624861586	1.05316035996684	-2
T.SN1-182.CGCGATA.Mix	-2	1.6209697900127	-2	-2	-2	0.699130527155035	-2	-2	-2	-2	-2	1.20209843758506	0.00671026282708548	-0.79126302304777	-2	1.00774326352855	-2	-2	0.91522528215229	1.43619655573772	-2
T.SN1-182.CGCGCTA.Mix	-0.142011469483406	1.80468540210579	-2	0.547094498980463	-2	0.699130527155035	-2	-2	-2	0.413885571617783	0.341897944178871	1.37886459107633	0.903934461782626	0.619271817912641	-0.162447378389135	0.912747685409062	-2	0.901919155790477	1.05025184045058	1.71013541042047	-2
T.SN1-182.CGCTACG.Mix	0.570669991585255	2.64026287351464	-2	1.24364502919307	-2	-2	1.02969588296771	0.932712453598744	-2	1.1333311616636	1.38376768883949	1.25347604139633	1.46263112052031	1.30452736449041	0.825292580081949	1.74178086328467	-2	0.999063587694098	1.68328748103297	1.89377358493107	-2
T.SN1-182.CGCTAGC.Mix	0.235803186427642	1.376214229822	-2	-2	-2	-2	-0.150155524961282	-0.248177688338706	-2	0.202350959917078	-0.704777275913766	-0.0335313340066732	-2	0.0650977416776861	-0.162447378389135	0.790981038603137	-0.020203386088287	-2	-2	1.08998036862311	-2
T.SN1-182.CGTACGC.Mix	-2	1.31764826629252	-2	-2	-2	-2	-2	-2	-2	-2	-2	1.03844913602887	-2	-2	0.566784230979419	0.0718430588749166	-2	-2	0.794257442424297	1.36739565069226	-2
T.SN1-182.CGTAGCG.Mix	-0.142011469483406	1.82464726206104	-2	0.402171164440596	-2	-2	-2	-2	-2	-2	-2	1.25347604139633	0.479369548689464	0.0650977416776861	-0.162447378389135	1.20897567690306	-2	0.776589439620908	1.18260558692159	1.54780092962627	-2
T.SN1-182.CGTATGC.Mix	-2	-2	-2	-2	-2	-2	-2	-2	-2	-2	-0.704777275913766	0.692467657315479	-2	-2	-2	-0.744982887130989	-2	-2	-0.644562204114283	1.01292709342242	-2
T.SN1-182.CGTCGCG.Mix	0.235803186427642	1.89086866631919	-2	0.978841070111705	-2	0.477388759798587	-2	-2	-2	-2	0.792205565188103	1.1739346091519	0.779276852262729	1.20848731067234	0.566784230979419	0.912747685409062	-2	-0.00945624099444179	1.41874352987439	1.86511660397409	-2
T.SN1-182.CGTGCTA.Mix	-2	0.679439734442466	-2	-2	-2	-2	-2	-2	-2	-2	-2	0.692467657315479	-1.8076853289812	0.712793604083868	-2	0.0718430588749166	-2	-2	-2	1.12392124016932	-2
T.SN1-182.CGTGTCG.Mix	-2	0.890986870142186	-2	0.814545606281438	-2	-2	-2	-2	-2	-2	-2	-2	0.304398086941509	-2	-0.162447378389135	-0.744982887130989	-2	-2	0.508757624861586	1.32842306340342	-2
T.SN1-182.CTACGCG.Mix	-2	1.4739265935329	-2	0.402171164440596	-2	0.000802021431817498	-2	-2	-2	-2	-2	0.284587862359716	0.779276852262729	-0.79126302304777	-2	0.0718430588749166	-2	-2	-2	1.15540076995292	-2
T.SN1-182.CTAGCGC.Mix	0.674042135706679	2.40445761601777	-2	1.52536199223257	-2	0.602260635582815	0.75646055297219	0.745442215023519	-2	0.819115742771758	1.04911499942645	1.1739346091519	1.34272995258827	0.712793604083868	0.429420097312692	1.15167298985554	-2	1.22989833516429	1.73421311860061	1.80141833447201	-2
T.SN1-182.CTAGTCG.Mix	1.06896794269985	2.15769887283216	-2	1.53812708975447	-2	1.27879584955269	0.672808069838724	0.194432715252793	-2	0.662143336380041	0.913673131602366	1.65249481977701	1.44739947745754	-0.79126302304777	0.566784230979419	1.04843769287907	-2	1.14545937583575	1.32688233543267	2.11827177663062	-2
T.SN1-182.CTATCGC.Mix	0.674042135706679	2.15161537112431	-2	1.09775954838397	-2	0.903190320706587	0.672808069838724	0.552023702788012	-2	-2	0.504789289994811	1.36032254052612	1.17654184994712	1.08499464463197	-2	1.15167298985554	-2	-2	1.41874352987439	1.80822536994168	-2
T.SN1-182.CTCGCTA.Mix	0.235803186427642	1.44373427831548	-2	0.402171164440596	-2	0.602260635582815	-2	-2	-2	-2	-2	0.840463461765527	0.700320376934468	0.712793604083868	-2	0.714320887629894	-2	-0.00945624099444179	0.858939595825551	1.01292709342242	-2
T.SN1-182.GACGCTA.Mix	0.235803186427642	2.0119091638995	-2	0.978841070111705	-2	-2	0.569103685932013	0.194432715252793	-2	0.662143336380041	0.715781417041415	1.22854655156045	1.07974441165311	0.49992203794618	0.429420097312692	1.20897567690306	-2	0.697095156297379	1.49452599130414	1.78033266416676	-2
T.SN1-182.GAGCGTA.Mix	-2	1.95799080173311	-2	0.655568243203639	-2	0.602260635582815	-2	-0.248177688338706	-2	-2	0.341897944178871	1.22854655156045	1.20454242530876	-0.79126302304777	0.429420097312692	0.502412667829495	-2	0.473991996329519	1.2102300152433	1.69286569663126	-2
T.SN1-182.GATACGC.Mix	0.570669991585255	1.91792610563028	-2	0.93066766815332	-2	0.954331696108065	0.569103685932013	0.409037567890312	-2	-0.226582251318942	0.341897944178871	1.14381692876851	1.25564802997055	0.49992203794618	-2	1.00774326352855	-2	-2	0.965046062845807	1.52247203272369	-2
T.SN1-182.GCATACG.Mix	-0.142011469483406	1.10653528146806	-2	-2	-2	-2	-2	-2	-2	-2	0.0782187440315877	-0.0335313340066732	-1.8076853289812	-2	-2	0.621165287117197	-2	-2	0.718226978096496	-0.519803844614971	-2
T.SN1-182.GCGACTA.Mix	0.235803186427642	2.27825074046346	-2	1.38959972841644	-2	0.000802021431817498	-0.150155524961282	0.659412799879915	-2	1.33432295925658	1.0084870468846	1.36032254052612	1.53167776477229	0.789701257074403	0.938916976045171	1.18126874407275	-2	1.27826100406403	1.48039063273531	1.89928486110228	-2
T.SN1-182.GCGCATA.Mix	0.235803186427642	1.78376162673339	-2	1.51221030204645	-2	0.000802021431817498	0.569103685932013	0.409037567890312	-2	-2	1.2354613647804	1.03844913602887	1.3620217526613	0.49992203794618	-2	1.00774326352855	-2	-2	1.62558706912869	1.85310251343852	-2
T.SN1-182.GCGCGTA.Mix	0.887678526780965	2.36694590693868	-2	1.76733753039349	-2	0.954331696108065	0.939903074545416	0.552023702788012	0.218055760599217	0.413885571617783	1.0084870468846	1.66205575234467	1.73251897086086	1.61449340895439	-0.162447378389135	0.790981038603137	-0.020203386088287	0.953201926578558	2.01797895760896	2.20222158708408	-2
T.SN1-182.GCGTACG.Mix	-2	1.9627486698934	-2	0.547094498980463	-2	0.477388759798587	-2	-2	-2	-2	-0.704777275913766	1.03844913602887	1.00067571114627	0.855016733346612	-2	0.621165287117197	-2	-2	1.12145126802926	1.74274187137206	-2
T.SN1-182.GCTAGCG.Mix	0.887678526780965	1.99025061163065	-2	0.183120456139543	-2	0.000802021431817498	-2	-2	-2	-2	0.622974507420114	0.840463461765527	0.903934461782626	0.49992203794618	0.429420097312692	0.790981038603137	0.29104577475738	0.776589439620908	0.794257442424297	1.54780092962627	-2
T.SN1-182.GCTATCG.Mix	0.570669991585255	2.07107203041809	-2	0.93066766815332	-2	-2	-0.150155524961282	-0.248177688338706	-2	-2	1.08626525287876	1.22854655156045	1.04200701144331	1.08499464463197	-0.162447378389135	-2	-2	0.59971516390152	1.32688233543267	1.73481687793869	-2
T.SN1-182.GTACGCG.Mix	-2	1.48827045388014	-2	-2	-2	-2	-2	-2	-2	0.555517157909694	-2	0.692467657315479	-2	0.0650977416776861	0.227357844401132	0.790981038603137	-0.020203386088287	-2	-2	1.40315711028927	-2
T.SN1-182.GTATGCG.Mix	1.29493088060682	2.44370117728115	-2	1.47018219150658	-2	1.43139349508365	0.826573132625731	1.06313459211784	-2	0.747683326796113	-2	1.36032254052612	1.61294876128187	0.789701257074403	-0.162447378389135	1.53377071382184	-2	1.41461342829435	1.70093458309064	2.18270598171482	-2
T.SN1-182.GTCGACG.Mix	-2	1.54133120462168	-2	0.183120456139543	-2	0.477388759798587	-2	-2	-2	-2	0.0782187440315877	0.46622928617816	-2	-2	-2	-2	-2	-2	0.626000687756174	0.968582479466887	-2
T.SN1-182.GTCGCTA.Mix	1.35642913206339	2.0522325919864	-2	1.19101693698558	-2	0.301431191518751	0.88692436922439	0.745442215023519	-2	1.06421441407645	1.45020819421201	1.7848005033945	1.5053612510106	0.712793604083868	0.885810169546988	1.75724334729461	-2	1.51823039172872	1.7575986485027	2.02654197321836	-2
T.SN1-182.GTGCGTA.Mix	0.887678526780965	1.93842029785078	-2	1.16210045907004	-2	-2	0.672808069838724	0.980671619879775	-0.185636576961912	1.10014630631981	0.622974507420114	1.51753497190764	1.38049291579903	1.25915673761815	0.566784230979419	1.74958091683189	-2	0.843759689241995	1.62558706912869	2.01410928312674	-2
T.SN1-182.TACGACG.Mix	-2	1.63124210294505	-2	-2	-2	0.602260635582815	-2	-2	-2	-2	-0.704777275913766	0.950642120057105	-1.8076853289812	0.334797439062059	-2	0.502412667829495	-2	0.296327611945348	0.626000687756174	1.61597246617643	-2
T.SN1-182.TACGCGC.Mix	-2	1.44373427831548	-2	-2	-2	-2	-2	0.409037567890312	-2	-2	-2	0.840463461765527	-2	-2	-2	0.33843541185989	-2	-2	0.0887358290016299	1.15540076995292	-2
T.SN1-182.TACGTCG.Mix	-2	1.55364191771535	-2	-2	-2	0.301431191518751	-2	-2	-2	-2	-2	-2	-2	-2	-2	0.621165287117197	-2	-2	0.91522528215229	1.12392124016932	-2
T.SN1-182.TAGCGCG.Mix	-2	1.89086866631919	-2	0.93066766815332	-2	1.41500422235194	-2	0.409037567890312	-2	-0.226582251318942	0.622974507420114	1.03844913602887	1.2791093694465	0.49992203794618	0.429420097312692	0.962837674953648	-2	-0.00945624099444179	1.18260558692159	1.73481687793869	-2
T.SN1-182.TAGTGCG.Mix	0.887678526780965	2.17834411426191	-2	1.09775954838397	-2	0.778285023519432	0.672808069838724	0.409037567890312	-2	0.747683326796113	1.3052942506668	1.798828031935	1.2791093694465	1.08499464463197	0.825292580081949	1.18126874407275	-2	0.697095156297379	1.62558706912869	1.97910261452304	-2
T.SN1-182.TATGCGC.Mix	1.03023887840536	2.57723911205334	-2	1.35265468735463	-2	0.845212705224666	0.232409622143802	1.13241038158041	0.218055760599217	1.10014630631981	1.45020819421201	1.27705187345868	1.44739947745754	0.619271817912641	0.754955255628784	1.36511144900493	-2	1.11322321442459	1.77978901587753	2.07664820339621	-2
T.SN1-182.TCACGCG.Mix	0.674042135706679	2.12639161459144	-2	1.13112043228192	-2	1.82608678406456	0.232409622143802	1.02385741095301	-0.185636576961912	1.19294349139525	0.622974507420114	1.27705187345868	1.53167776477229	-0.79126302304777	0.227357844401132	0.0718430588749166	-2	1.57953736801318	1.64568446510494	1.78033266416676	-2
T.SN1-182.TCGAGCG.Mix	-2	1.13925332390925	-2	0.183120456139543	-2	-2	-2	-2	-2	-2	0.622974507420114	0.593916731214611	-1.8076853289812	-0.79126302304777	-2	0.912747685409062	-2	-2	0.626000687756174	1.45181914607921	-2
T.SN1-182.TCGCACG.Mix	0.434742656579786	2.31760401426722	-2	0.93066766815332	-2	0.602260635582815	0.432599311171294	0.552023702788012	-2	0.413885571617783	0.792205565188103	1.55540519779952	0.954993234746232	0.334797439062059	0.67098234683026	1.04843769287907	-2	1.17546720857915	1.30592487928886	1.92583855602288	-2
T.SN1-182.TCGCGCG.Mix	-0.142011469483406	1.85600424231638	-2	0.402171164440596	-2	0.301431191518751	-2	-2	-2	-2	0.504789289994811	0.996760995687023	0.700320376934468	0.619271817912641	-2	0.621165287117197	-2	0.953201926578558	1.52148711664726	1.78747557610849	-2
T.SN1-182.TCGTACG.Mix	-0.142011469483406	1.3575562037395	-2	0.547094498980463	-2	0.000802021431817498	-2	-2	-2	-0.226582251318942	0.0782187440315877	-0.0335313340066732	-2	-2	-2	-0.744982887130989	-2	-2	-2	1.01292709342242	-2
T.SN1-182.TCGTGCG.Mix	-0.142011469483406	1.50215567340894	-2	0.655568243203639	-2	-2	-2	-0.248177688338706	-2	-2	-0.704777275913766	0.593916731214611	0.479369548689464	0.619271817912641	-2	0.790981038603137	-2	-2	0.347660311878509	1.15540076995292	-2
T.SN1-182.TGACGCG.Mix	0.434742656579786	2.0119091638995	-2	0.74229105382538	-2	0.301431191518751	-0.150155524961282	0.552023702788012	-2	-2	0.792205565188103	1.25347604139633	1.00067571114627	1.00696679822517	-0.162447378389135	0.912747685409062	-2	-0.00945624099444179	1.00973521189026	1.82152749113004	-2
T.SN1-182.TGCGCTA.Mix	-2	1.58860926388413	-2	-2	-2	-2	-2	-2	-2	-0.226582251318942	0.0782187440315877	0.46622928617816	-2	0.49992203794618	-2	0.962837674953648	-2	-2	1.00973521189026	1.26250167386458	-2
T.SN1-182.TGCGTCG.Mix	-2	1.24993493916473	-2	-2	-2	-2	-2	-0.248177688338706	-2	-2	0.0782187440315877	0.593916731214611	-2	-0.79126302304777	-2	-2	-2	-2	-2	1.32842306340342	-2
T.SN1-182.TGTCGCG.Mix	0.434742656579786	1.76923054440311	-2	1.16210045907004	-2	0.477388759798587	-2	0.659412799879915	-2	0.413885571617783	-2	0.840463461765527	1.04200701144331	0.49992203794618	-2	0.621165287117197	-2	-0.00945624099444179	1.23620191001415	1.41999094643854	-2
T.SN1-183.ACACGCG.Mix	-0.142011469483406	-0.107832857726605	-2	0.402171164440596	-2	0.778285023519432	-2	-0.248177688338706	-2	-2	-2	0.692467657315479	-2	0.0650977416776861	-2	-2	-2	-2	0.626000687756174	1.12392124016932	-2
T.SN1-183.ACGACGC.Mix	-2	-2	-2	0.74229105382538	-2	0.477388759798587	-2	-2	-2	-2	-2	-2	0.304398086941509	-2	0.227357844401132	-2	-2	-2	-2	0.362130146821632	-2
T.SN1-183.ACGATCG.Mix	-2	-2	-2	-2	-2	-2	-2	-2	-2	-2	-2	-2	-2	-2	-2	-2	-2	-2	0.0887358290016299	-2	-2
T.SN1-183.ACGCACG.Mix	-2	-2	-2	-2	-2	-2	-2	0.659412799879915	-2	-2	-2	0.772739411109722	-2	-2	-2	-2	-2	-2	0.0887358290016299	0.633683691436988	-2
T.SN1-183.ACGCGCG.Mix	-2	-2	-2	0.402171164440596	-2	-2	-2	-2	-2	-2	-0.704777275913766	-2	-2	-2	-2	-2	-2	-2	-2	-2	-2
T.SN1-183.ACGCGTA.Mix	-2	-2	-2	-2	-2	-2	-2	-2	-2	-2	-2	0.840463461765527	-2	-2	-2	0.33843541185989	-2	-2	-2	-2	-2
T.SN1-183.ACGCTCG.Mix	0.235803186427642	1.90730454932363	-2	0.814545606281438	-2	0.000802021431817498	-2	-2	-2	-2	-2	0.692467657315479	0.603747302035389	-2	-2	0.502412667829495	-2	1.11322321442459	1.49452599130414	0.919189613425758	-2
T.SN1-183.ACTACGC.Mix	0.570669991585255	-2	-2	-2	-2	0.301431191518751	-2	-2	-2	-2	-2	0.772739411109722	-2	-2	-2	-2	-2	-2	-2	1.12392124016932	-2
T.SN1-183.ACTAGCG.Mix	0.235803186427642	1.8311023993427	-2	0.402171164440596	-2	0.602260635582815	-2	-2	-2	-2	0.0782187440315877	0.692467657315479	0.479369548689464	0.0650977416776861	-2	0.33843541185989	-2	0.59971516390152	0.794257442424297	1.50923118217696	-2
T.SN1-183.ACTCGCG.Mix	0.235803186427642	0.57750676931475	-2	-2	-2	-2	-2	-2	-2	-2	-2	-2	0.479369548689464	-2	-2	-0.744982887130989	-2	-2	0.858939595825551	1.08998036862311	-2
T.SN1-183.AGCGCTA.Mix	-0.142011469483406	0.990344640597757	-2	0.183120456139543	-2	-2	-2	-2	-2	0.202350959917078	-2	0.284587862359716	-2	-2	-2	-2	-2	-2	-0.644562204114283	1.12392124016932	-2
T.SN1-183.AGTACGC.Mix	-2	1.07115009395595	-2	0.183120456139543	-2	1.04146565743125	-2	-2	-2	-2	-2	0.284587862359716	-2	-0.79126302304777	-2	0.0718430588749166	-2	-2	-2	-0.519803844614971	-2
T.SN1-183.AGTCGCG.Mix	-2	1.22479532868461	-2	0.876476233865309	-2	0.778285023519432	-2	-2	-2	0.555517157909694	-2	-2	0.304398086941509	-2	-0.162447378389135	-0.744982887130989	-2	-2	0.91522528215229	1.40315711028927	-2
T.SN1-183.ATAGCGC.Mix	-0.142011469483406	1.16967826256698	-2	-2	-2	0.903190320706587	-2	-0.248177688338706	0.218055760599217	-2	-2	-2	0.779276852262729	-2	-2	0.621165287117197	-2	-2	0.91522528215229	1.26250167386458	-2
T.SN1-183.ATCGACG.Mix	0.235803186427642	0.990344640597757	-2	-2	-2	0.000802021431817498	-2	-2	-2	-2	-2	-0.0335313340066732	-2	-0.79126302304777	-2	-2	-2	-2	-2	0.863449655796367	-2
T.SN1-183.ATCGCGC.Mix	-2	1.16967826256698	-2	-2	-2	1.11400509887435	-2	-2	-2	-2	0.0782187440315877	0.593916731214611	0.779276852262729	0.334797439062059	-2	-2	-2	-2	-2	1.32842306340342	-2
T.SN1-183.ATCGTCG.Mix	0.235803186427642	1.16967826256698	-2	-2	-2	-2	-2	-2	-2	-0.226582251318942	-2	0.284587862359716	0.846063020126646	-2	-2	-2	-2	-2	0.91522528215229	0.863449655796367	-2
T.SN1-183.ATGCGCG.Mix	-2	1.16967826256698	-2	0.183120456139543	-2	1.07924813776619	-2	-2	-2	-2	-2	0.950642120057105	0.603747302035389	0.0650977416776861	-2	0.33843541185989	-2	-2	0.794257442424297	1.08998036862311	-2
T.SN1-183.CACGCTA.Mix	-2	-2	-2	-2	-2	0.000802021431817498	-2	-2	-2	-2	-2	-2	-2	-2	-2	-0.744982887130989	-2	-2	-2	0.114654879558188	-2
T.SN1-183.CATACGC.Mix	-2	1.19811058476482	-2	-2	-2	0.000802021431817498	-2	-2	-2	-0.226582251318942	-2	-0.0335313340066732	-2	-0.79126302304777	-2	-2	-2	-2	1.12145126802926	0.518794377668105	-2
T.SN1-183.CGACGCG.Mix	-2	1.22479532868461	-2	-2	-2	-2	-2	-2	-2	-2	-2	-0.0335313340066732	0.304398086941509	0.619271817912641	-2	0.502412667829495	-2	-2	0.508757624861586	1.05316035996684	-2
T.SN1-183.CGACGTA.Mix	0.434742656579786	1.2736986009974	-2	0.74229105382538	-2	1.11400509887435	-2	-2	-2	-2	-2	0.840463461765527	-2	0.619271817912641	-2	-2	-2	-2	1.2102300152433	1.18475193271858	-2
T.SN1-183.CGAGCTA.Mix	-2	0.250451790808535	-2	-2	-2	0.301431191518751	-2	0.552023702788012	-2	-2	-2	0.996760995687023	-2	-2	0.227357844401132	-2	-2	-2	-2	0.863449655796367	-2
T.SN1-183.CGATAGC.Mix	-2	1.03262400994704	-2	-2	-2	-2	-2	-2	-2	-2	-0.704777275913766	0.692467657315479	0.304398086941509	-2	-2	-2	-2	-2	0.347660311878509	0.362130146821632	-2
T.SN1-183.CGATCGC.Mix	-2	-2	-2	0.183120456139543	-2	-2	-2	-2	-2	-2	-2	-2	-2	-2	-2	-2	-2	-2	-2	0.863449655796367	-2
T.SN1-183.CGCACTA.Mix	0.757478661049736	1.31764826629252	-2	0.402171164440596	-2	0.699130527155035	-2	-2	-2	-2	-2	-2	0.304398086941509	-0.79126302304777	-2	-2	-2	-2	-2	1.23809961102122	-2
T.SN1-183.CGCGCTA.Mix	0.235803186427642	1.81809472937078	-2	0.814545606281438	-2	-2	-2	0.194432715252793	-2	0.202350959917078	1.0084870468846	1.03844913602887	1.11446322339866	0.49992203794618	-2	0.856118043486493	-2	-2	0.626000687756174	1.46689921454844	-2
T.SN1-183.CGCGTCG.Mix	-2	0.83123803974561	-2	-2	-2	0.602260635582815	-2	-2	-2	-2	-2	-2	-2	-2	-2	-0.744982887130989	-2	-2	0.858939595825551	1.01292709342242	-2
T.SN1-183.CGCTACG.Mix	-2	-2	-2	-2	-2	-2	-2	-2	-2	-2	-2	-2	0.304398086941509	-2	-2	-2	-2	-2	-2	0.724450503082757	-2
T.SN1-183.CGTAGCG.Mix	0.235803186427642	-2	-2	-2	-2	0.000802021431817498	-2	-2	-2	-2	-2	-0.0335313340066732	-2	-2	-2	-2	-2	-2	-2	0.799487468023326	-2
T.SN1-183.CGTCGCG.Mix	-2	1.13925332390925	-2	-2	-2	0.477388759798587	-2	0.194432715252793	-2	-2	-2	-2	-2	-2	-2	-2	-2	-2	0.858939595825551	1.23809961102122	-2
T.SN1-183.CGTGACG.Mix	0.434742656579786	2.26665526900539	-2	0.74229105382538	-2	0.301431191518751	-2	-2	-2	-2	1.28324113478145	0.692467657315479	0.954993234746232	0.911781161437999	0.429420097312692	-2	-2	0.59971516390152	1.96012193103983	1.38564436837056	-2
T.SN1-183.CGTGCTA.Mix	-2	1.29622914799998	-2	-2	-2	0.477388759798587	-2	-2	-2	-2	-2	0.899037442980747	0.700320376934468	-2	-2	-0.744982887130989	-2	-0.00945624099444179	0.347660311878509	1.28560527234706	-2
T.SN1-183.CGTGTCG.Mix	-2	0.761937628206425	-2	-2	-2	1.04146565743125	-2	-2	-2	-2	-2	-2	0.479369548689464	-2	-2	-2	-2	-2	0.965046062845807	0.863449655796367	-2
T.SN1-183.CTACGCG.Mix	0.434742656579786	1.79084881988548	-2	0.74229105382538	-2	1.00008026882601	-2	-0.248177688338706	-2	-2	-2	-2	1.04200701144331	0.961976542488335	-2	-2	-2	-2	1.2102300152433	1.41999094643854	-2
T.SN1-183.CTAGACG.Mix	-2	1.41128510795366	-2	0.402171164440596	-2	0.301431191518751	-2	-2	-2	-2	-2	0.772739411109722	-2	-2	-2	-2	-2	-2	-0.644562204114283	1.01292709342242	-2
T.SN1-183.CTAGCGC.Mix	-2	-2	-2	0.93066766815332	-2	-2	-2	-2	-2	-2	-2	-0.0335313340066732	0.903934461782626	-2	-2	-2	-2	0.843759689241995	1.26070787472614	0.724450503082757	-2
T.SN1-183.CTAGTCG.Mix	-2	1.33806047346526	-2	0.814545606281438	-2	0.903190320706587	-2	0.552023702788012	-2	-2	-0.704777275913766	-2	-2	-2	0.227357844401132	0.621165287117197	-2	0.296327611945348	0.347660311878509	1.12392124016932	-2
T.SN1-183.CTATCGC.Mix	-2	0.943500960687469	-2	-2	-2	-2	-2	-2	-2	-2	-2	0.284587862359716	0.304398086941509	-2	0.227357844401132	-0.744982887130989	-2	-2	1.08730900182311	0.724450503082757	-2
T.SN1-183.CTATGCG.Mix	-2	1.31764826629252	-2	0.183120456139543	-2	0.301431191518751	-2	-2	-2	-2	-2	-2	-2	1.18074818664077	-2	-2	-2	-2	-0.644562204114283	0.968582479466887	-2
T.SN1-183.CTCGACG.Mix	-2	0.57750676931475	-2	-2	-2	-2	-2	-2	-2	-2	-2	0.284587862359716	-2	-2	-2	-2	-2	-2	0.626000687756174	0.799487468023326	-2
T.SN1-183.CTCGCTA.Mix	-2	-2	-2	-2	-2	-2	-2	0.194432715252793	-2	-2	-2	-0.0335313340066732	-2	-2	-2	-2	-2	-2	-2	0.633683691436988	-2
T.SN1-183.GACGCTA.Mix	-2	0.761937628206425	-2	-2	-2	0.301431191518751	-2	-2	-2	-2	0.504789289994811	0.284587862359716	0.603747302035389	-2	-2	0.0718430588749166	-2	-2	0.347660311878509	0.724450503082757	-2
T.SN1-183.GAGCGTA.Mix	-0.142011469483406	1.16967826256698	-2	-0.280274774073362	-2	-2	-2	-2	-2	0.555517157909694	0.504789289994811	0.46622928617816	-2	-0.79126302304777	-2	-2	-2	0.296327611945348	0.794257442424297	1.08998036862311	-2
T.SN1-183.GATACGC.Mix	-0.142011469483406	1.61044860902206	-2	-2	-2	1.00008026882601	-2	-2	-2	0.555517157909694	-2	0.950642120057105	1.00067571114627	-0.79126302304777	-2	0.502412667829495	-2	-0.00945624099444179	1.58236672686668	1.63650927558618	-2
T.SN1-183.GATAGCG.Mix	-2	0.250451790808535	-2	0.183120456139543	-2	0.602260635582815	-2	-2	-2	-2	-0.704777275913766	0.692467657315479	-2	-2	-0.162447378389135	-0.744982887130989	-2	-2	-2	0.863449655796367	-2
T.SN1-183.GATCGCG.Mix	-2	1.07115009395595	-2	-0.280274774073362	-2	0.301431191518751	-2	-2	-2	-2	-2	-2	-1.8076853289812	-2	0.227357844401132	0.502412667829495	-2	-0.00945624099444179	-0.644562204114283	1.08998036862311	-2
T.SN1-183.GCATACG.Mix	-2	1.22479532868461	-2	-0.280274774073362	-2	-2	-2	-2	-2	-2	-2	0.840463461765527	-2	-2	-2	-2	-2	0.473991996329519	0.718226978096496	0.362130146821632	-2
T.SN1-183.GCGACTA.Mix	-2	-2	-2	-2	-2	-2	-2	-2	-2	0.202350959917078	0.0782187440315877	-0.0335313340066732	0.903934461782626	0.334797439062059	-2	-2	-2	-2	-2	1.12392124016932	-2
T.SN1-183.GCGATCG.Mix	-2	2.15466777393561	-2	0.93066766815332	-2	1.11400509887435	-0.150155524961282	-0.248177688338706	-2	0.413885571617783	0.857172227490244	0.899037442980747	0.479369548689464	0.911781161437999	-2	1.18126874407275	-2	0.776589439620908	1.61517849753157	1.92065611463274	-2
T.SN1-183.GCGCATA.Mix	-2	1.52866132035314	-2	-2	-2	0.954331696108065	0.232409622143802	-0.248177688338706	-2	0.202350959917078	-2	0.692467657315479	-2	-2	-2	-2	-2	-2	0.626000687756174	1.05316035996684	-2
T.SN1-183.GCGCGTA.Mix	-2	1.52866132035314	0.301029995663981	0.183120456139543	-2	1.80619251696594	-2	-2	-2	0.202350959917078	-2	1.47604426847176	-1.8076853289812	0.0650977416776861	0.566784230979419	0.0718430588749166	-2	-2	1.00973521189026	1.58322294414633	-2
T.SN1-183.GCGTCTA.Mix	-2	-0.107832857726605	-2	-2	-2	-2	-2	-2	-2	-2	-2	0.593916731214611	1.04200701144331	0.619271817912641	-2	0.0718430588749166	-2	-2	-2	0.799487468023326	-2
T.SN1-183.GCTAGCG.Mix	-2	1.55364191771535	-2	0.655568243203639	-2	0.699130527155035	-2	-2	-2	-2	-2	0.692467657315479	0.954993234746232	0.789701257074403	-2	0.621165287117197	-2	0.901919155790477	1.18260558692159	1.61597246617643	-2
T.SN1-183.GCTATCG.Mix	-2	1.73862306087765	-2	0.655568243203639	-2	0.477388759798587	-2	-2	-2	-2	0.0782187440315877	0.46622928617816	1.2791093694465	0.619271817912641	-2	0.714320887629894	-0.020203386088287	-2	1.55902868875206	1.50923118217696	-2
T.SN1-183.GTACGCT.Mix	-2	1.16967826256698	-2	-0.280274774073362	-2	0.778285023519432	-2	-2	-2	-2	-0.704777275913766	0.692467657315479	0.779276852262729	-2	0.566784230979419	-2	-2	-0.00945624099444179	0.626000687756174	1.01292709342242	-2
T.SN1-183.GTATGCG.Mix	-2	1.22479532868461	-2	0.183120456139543	-2	-2	-2	-2	-2	-2	-2	0.284587862359716	1.04200701144331	-0.79126302304777	-2	-2	-2	-2	0.0887358290016299	0.968582479466887	-2
T.SN1-183.GTCGACG.Mix	-2	2.15466777393561	-2	0.978841070111705	-2	0.845212705224666	-0.150155524961282	0.409037567890312	-2	-2	-2	1.07648375612139	1.39821041930287	0.334797439062059	-2	1.08564351512053	-0.020203386088287	0.473991996329519	1.32688233543267	1.71851938914838	-2
T.SN1-183.GTCGCTA.Mix	-2	1.88524884476435	-2	0.93066766815332	-2	1.17614477325474	0.569103685932013	-2	-2	0.555517157909694	0.622974507420114	0.692467657315479	0.779276852262729	-2	0.754955255628784	0.33843541185989	-2	0.776589439620908	1.15310395490128	1.55993212686496	-2
T.SN1-183.GTGCGTA.Mix	-2	0.250451790808535	-2	-2	-2	-2	-2	-2	-2	-2	0.504789289994811	-2	0.700320376934468	0.712793604083868	-2	-0.744982887130989	-2	-2	-2	1.05316035996684	-2
T.SN1-183.TACGACG.Mix	0.434742656579786	1.73862306087765	-2	0.814545606281438	-2	0.954331696108065	-2	-2	-2	0.819115742771758	-2	-0.0335313340066732	0.954993234746232	-2	0.67098234683026	0.33843541185989	-2	-2	1.26070787472614	1.49557391301116	-2
T.SN1-183.TACGCGC.Mix	-2	-2	-2	-2	-2	0.477388759798587	-2	-2	-2	-2	-2	0.772739411109722	-1.8076853289812	-2	-2	-2	-2	-2	-2	0.919189613425758	-2
T.SN1-183.TACGTCG.Mix	-2	1.56561326338765	-2	0.93066766815332	-2	-2	-2	-2	-2	-2	-0.704777275913766	0.593916731214611	-1.8076853289812	0.855016733346612	0.227357844401132	0.502412667829495	-2	-2	0.91522528215229	1.49557391301116	-2
T.SN1-183.TAGCACG.Mix	-2	-2	-2	-2	-2	-2	-2	-2	-2	-2	-2	-2	-2	-2	-2	-2	-2	-2	-2	1.01292709342242	-2
T.SN1-183.TAGCGCG.Mix	0.434742656579786	2.14544544095662	-2	1.09775954838397	-2	1.44718670048319	-2	0.659412799879915	-0.185636576961912	0.934169875868028	0.857172227490244	1.99089666958462	1.3620217526613	1.38312766808765	0.885810169546988	1.25959135098596	-2	0.953201926578558	1.80771555987796	2.09447857623319	-2
T.SN1-183.TAGCTCG.Mix	-0.142011469483406	-2	-2	-2	-2	-2	-0.150155524961282	-2	-2	-0.226582251318942	-2	-0.0335313340066732	0.903934461782626	-0.79126302304777	-2	-2	-2	-2	-2	0.968582479466887	-2
T.SN1-183.TAGTCGC.Mix	-2	-2	-2	0.183120456139543	-2	-2	-2	-2	-2	-2	-2	-2	-2	-2	-2	-2	-2	-2	0.347660311878509	0.724450503082757	-2
T.SN1-183.TAGTGCG.Mix	0.940570690434622	2.56203117412169	-2	1.53812708975447	-2	1.04146565743125	-2	-2	-2	-2	1.20944379120387	0.840463461765527	1.04200701144331	1.43395710862504	0.938916976045171	0.714320887629894	-2	1.04054148472521	1.97875870181446	1.77307030427368	-2
T.SN1-183.TATGCGC.Mix	-2	1.69705602898463	-2	0.402171164440596	-2	1.20417015241072	-2	-2	-2	0.413885571617783	0.0782187440315877	0.46622928617816	1.07974441165311	0.334797439062059	-2	0.912747685409062	-2	-2	1.23620191001415	1.61597246617643	-2
T.SN1-183.TCACGCG.Mix	0.235803186427642	1.3575562037395	-2	-0.280274774073362	-2	0.477388759798587	-2	-2	-2	0.202350959917078	0.0782187440315877	-0.0335313340066732	-2	-2	-2	-2	-2	-0.00945624099444179	0.508757624861586	0.799487468023326	-2
T.SN1-183.TCGACGC.Mix	-2	1.07115009395595	-2	0.655568243203639	-2	0.000802021431817498	-2	-0.248177688338706	-2	-0.226582251318942	-0.704777275913766	0.284587862359716	0.846063020126646	-2	0.429420097312692	0.621165287117197	-2	-2	0.508757624861586	1.18475193271858	-2
T.SN1-183.TCGAGCG.Mix	-2	1.10653528146806	-2	-2	-2	0.845212705224666	-2	-2	-2	-2	-2	-2	-2	-2	-2	-2	-2	-2	0.0887358290016299	-0.519803844614971	-2
T.SN1-183.TCGCACG.Mix	-2	0.250451790808535	-2	-2	-2	-2	-2	-2	-2	-2	-2	-2	-2	-2	-2	-2	-2	-2	-2	0.863449655796367	-2
T.SN1-183.TCGCGCG.Mix	0.434742656579786	1.10653528146806	-2	0.183120456139543	-2	-2	-2	-2	-2	-2	0.0782187440315877	0.284587862359716	0.304398086941509	-2	-2	-2	-2	-2	0.347660311878509	1.05316035996684	-2
T.SN1-183.TCGTGCG.Mix	-2	0.679439734442466	-2	0.402171164440596	-2	1.07924813776619	-2	-2	-2	-2	-2	1.11145395748852	1.34272995258827	1.00696679822517	-2	0.0718430588749166	-2	-2	1.48039063273531	1.32842306340342	-2
T.SN1-183.TCTAGCG.Mix	-2	0.990344640597757	-2	-2	-2	-2	-2	-2	-2	-2	-2	-0.0335313340066732	0.00671026282708548	-2	-2	0.33843541185989	-2	-2	-2	1.08998036862311	-2
T.SN1-183.TGACGCG.Mix	-2	0.990344640597757	-2	-2	-2	0.845212705224666	-2	-2	-2	-0.226582251318942	0.0782187440315877	-2	-2	0.619271817912641	-2	-0.744982887130989	-2	0.59971516390152	-0.644562204114283	0.633683691436988	-2
T.SN1-183.TGCGCTA.Mix	-2	0.679439734442466	-2	-2	-2	1.00008026882601	-2	-2	-2	-2	-2	-0.0335313340066732	0.00671026282708548	-2	-2	-0.744982887130989	-2	-2	0.794257442424297	0.724450503082757	-2
T.SN1-183.TGCGTCG.Mix	-2	0.57750676931475	-2	0.183120456139543	-2	-2	-2	-2	-2	-2	-2	0.593916731214611	-2	-2	-2	-2	-2	-2	0.0887358290016299	0.919189613425758	-2
T.SN1-183.TGTACGC.Mix	-0.142011469483406	-2	-2	0.876476233865309	-2	-2	-2	-2	0.423601998993174	-2	-2	0.772739411109722	-2	0.0650977416776861	-2	-2	-2	0.776589439620908	-0.644562204114283	1.23809961102122	-2
T.SN1-183.TGTCGCG.Mix	-2	1.2736986009974	-2	-0.280274774073362	-2	0.000802021431817498	-2	0.194432715252793	-2	-0.226582251318942	-2	0.284587862359716	-2	0.712793604083868	-2	-2	-2	-2	0.718226978096496	0.633683691436988	-2
T.SN1-184.ACGACGC.Mix	-2	-2	-2	-2	-2	-2	-2	-2	-2	-0.226582251318942	-2	0.692467657315479	-2	-2	-2	-2	-2	-2	-2	0.518794377668105	-2
T.SN1-184.ACGCTCG.Mix	-2	-2	-2	-2	-2	-2	-2	-2	-2	-2	-2	0.840463461765527	0.700320376934468	-2	-2	-0.744982887130989	-2	-2	-2	1.01292709342242	-2
T.SN1-184.ACTACGC.Mix	-2	1.03262400994704	-2	0.655568243203639	-2	0.699130527155035	-2	0.409037567890312	-2	-2	-2	1.20209843758506	0.479369548689464	-2	-2	0.856118043486493	-2	-2	0.0887358290016299	1.52247203272369	-2
T.SN1-184.ACTCGCG.Mix	-2	1.56561326338765	-2	-2	-2	0.000802021431817498	-2	-0.248177688338706	-2	-2	0.0782187440315877	0.996760995687023	0.479369548689464	0.334797439062059	-2	-0.744982887130989	-2	-2	0.626000687756174	1.28560527234706	-2
T.SN1-184.AGCGCTA.Mix	-2	-2	-2	-2	-2	0.699130527155035	-2	-2	-2	-0.226582251318942	-2	0.284587862359716	0.00671026282708548	-2	-2	0.33843541185989	-2	-2	0.0887358290016299	1.48147318002063	-2
T.SN1-184.AGTACGC.Mix	-2	0.83123803974561	-2	-2	-2	-2	-2	0.409037567890312	-2	-2	-2	0.950642120057105	0.700320376934468	-2	-2	0.33843541185989	-2	-2	0.626000687756174	1.32842306340342	-2
T.SN1-184.AGTCGCG.Mix	-0.142011469483406	1.24993493916473	-2	-2	-2	0.000802021431817498	-2	0.194432715252793	-2	0.202350959917078	0.622974507420114	0.950642120057105	0.903934461782626	0.0650977416776861	0.566784230979419	1.20897567690306	-2	-0.00945624099444179	0.858939595825551	1.71013541042047	-2
T.SN1-184.ATAGCGC.Mix	-0.142011469483406	0.679439734442466	-2	-2	-2	0.000802021431817498	-2	-2	-2	-2	-2	1.29941351309589	-1.8076853289812	-0.79126302304777	-2	0.33843541185989	-2	-2	0.858939595825551	1.18475193271858	-2
T.SN1-184.ATCGACG.Mix	-2	1.19811058476482	-2	0.183120456139543	-2	0.778285023519432	-2	-2	-2	-2	-2	0.284587862359716	-2	-2	-2	0.856118043486493	-2	-2	-0.644562204114283	1.08998036862311	-2
T.SN1-184.ATCGCGC.Mix	0.434742656579786	1.376214229822	-2	-2	-2	-2	0.232409622143802	-0.248177688338706	-2	0.202350959917078	-2	0.772739411109722	-1.8076853289812	-2	-2	-2	-2	-2	0.0887358290016299	1.01292709342242	-2
T.SN1-184.ATCGTCG.Mix	-2	-0.107832857726605	-2	-2	-2	-2	-2	-2	-2	-2	-2	0.46622928617816	-1.8076853289812	-2	-2	-2	-2	-2	0.626000687756174	0.114654879558188	-2
T.SN1-184.ATGCGCG.Mix	0.434742656579786	0.679439734442466	-2	-0.280274774073362	-2	-2	-2	-2	-2	-0.226582251318942	-2	0.840463461765527	0.00671026282708548	0.712793604083868	-0.162447378389135	0.962837674953648	-2	-2	0.858939595825551	1.74274187137206	-2
T.SN1-184.CATACGC.Mix	-2	0.990344640597757	-2	0.547094498980463	-2	0.301431191518751	0.232409622143802	0.409037567890312	-2	0.202350959917078	-2	0.996760995687023	0.846063020126646	-2	0.429420097312692	0.502412667829495	-2	0.296327611945348	0.794257442424297	1.50923118217696	-2
T.SN1-184.CGACGCG.Mix	-2	0.83123803974561	-2	-2	-2	-2	-2	-2	-2	-2	-2	-0.0335313340066732	-1.8076853289812	-2	-2	-0.744982887130989	-2	-2	0.858939595825551	1.28560527234706	-2
T.SN1-184.CGAGCTA.Mix	-2	-2	-2	-2	-2	-2	-2	-2	-2	-2	-2	-2	-2	-2	-2	-2	-2	-2	-2	-2	-2
T.SN1-184.CGATAGC.Mix	-0.142011469483406	-2	-2	0.183120456139543	-2	0.778285023519432	-2	0.194432715252793	-2	0.662143336380041	-2	0.284587862359716	0.00671026282708548	-2	0.429420097312692	0.856118043486493	-2	-2	1.30592487928886	1.32842306340342	-2
T.SN1-184.CGCACTA.Mix	-2	-2	-2	-2	-2	0.602260635582815	-2	-2	-2	-2	-2	0.284587862359716	-2	-2	-2	-2	-2	-2	-2	0.114654879558188	-2
T.SN1-184.CGCGACG.Mix	-2	-2	-2	-0.280274774073362	-2	-2	-2	-2	-2	-2	-2	-2	-2	-2	-2	-2	-2	-2	-2	1.21224439477455	-2
T.SN1-184.CGCTACG.Mix	-0.142011469483406	1.07115009395595	-2	0.183120456139543	-2	0.602260635582815	0.232409622143802	-2	-2	-2	-2	0.950642120057105	1.00067571114627	0.0650977416776861	-2	0.33843541185989	-2	-2	1.00973521189026	1.41999094643854	-2
T.SN1-184.CGTAGCG.Mix	-0.142011469483406	1.31764826629252	-2	-2	-2	-2	-2	0.194432715252793	-2	-2	-2	1.07648375612139	-2	0.911781161437999	0.429420097312692	0.714320887629894	-2	-2	0.347660311878509	0.968582479466887	-2
T.SN1-184.CGTATGC.Mix	-2	-2	-2	-2	-2	-2	-2	-2	-2	-2	-2	-2	-2	-2	-2	-2	-2	-2	-2	0.114654879558188	-2
T.SN1-184.CGTCGCG.Mix	0.235803186427642	1.50215567340894	-2	1.16210045907004	-2	0.301431191518751	0.826573132625731	0.817215273223286	1.02743824834694	-0.226582251318942	1.18176767845051	1.6714107282805	1.56838445239942	0.789701257074403	0.825292580081949	1.41796788678384	-2	1.51823039172872	1.98778551348556	2.15625265052771	-2
T.SN1-184.CGTGACG.Mix	-2	-2	-2	0.183120456139543	-2	-2	-2	-2	-0.185636576961912	-2	-0.704777275913766	0.593916731214611	0.846063020126646	0.0650977416776861	-0.162447378389135	0.33843541185989	-2	0.473991996329519	1.23620191001415	1.59441610555257	-2
T.SN1-184.CGTGCTA.Mix	-2	1.19811058476482	-2	0.402171164440596	-2	0.845212705224666	-2	0.552023702788012	-2	-2	-2	1.34095340009099	1.23084652583483	0.789701257074403	0.429420097312692	0.962837674953648	-2	0.697095156297379	1.50821573968171	1.84696849329197	-2
T.SN1-184.CGTGTCG.Mix	-2	-2	-2	-0.280274774073362	-2	-2	-2	-2	-2	-2	-2	-2	-2	-2	-2	-0.744982887130989	-2	0.296327611945348	0.0887358290016299	0.863449655796367	-2
T.SN1-184.CTACGCG.Mix	-2	-2	-2	-2	-2	0.000802021431817498	-2	-2	-2	-0.226582251318942	-2	-2	-2	-2	-2	0.714320887629894	-2	-2	-2	0.799487468023326	-2
T.SN1-184.CTAGACG.Mix	-2	0.250451790808535	-2	-2	-2	0.699130527155035	-2	-2	-2	-2	-2	0.284587862359716	0.00671026282708548	-2	-2	-2	-2	-2	-2	1.18475193271858	-2
T.SN1-184.CTAGCGC.Mix	-0.142011469483406	0.83123803974561	-2	-2	-2	-2	-2	-2	-2	-2	-2	0.692467657315479	0.779276852262729	-2	-0.162447378389135	-2	-2	-0.00945624099444179	0.0887358290016299	1.38564436837056	-2
T.SN1-184.CTAGTCG.Mix	-2	-2	0	0.183120456139543	-2	-2	-2	-2	-0.185636576961912	-2	-2	0.593916731214611	0.00671026282708548	-2	-2	-2	-2	-0.00945624099444179	0.794257442424297	0.799487468023326	-2
T.SN1-184.CTATCGC.Mix	0.434742656579786	1.24993493916473	-2	0.547094498980463	-2	1.00008026882601	-2	-2	-2	-0.226582251318942	-2	1.27705187345868	0.00671026282708548	0.0650977416776861	-2	0.0718430588749166	-2	-2	-0.644562204114283	1.52247203272369	-2
T.SN1-184.CTATGCG.Mix	-2	1.61044860902206	-2	-2	-2	0.699130527155035	-2	-0.248177688338706	-2	-2	-2	1.03844913602887	-1.8076853289812	-2	-2	1.20897567690306	-2	0.296327611945348	1.30592487928886	1.70158638911063	-2
T.SN1-184.CTCGCTA.Mix	0.235803186427642	-2	-2	0.183120456139543	-2	-2	0.672808069838724	-2	0.218055760599217	-2	0.0782187440315877	1.27705187345868	0.304398086941509	-2	-2	0.856118043486493	-2	-2	1.08730900182311	1.75052483758744	-2
T.SN1-184.GACGCTA.Mix	-2	0.83123803974561	-2	-2	-2	0.000802021431817498	-2	-2	-2	-2	-2	-2	-2	0.0650977416776861	-2	-2	-2	-2	0.91522528215229	1.01292709342242	-2
T.SN1-184.GAGCGTA.Mix	-0.142011469483406	1.19811058476482	-2	-2	-2	1.3617627373301	-2	-2	-2	-2	-2	0.899037442980747	0.779276852262729	-2	-0.162447378389135	0.621165287117197	-2	-2	1.26070787472614	1.59441610555257	-2
T.SN1-184.GATACGC.Mix	-2	0.250451790808535	-2	0.547094498980463	-2	1.34245916849136	-2	-2	-2	-2	-2	0.692467657315479	0.954993234746232	-2	-2	-2	-2	-2	0.0887358290016299	1.32842306340342	-2
T.SN1-184.GATCGCG.Mix	-2	1.4590927557393	-2	0.655568243203639	-2	-2	-2	-2	-2	-0.226582251318942	-2	-0.0335313340066732	-2	-2	-2	-2	-2	-2	0.508757624861586	0.799487468023326	-2
T.SN1-184.GCGATCG.Mix	-2	-2	-2	-2	-2	-2	-2	-2	-2	-2	-2	-2	-2	-2	-2	-2	-2	-2	-2	-2	-2
T.SN1-184.GCGCGTA.Mix	-2	0.761937628206425	-2	0.402171164440596	-2	-2	-2	-2	-2	-2	-2	-2	0.304398086941509	-2	-2	-2	-2	-2	-2	1.05316035996684	-2
T.SN1-184.GCTAGCG.Mix	0.235803186427642	-2	-2	-2	-2	1.38024468885875	-2	-2	-2	-0.226582251318942	-2	1.03844913602887	1.00067571114627	-2	-2	0.33843541185989	-2	-2	0.858939595825551	1.23809961102122	-2
T.SN1-184.GCTATCG.Mix	0.235803186427642	-0.107832857726605	-2	0.402171164440596	-2	-2	-0.150155524961282	-2	-2	-0.226582251318942	-2	-0.0335313340066732	-2	-0.79126302304777	-0.162447378389135	-2	-2	-2	0.718226978096496	1.01292709342242	-2
T.SN1-184.GTATCGC.Mix	-2	-2	-2	-2	-2	0.000802021431817498	-2	-2	-2	-2	-2	0.284587862359716	0.779276852262729	-2	-2	0.0718430588749166	-2	-2	-2	0.863449655796367	-2
T.SN1-184.GTATGCG.Mix	-0.142011469483406	1.73862306087765	-2	0.978841070111705	-2	1.70758591625276	-2	-2	-0.185636576961912	0.202350959917078	-2	1.32067992411239	0.779276852262729	0.911781161437999	-2	0.621165287117197	-2	-2	1.30592487928886	1.66560098501919	-2
T.SN1-184.GTCGACG.Mix	-0.142011469483406	-2	-2	-2	-2	-2	-2	0.194432715252793	-2	-2	-2	-2	-2	-2	-2	-0.744982887130989	-2	-2	-2	1.01292709342242	-2
T.SN1-184.GTCGCTA.Mix	-2	-2	-2	-2	-2	-2	-2	-2	-2	-2	-2	-2	-2	-2	-2	-2	-2	-2	-2	-2	-2
T.SN1-184.GTGCGTA.Mix	0.887678526780965	1.8311023993427	-2	1.63873354651657	-2	1.00008026882601	-0.150155524961282	1.29147332350523	-2	0.202350959917078	1.43452648565826	1.76287126516891	1.38049291579903	1.25915673761815	0.754955255628784	1.53377071382184	-2	0.776589439620908	2.08716606094337	2.19948676285562	-2
T.SN1-184.TACGACG.Mix	-2	-2	-2	-2	-2	-2	-2	-2	-2	-2	-2	-0.0335313340066732	-2	-0.79126302304777	-2	0.0718430588749166	-2	-2	-2	0.633683691436988	-2
T.SN1-184.TACGCGC.Mix	-2	-0.107832857726605	-2	-2	-2	0.477388759798587	-2	-2	-2	-0.226582251318942	-2	0.593916731214611	-2	-2	-2	0.0718430588749166	-2	-2	-0.644562204114283	1.08998036862311	-2
T.SN1-184.TAGCACG.Mix	-2	0.990344640597757	-2	0.183120456139543	-2	0.845212705224666	-2	-2	-2	-2	-2	1.1739346091519	0.846063020126646	0.49992203794618	0.227357844401132	0.621165287117197	-2	-2	1.00973521189026	1.54780092962627	-2
T.SN1-184.TAGTCGC.Mix	0.434742656579786	-2	-2	0.655568243203639	-2	1.27879584955269	-2	-2	-2	-2	-2	1.27705187345868	1.07974441165311	0.911781161437999	-0.162447378389135	1.23502048445276	-2	0.697095156297379	1.4506599972697	1.91010193220453	-2
T.SN1-184.TAGTGCG.Mix	-2	-2	-2	-2	-2	-2	-2	-2	-2	-2	-2	-2	0.00671026282708548	-2	-2	0.33843541185989	-2	-2	-2	0.919189613425758	-2
T.SN1-184.TATGCGC.Mix	-2	0.679439734442466	-2	-2	-2	-2	-2	-2	-0.185636576961912	-2	-2	0.46622928617816	-2	-0.79126302304777	0.67098234683026	-0.744982887130989	-2	-2	-2	1.23809961102122	-2
T.SN1-184.TCACGCG.Mix	0.887678526780965	2.5075592231985	-2	1.06162116989604	-2	0.477388759798587	0.432599311171294	0.194432715252793	-2	1.56340390149908	0.857172227490244	0.950642120057105	1.59123796654523	1.11931231872031	-0.162447378389135	1.68286584179893	-2	1.17546720857915	1.90431888976413	2.13767727967216	-2
T.SN1-184.TCGACGC.Mix	-2	-2	-2	0.402171164440596	-2	-2	-2	-2	-2	-2	-2	0.284587862359716	-1.8076853289812	-0.79126302304777	-2	-2	-2	-2	-0.644562204114283	0.799487468023326	-2
T.SN1-184.TCGAGCG.Mix	-2	-2	-2	-2	-2	-2	-2	-2	-2	-2	-2	-0.0335313340066732	-2	-2	-2	-2	-2	-2	-2	0.724450503082757	-2
T.SN1-184.TCGCGCG.Mix	-0.142011469483406	1.03262400994704	-2	0.547094498980463	-2	0.477388759798587	0.232409622143802	-2	-2	0.413885571617783	-2	-0.0335313340066732	0.304398086941509	-0.79126302304777	-2	1.00774326352855	-2	-2	0.0887358290016299	1.69286569663126	-2
T.SN1-184.TCGTGCG.Mix	-2	1.31764826629252	-2	-2	-2	-2	-2	-2	-2	-2	-0.704777275913766	0.284587862359716	-2	0.334797439062059	-2	0.912747685409062	-2	-2	0.965046062845807	1.43619655573772	-2
T.SN1-184.TCTAGCG.Mix	-0.142011469483406	-2	-2	-2	-2	-2	-2	-2	-2	-2	-2	0.692467657315479	-2	-2	-2	0.714320887629894	-2	-2	-2	1.49557391301116	-2
T.SN1-184.TGACGCG.Mix	-2	-2	-2	-2	-2	-2	-0.150155524961282	-2	-2	-2	-2	-2	0.779276852262729	-2	-2	-0.744982887130989	-2	-2	-2	0.863449655796367	-2
T.SN1-184.TGCGACG.Mix	-2	1.65108535287673	-2	0.402171164440596	-2	-2	-2	0.409037567890312	-2	-0.226582251318942	0.341897944178871	0.284587862359716	0.700320376934468	-2	-2	-0.744982887130989	-2	-0.00945624099444179	0.91522528215229	1.49557391301116	-2
T.SN1-184.TGCGCTA.Mix	0.235803186427642	1.2736986009974	-2	0.93066766815332	-2	0.845212705224666	1.16754453563324	0.745442215023519	0.423601998993174	1.19294349139525	1.04911499942645	1.60125250212991	1.44739947745754	0.619271817912641	1.10339122791199	1.32592378593186	-2	1.37982131526031	1.62558706912869	2.31660376778999	-2
T.SN1-184.TGCGTCG.Mix	-2	1.13925332390925	-2	0.183120456139543	-2	-2	-2	-2	-2	-2	-2	0.950642120057105	0.00671026282708548	-2	-2	0.621165287117197	-2	0.843759689241995	1.00973521189026	1.50923118217696	-2
T.SN1-184.TGTACGC.Mix	-2	2.33401145099874	-2	1.35265468735463	-2	0.000802021431817498	-2	0.552023702788012	-2	0.747683326796113	1.28324113478145	1.25347604139633	0.603747302035389	-2	-2	0.790981038603137	-2	1.11322321442459	1.73421311860061	1.95569800205925	-2
T.SN1-184.TGTCGCG.Mix	-2	-2	-2	-2	-2	-2	-2	-2	-2	-2	-2	-0.0335313340066732	-2	-2	-2	-2	-2	-2	0.91522528215229	0.968582479466887	-2
T.SN1-185.ACACGCG.Mix	-2	-2	-2	-2	-2	1.04146565743125	-2	-2	-2	-2	-2	-2	0.479369548689464	-2	0.227357844401132	-0.744982887130989	-2	-2	0.347660311878509	0.724450503082757	-2
T.SN1-185.ACGACGC.Mix	-2	-2	-2	-2	-2	-2	-2	-2	-2	-2	-2	-2	0.00671026282708548	-2	-2	-2	-2	-2	-2	0.362130146821632	-2
T.SN1-185.ACGATCG.Mix	-2	-2	-2	-2	-2	0.301431191518751	-0.150155524961282	-2	-2	-2	-2	-2	-2	-2	-2	-2	-2	-2	-2	0.518794377668105	-2
T.SN1-185.ACGCGCG.Mix	-2	-2	-2	-2	-2	0.602260635582815	-2	0.409037567890312	-2	-2	-2	-2	-2	-2	-2	-2	-2	-2	-2	0.114654879558188	-2
T.SN1-185.ACGCGTA.Mix	-2	-2	-2	-2	-2	0.778285023519432	-2	-2	-2	-2	-2	-2	-2	-2	-2	-2	-2	-2	-2	-0.519803844614971	-2
T.SN1-185.ACGCTCG.Mix	-2	-2	-2	-2	-2	0.000802021431817498	-2	-2	-2	-2	-2	-2	-2	-2	-2	-2	-2	-2	-2	0.362130146821632	-2
T.SN1-185.ACTACGC.Mix	-2	2.04446187160293	-2	0.876476233865309	-2	1.30107013193146	0.569103685932013	0.194432715252793	-2	0.413885571617783	-2	0.284587862359716	0.779276852262729	0.334797439062059	-2	-0.744982887130989	-2	0.59971516390152	1.28390458811023	1.38564436837056	-2
T.SN1-185.ACTAGCG.Mix	0.674042135706679	-2	-2	-2	-2	-2	-2	-2	-2	-2	-2	-2	-2	-2	-2	-2	-2	-2	0.508757624861586	-2	-2
T.SN1-185.AGCGCTA.Mix	-2	1.39410358555302	-2	-0.280274774073362	-2	0.699130527155035	-2	-2	-2	-2	-2	1.11145395748852	0.304398086941509	-0.79126302304777	-2	-0.744982887130989	-2	-2	1.05025184045058	1.49557391301116	0
T.SN1-185.AGTACGC.Mix	-0.142011469483406	1.6700614270824	-2	0.876476233865309	-2	0.301431191518751	-2	0.409037567890312	-2	0.662143336380041	-2	0.284587862359716	0.479369548689464	-0.79126302304777	-2	0.33843541185989	-2	0.296327611945348	0.718226978096496	1.36739565069226	-2
T.SN1-185.AGTCGCG.Mix	0.235803186427642	1.54133120462168	-2	1.0222004624648	-2	1.67211493765185	0.232409622143802	0.745442215023519	-2	-0.226582251318942	0.963662404510213	0.840463461765527	1.11446322339866	0.961976542488335	0.938916976045171	1.04843769287907	-2	0.59971516390152	1.49452599130414	1.9508618254341	-2
T.SN1-185.ATACGCG.Mix	-2	-2	-2	-2	-2	-2	-2	-2	-2	-2	-2	-2	-2	-2	-2	0.0718430588749166	-2	-2	-2	0.362130146821632	-2
T.SN1-185.ATAGCGC.Mix	-2	1.376214229822	-2	-2	-2	0.778285023519432	-2	-2	-2	0.202350959917078	-2	0.593916731214611	0.00671026282708548	-2	-2	0.502412667829495	-2	-2	0.91522528215229	0.799487468023326	-2
T.SN1-185.ATCGACG.Mix	0.434742656579786	0.57750676931475	-2	-2	-2	-2	-2	-2	-2	-2	-2	-2	-2	-2	-2	-2	-2	-2	-2	1.01292709342242	-2
T.SN1-185.ATCGCGC.Mix	-2	-2	-2	-2	-2	-2	-2	-2	-2	-2	-2	0.692467657315479	0.479369548689464	-2	-2	-2	-2	-2	-2	0.724450503082757	-2
T.SN1-185.ATCGTCG.Mix	-2	-2	-2	-2	-2	0.699130527155035	-2	-2	-2	-2	-2	-2	0.304398086941509	-2	-2	-2	-2	-2	-2	-2	-2
T.SN1-185.ATGCGCG.Mix	-2	-2	-2	-2	-2	-2	-2	-2	-2	0.413885571617783	-2	0.692467657315479	-2	-2	-2	-2	-2	-2	0.858939595825551	1.01292709342242	-2
T.SN1-185.CACGCTA.Mix	-2	-2	-2	-2	-2	-2	-2	-2	-2	-2	-2	-2	0.603747302035389	-2	-2	0.790981038603137	-2	-2	0.858939595825551	0.799487468023326	-2
T.SN1-185.CATACGC.Mix	0.570669991585255	1.16967826256698	-2	0.183120456139543	-2	0.903190320706587	-2	-2	-2	-2	-2	-0.0335313340066732	0.903934461782626	-2	-2	0.856118043486493	-2	-2	-2	1.34834637422864	-2
T.SN1-185.CGACGCG.Mix	-2	-2	-2	-2	-2	-2	-2	-2	-2	-2	-2	-2	0.479369548689464	-2	-2	0.502412667829495	-2	-2	0.0887358290016299	1.46689921454844	-2
T.SN1-185.CGACGTA.Mix	-2	-2	-2	-2	-2	-2	-2	-2	-2	-2	-2	0.772739411109722	0.700320376934468	-2	-2	0.502412667829495	-2	-2	0.794257442424297	1.28560527234706	-2
T.SN1-185.CGATAGC.Mix	1.03023887840536	2.3478764536074	-2	0.547094498980463	-2	0.000802021431817498	0.569103685932013	0.659412799879915	-2	0.413885571617783	0.913673131602366	1.41373043422411	1.5053612510106	-2	0.825292580081949	1.08564351512053	-2	-2	1.87637196950764	1.8344342575486	-2
T.SN1-185.CGATCGC.Mix	-2	0.444065149973566	-2	-0.280274774073362	-2	1.14618537206777	-2	-2	-2	-2	-2	-0.0335313340066732	-1.8076853289812	-2	-2	-2	-2	-2	0.718226978096496	1.23809961102122	-2
T.SN1-185.CGCACTA.Mix	-2	-2	-2	-2	-2	0.000802021431817498	-2	-2	-2	-2	-2	-0.0335313340066732	-2	-2	-2	-2	-2	-2	-2	0.362130146821632	-2
T.SN1-185.CGCGACG.Mix	-2	-2	-2	-2	-2	0.000802021431817498	-2	-2	-2	-2	-2	-2	-2	-2	-2	-0.744982887130989	-2	0.59971516390152	0.626000687756174	0.919189613425758	-2
T.SN1-185.CGCGCTA.Mix	-2	-2	-2	-2	-2	-2	-2	-2	-2	-2	-2	-2	-2	-2	-2	-2	-2	-2	-2	0.114654879558188	-2
T.SN1-185.CGCGTCG.Mix	-2	-2	-2	-2	-2	0.000802021431817498	-2	-2	-2	-2	-2	-2	-2	-2	-2	-2	-2	-2	-0.644562204114283	0.633683691436988	-2
T.SN1-185.CGCTACG.Mix	-0.142011469483406	-0.107832857726605	-2	-2	-2	0.602260635582815	-2	-2	-2	-2	-2	-2	-2	-2	-2	-2	-2	-2	0.858939595825551	0.968582479466887	-2
T.SN1-185.CGTAGCG.Mix	-0.142011469483406	0.83123803974561	-2	-2	-2	0.301431191518751	-2	-2	-2	-2	-2	-2	-2	-2	-2	-2	-2	-2	-2	0.863449655796367	-2
T.SN1-185.CGTCGCG.Mix	-2	0.83123803974561	0	-0.280274774073362	-2	1.67211493765185	-2	-2	-2	-2	0.622974507420114	0.593916731214611	0.846063020126646	0.49992203794618	0.429420097312692	-2	-2	0.843759689241995	1.08730900182311	1.69286569663126	-2
T.SN1-185.CGTCGTA.Mix	-2	-2	-2	-0.280274774073362	-2	-2	-2	-2	-2	-2	-2	-2	-2	-2	-2	-2	-2	-2	-2	0.518794377668105	-2
T.SN1-185.CGTGACG.Mix	-0.142011469483406	-2	-2	-0.280274774073362	-2	1.47714801264345	0.569103685932013	-2	-2	-2	-2	0.950642120057105	0.304398086941509	0.0650977416776861	-2	0.33843541185989	-2	0.296327611945348	1.08730900182311	1.08998036862311	-2
T.SN1-185.CGTGCTA.Mix	-2	0.83123803974561	-2	-2	-2	0.954331696108065	-2	-2	-2	-2	0.504789289994811	0.899037442980747	0.304398086941509	-2	0.429420097312692	-0.744982887130989	-2	-2	1.30592487928886	1.26250167386458	-2
T.SN1-185.CGTGTCG.Mix	-2	-2	-2	-2	-2	0.699130527155035	-2	-2	-2	-2	-2	0.46622928617816	-2	-2	-2	-2	-2	-2	0.0887358290016299	0.919189613425758	-2
T.SN1-185.CTACGCG.Mix	0.570669991585255	1.16967826256698	-2	0.183120456139543	-2	1.00008026882601	-2	-2	-2	-2	-2	-2	-2	-2	-2	-2	-2	-2	0.718226978096496	0.362130146821632	-2
T.SN1-185.CTAGACG.Mix	-2	1.33806047346526	-2	-2	-2	0.903190320706587	-2	-2	-2	-2	-2	1.22854655156045	0.846063020126646	-0.79126302304777	-2	-0.744982887130989	-2	1.04054148472521	1.23620191001415	0.724450503082757	-2
T.SN1-185.CTAGCGC.Mix	-2	1.3575562037395	-2	-0.280274774073362	-2	0.954331696108065	-2	-2	-2	-0.226582251318942	-2	0.46622928617816	-2	-0.79126302304777	-2	-2	-2	0.843759689241995	0.626000687756174	1.26250167386458	-2
T.SN1-185.CTAGTCG.Mix	-2	0.444065149973566	-2	-2	-2	-2	-2	-2	-2	-2	-2	0.46622928617816	-2	-2	-2	-0.744982887130989	-2	-2	0.508757624861586	-2	-2
T.SN1-185.CTATCGC.Mix	-0.142011469483406	0.250451790808535	-2	-2	-2	0.778285023519432	-2	-2	-2	-2	-2	-2	0.479369548689464	-2	-2	-0.744982887130989	-2	-2	-2	0.724450503082757	-2
T.SN1-185.CTATGCG.Mix	0.887678526780965	-2	-2	1.52536199223257	-2	-2	-0.150155524961282	0.659412799879915	-2	-2	-2	1.61199608025359	1.32254119306755	-2	-0.162447378389135	-2	-2	-0.00945624099444179	1.23620191001415	2.05038799967001	-2
T.SN1-185.CTCGACG.Mix	-2	-2	-2	-2	-2	-2	-2	-2	-2	-2	-2	-2	-2	-2	-2	-2	-2	-2	-2	-2	-2
T.SN1-185.CTCGCTA.Mix	-2	0.444065149973566	-2	-2	-2	0.954331696108065	-2	-2	-2	-2	-2	-2	-1.8076853289812	-2	-2	0.912747685409062	-2	-2	-2	1.18475193271858	-2
T.SN1-185.GACGCTA.Mix	-2	0.679439734442466	-2	-2	-2	0.301431191518751	-2	-2	-2	-2	0.715781417041415	0.46622928617816	-2	-2	-2	-2	-2	-0.00945624099444179	0.794257442424297	1.23809961102122	-2
T.SN1-185.GAGCGTA.Mix	-2	-2	-2	-2	-2	0.301431191518751	-2	-2	-2	-2	-2	-2	-2	-2	-2	0.0718430588749166	-2	-2	0.626000687756174	0.518794377668105	-2
T.SN1-185.GATACGC.Mix	1.51482774162566	2.73462394093688	-2	1.49864786990901	-2	1.47714801264345	0.939903074545416	1.02385741095301	-2	0.747683326796113	1.0084870468846	1.75530835374067	1.71613336976099	0.712793604083868	1.27156150689319	1.60400878863053	-2	0.697095156297379	2.08000090081515	2.22350147436149	-2
T.SN1-185.GATAGCG.Mix	-2	-0.107832857726605	-2	0.402171164440596	-2	0.602260635582815	0.75646055297219	-2	-2	0.934169875868028	-2	1.41373043422411	1.14661079375143	0.789701257074403	0.227357844401132	0.856118043486493	-2	-2	1.48039063273531	1.57173364996192	-2
T.SN1-185.GATCGCG.Mix	-2	-2	-2	-2	-2	0.477388759798587	-0.150155524961282	-2	-2	-2	-2	0.284587862359716	-2	-2	0.67098234683026	0.0718430588749166	-2	-2	0.508757624861586	0.799487468023326	-2
T.SN1-185.GCATACG.Mix	-2	-2	-2	-2	-2	0.699130527155035	-2	-2	-2	-2	0.504789289994811	0.284587862359716	0.700320376934468	-2	-2	-2	-2	-2	-2	0.114654879558188	-2
T.SN1-185.GCGACTA.Mix	-2	-2	-2	-2	-2	-2	-2	-2	-2	-2	-2	0.593916731214611	-2	-2	-2	-2	-2	-2	-2	0.799487468023326	-2
T.SN1-185.GCGATCG.Mix	-2	-2	-2	-2	-2	0.903190320706587	-2	-2	-2	-2	-2	-2	-2	-0.79126302304777	-2	-2	-2	-2	0.0887358290016299	0.863449655796367	-2
T.SN1-185.GCGCATA.Mix	-2	-2	-2	-2	-2	0.301431191518751	-2	0.552023702788012	-2	-2	-0.704777275913766	0.46622928617816	-2	-2	-2	-2	-2	-2	-0.644562204114283	0.724450503082757	-2
T.SN1-185.GCGCGTA.Mix	-2	-2	-2	0.183120456139543	-2	0.000802021431817498	-2	-2	-2	-2	-2	-2	-2	-2	-2	-2	-2	-0.00945624099444179	0.794257442424297	0.968582479466887	-2
T.SN1-185.GCGTACG.Mix	-2	-2	-2	-2	-2	0.000802021431817498	-2	-2	-2	-2	-2	-2	-2	-2	-2	-2	-2	-2	-2	0.362130146821632	-2
T.SN1-185.GCGTCTA.Mix	-2	-2	-2	0.655568243203639	-2	-2	0.432599311171294	-2	-2	0.555517157909694	-0.704777275913766	0.593916731214611	1.20454242530876	0.855016733346612	0.227357844401132	1.08564351512053	-2	-2	1.12145126802926	1.46689921454844	-2
T.SN1-185.GCTAGCG.Mix	0.887678526780965	2.38342060728319	-2	0.655568243203639	-2	2.0413999829373	-2	-0.248177688338706	-2	1.10014630631981	1.34630100181476	1.66205575234467	1.04200701144331	1.00696679822517	0.227357844401132	1.44993935792968	1.03959436175266	0.473991996329519	1.62558706912869	2.03463700449657	-2
T.SN1-185.GCTATCG.Mix	0.674042135706679	1.3575562037395	-2	0.876476233865309	-2	1.72429101579787	-2	-2	-2	-2	-2	0.840463461765527	0.954993234746232	0.911781161437999	-2	0.790981038603137	-2	-2	1.12145126802926	1.67488071204241	-2
T.SN1-185.GTACGCT.Mix	-2	-2	-2	0.402171164440596	-2	-2	-2	-2	-2	-2	-2	-0.0335313340066732	-2	0.0650977416776861	-0.162447378389135	0.714320887629894	-2	-2	-0.644562204114283	0.518794377668105	-2
T.SN1-185.GTATGCG.Mix	1.52790158415697	2.52863409888259	-2	1.66768148598099	-2	1.74037728492977	1.16754453563324	1.24464088201073	-2	1.16415934147494	0.0782187440315877	2.5210408753588	1.55649030378942	0.334797439062059	1.06773809470572	1.49387463692191	-2	1.04054148472521	1.90431888976413	2.26079174675785	-2
T.SN1-185.GTCGACG.Mix	-2	0.444065149973566	-2	-2	-2	0.602260635582815	-2	-2	-2	-2	-2	0.284587862359716	-2	-2	-2	0.0718430588749166	-2	-2	-2	-2	-2
T.SN1-185.GTCGCTA.Mix	-2	-2	-2	-2	-2	-2	-2	-2	-2	-2	-2	-2	0.903934461782626	-2	-2	-2	-2	-2	-2	0.114654879558188	-2
T.SN1-185.GTGCGTA.Mix	0.570669991585255	1.29622914799998	-2	1.42364680523773	-2	-2	1.13696434739402	1.13241038158041	-2	-2	1.63545703943166	2.2251171585279	1.49157978006216	1.71735182059839	0.986231586690134	1.40105390062551	-2	1.36132094829817	2.40179104551223	2.12808290571577	-2
T.SN1-185.TACGACG.Mix	-2	0.943500960687469	-2	0.402171164440596	-2	1.3617627373301	-2	-2	-2	-2	-2	-2	0.603747302035389	0.334797439062059	-2	0.502412667829495	-2	-2	0.0887358290016299	0.968582479466887	-2
T.SN1-185.TACGCGC.Mix	-2	-2	-2	-2	-2	0.699130527155035	-2	-2	-2	-2	-2	-2	-2	-0.79126302304777	-2	-2	-2	-2	-2	0.362130146821632	-2
T.SN1-185.TACGTCG.Mix	-2	-2	-2	0.402171164440596	-2	0.477388759798587	-2	-2	-2	-2	-2	-2	-2	-2	-2	-2	-2	-2	-2	0.724450503082757	-2
T.SN1-185.TAGCACG.Mix	-2	0.57750676931475	-2	0.655568243203639	-2	0.778285023519432	-2	-2	-2	-2	-2	0.840463461765527	0.304398086941509	-2	-2	-2	-2	0.473991996329519	0.718226978096496	0.633683691436988	-2
T.SN1-185.TAGCGCG.Mix	-2	-2	-2	-2	-2	1.07924813776619	-0.150155524961282	-2	-2	0.555517157909694	-2	0.593916731214611	0.779276852262729	-2	-2	-0.744982887130989	-2	-2	1.12145126802926	1.01292709342242	-2
T.SN1-185.TAGCTCG.Mix	-0.142011469483406	-2	-2	-2	-2	0.301431191518751	0.432599311171294	-2	-2	-2	-2	-2	0.479369548689464	-0.79126302304777	-2	0.0718430588749166	-2	-2	0.0887358290016299	0.724450503082757	-2
T.SN1-185.TAGTCGC.Mix	0.235803186427642	-2	-2	-2	-2	0.477388759798587	-2	-2	-2	-2	-2	-2	0.700320376934468	-2	-2	-2	-2	-2	-2	-0.519803844614971	-2
T.SN1-185.TAGTGCG.Mix	-2	1.07115009395595	-2	0.74229105382538	-2	0.903190320706587	-2	-2	-2	-0.226582251318942	-2	0.284587862359716	0.479369548689464	-2	-2	-2	-2	-2	1.05025184045058	1.18475193271858	-2
T.SN1-185.TATGCGC.Mix	-2	-2	-2	-0.280274774073362	-2	0.699130527155035	-2	-2	-2	-2	-2	0.996760995687023	-2	-2	-2	-0.744982887130989	-2	-2	-2	-0.519803844614971	-2
T.SN1-185.TCACGCG.Mix	-2	1.03262400994704	-2	-2	-2	0.301431191518751	-2	0.409037567890312	-2	-2	-2	0.692467657315479	0.700320376934468	-2	-0.162447378389135	-2	-2	-2	-0.644562204114283	1.12392124016932	-2
T.SN1-185.TCGACGC.Mix	0.674042135706679	0.83123803974561	-2	0.547094498980463	-2	1.14618537206777	-2	-2	-2	-2	-2	1.14381692876851	0.779276852262729	-0.79126302304777	-2	-2	-2	-2	0.858939595825551	1.21224439477455	-2
T.SN1-185.TCGCACG.Mix	-2	-2	-2	-2	-2	-2	-2	-2	-2	-2	-2	0.46622928617816	1.00067571114627	-2	-2	-0.744982887130989	-2	-2	-2	-2	-2
T.SN1-185.TCGCGCG.Mix	-2	-2	-2	-2	-2	-2	-2	-2	-2	-2	-2	-2	-2	-2	-2	-2	-2	-2	-2	-2	-2
T.SN1-185.TCGTACG.Mix	-2	-2	-2	-2	-2	-2	0.232409622143802	-2	-2	-2	-2	-2	-2	-2	-2	-2	-2	-2	0.0887358290016299	-2	-2
T.SN1-185.TGACGCG.Mix	0.940570690434622	2.69703755704505	-2	0.93066766815332	-2	1.11400509887435	1.10406669067753	-2	-0.185636576961912	1.6589028935192	1.32628143659983	1.4903194907978	1.82617572188221	0.789701257074403	0.986231586690134	1.57030814936397	-2	1.17546720857915	1.55902868875206	1.71851938914838	-2
T.SN1-185.TGCGACG.Mix	-2	-2	-2	-2	-2	-2	-2	-2	-2	-2	-2	0.772739411109722	-2	-2	-2	-2	-2	-2	-2	-2	-2
T.SN1-185.TGCGCTA.Mix	-2	-2	-2	-2	-2	0.954331696108065	-2	-2	-2	-2	-2	0.284587862359716	-1.8076853289812	-2	-2	-0.744982887130989	-2	0.59971516390152	1.18260558692159	1.26250167386458	-2
T.SN1-185.TGCGTCG.Mix	-0.142011469483406	1.95318023133473	-2	0.547094498980463	-2	1.11400509887435	0.432599311171294	-2	-2	-2	0.622974507420114	0.593916731214611	0.603747302035389	-0.79126302304777	0.825292580081949	-2	-2	0.296327611945348	1.00973521189026	1.40315711028927	-2
T.SN1-185.TGTACGC.Mix	-2	-0.107832857726605	-2	-2	-2	1.00008026882601	-2	-0.248177688338706	-2	-0.226582251318942	-2	-2	-2	0.619271817912641	-2	-0.744982887130989	-2	-2	-2	-0.519803844614971	-2
T.SN1-185.TGTCGCG.Mix	0.674042135706679	0.444065149973566	-2	0.183120456139543	-2	0.602260635582815	-2	-2	-2	-0.226582251318942	-2	-2	-2	-0.79126302304777	-2	0.0718430588749166	-2	-2	-0.644562204114283	0.863449655796367	-2
T.SN1-186.ACGCGCG.Mix	-2	1.29622914799998	-2	-2	-2	-2	-2	-2	-2	-2	-2	-2	-2	0.49992203794618	-0.162447378389135	-2	-2	-2	0.0887358290016299	0.919189613425758	-2
T.SN1-186.ACGCTCG.Mix	-2	-2	-2	-2	-2	-2	-2	-2	-2	-2	-2	-2	-2	-2	-2	-2	-2	-2	0.508757624861586	0.633683691436988	-2
T.SN1-186.ACTACGC.Mix	-2	0.679439734442466	-2	-2	-2	-2	-2	-2	-2	-0.226582251318942	-2	0.899037442980747	-1.8076853289812	0.334797439062059	-2	-2	-2	-2	0.626000687756174	1.18475193271858	-2
T.SN1-186.ACTCGCG.Mix	-2	0.444065149973566	-2	-2	-2	-2	-2	-2	-2	-2	-0.704777275913766	-0.0335313340066732	-2	-2	-2	-0.744982887130989	-2	-2	-2	1.23809961102122	-2
T.SN1-186.AGCGCTA.Mix	0.940570690434622	2.13918659111125	-2	1.06162116989604	-2	0.699130527155035	0.232409622143802	0.745442215023519	-2	1.10014630631981	0.913673131602366	0.950642120057105	0.954993234746232	1.36477062035301	0.227357844401132	0.33843541185989	-2	-0.00945624099444179	1.54687187251859	1.38564436837056	-2
T.SN1-186.AGTACGC.Mix	-2	1.2736986009974	-2	0.814545606281438	-2	0.000802021431817498	-2	-2	-2	-0.226582251318942	-2	-2	0.846063020126646	0.0650977416776861	-2	0.0718430588749166	-2	0.953201926578558	0.794257442424297	0.362130146821632	-2
T.SN1-186.AGTCGCG.Mix	-2	1.07115009395595	-2	-2	-2	0.301431191518751	-2	-2	-2	-2	-2	-2	-1.8076853289812	-2	0.227357844401132	-2	-2	-2	-2	0.724450503082757	-2
T.SN1-186.ATAGCGC.Mix	-0.142011469483406	2.51953941393005	-2	1.48464821057653	-2	-2	-2	0.817215273223286	-2	0.880441764790695	-0.704777275913766	0.996760995687023	0.479369548689464	-2	0.754955255628784	0.912747685409062	0.597096571796412	-2	1.65539483148815	1.90472707368814	-2
T.SN1-186.ATCGACG.Mix	-2	-2	-2	0.402171164440596	-2	-2	-2	-2	-2	-2	-2	-2	-2	-2	-2	-2	-2	-2	-2	-2	-2
T.SN1-186.ATCGTCG.Mix	-2	-2	-2	0.183120456139543	-2	-2	-2	-2	-2	-2	-2	-0.0335313340066732	0.700320376934468	0.49992203794618	0.566784230979419	-2	-2	-2	0.508757624861586	0.518794377668105	-2
T.SN1-186.ATGCGCG.Mix	-2	-2	-2	-2	-2	-2	-2	-2	-2	-2	-2	-2	-2	-2	-2	-2	-2	-2	-2	-2	-2
T.SN1-186.CACGCTA.Mix	-2	0.444065149973566	-2	-2	-2	-2	-2	-2	-2	-2	-2	-2	-2	-2	-2	-2	-2	-2	-2	-0.519803844614971	-2
T.SN1-186.CATACGC.Mix	-2	0.679439734442466	-2	0.402171164440596	-2	-2	-2	-2	-2	-2	-2	0.772739411109722	-2	0.619271817912641	0.429420097312692	-0.744982887130989	-2	0.296327611945348	-2	1.55993212686496	-2
T.SN1-186.CGACGTA.Mix	-2	-2	-2	-2	-2	0.602260635582815	-2	-2	-2	-0.226582251318942	-2	0.593916731214611	-2	-0.79126302304777	-2	-2	-2	-2	-2	-2	-2
T.SN1-186.CGAGCTA.Mix	-2	-2	-2	-2	-2	0.000802021431817498	-2	-2	-2	-2	-2	-2	-2	-2	-2	-2	-2	-2	-2	-2	-2
T.SN1-186.CGATACG.Mix	-2	-2	-2	-2	-2	-2	-2	-2	-2	-2	-2	-2	-2	0.0650977416776861	-2	-2	-2	-2	-2	0.518794377668105	-2
T.SN1-186.CGATAGC.Mix	-2	0.444065149973566	-2	-2	-2	-2	-2	-2	-2	-2	-2	-2	0.479369548689464	-2	-2	-2	-2	-2	-0.644562204114283	-2	-2
T.SN1-186.CGATCGC.Mix	-2	-2	-2	0.183120456139543	-2	-2	-2	-2	-2	-2	-2	0.284587862359716	-2	-2	-2	-2	-2	-2	0.858939595825551	0.919189613425758	-2
T.SN1-186.CGCGACG.Mix	0.434742656579786	2.42939716012958	-2	1.16210045907004	-2	1.54409097981446	-2	0.409037567890312	-2	0.202350959917078	0.0782187440315877	1.41373043422411	1.07974441165311	1.57009569032218	0.566784230979419	-0.744982887130989	-2	-2	1.53436493733785	1.93095988382872	-2
T.SN1-186.CGCGCTA.Mix	-2	-2	-2	0.655568243203639	-2	-2	-2	-2	-2	-2	-2	0.46622928617816	-2	-2	-2	-0.744982887130989	-2	-2	0.347660311878509	0.863449655796367	-2
T.SN1-186.CGCTACG.Mix	-2	1.57726345134925	-2	0.814545606281438	-2	-2	-2	-2	-2	-2	-2	-2	0.700320376934468	-0.79126302304777	-0.162447378389135	-0.744982887130989	-2	-2	0.508757624861586	1.05316035996684	-2
T.SN1-186.CGTAGCG.Mix	-0.142011469483406	1.72247045798578	-2	0.876476233865309	-2	1.74820236181326	-2	-0.248177688338706	-2	-2	-2	1.11145395748852	-1.8076853289812	0.911781161437999	-0.162447378389135	0.621165287117197	-2	1.04054148472521	1.49452599130414	1.45181914607921	-2
T.SN1-186.CGTCGCG.Mix	-2	1.03262400994704	-2	-2	-2	1.04146565743125	-2	-2	-2	-2	-2	-2	-2	0.0650977416776861	-2	-0.744982887130989	-2	-2	-2	1.08998036862311	-2
T.SN1-186.CGTGACG.Mix	-2	0.250451790808535	-2	-2	-2	0.301431191518751	-2	-2	-2	-2	-2	0.46622928617816	-2	-2	-2	-2	-2	-2	-2	0.633683691436988	-2
T.SN1-186.CGTGCTA.Mix	0.434742656579786	1.13925332390925	-2	0.183120456139543	-2	0.602260635582815	-2	-0.248177688338706	-2	0.202350959917078	0.0782187440315877	-2	0.00671026282708548	0.0650977416776861	-2	0.502412667829495	-2	0.59971516390152	1.00973521189026	1.18475193271858	-2
T.SN1-186.CGTGTCG.Mix	0.235803186427642	2.35560500047633	-2	1.06162116989604	-2	1.60208005992536	-0.150155524961282	-2	-2	-2	-2	-0.0335313340066732	1.04200701144331	1.32555075928477	-2	0.621165287117197	-2	0.296327611945348	1.43499489178969	1.91010193220453	-2
T.SN1-186.CTACGCG.Mix	-2	0.890986870142186	-2	0.402171164440596	-2	-2	-2	-2	-2	-2	-2	-2	-1.8076853289812	-2	-2	-2	-2	-2	-2	0.518794377668105	-2
T.SN1-186.CTAGACG.Mix	-2	-2	-2	0.402171164440596	-2	-2	-2	-2	-2	-2	-2	-2	-2	-2	-2	-2	-2	-2	-2	0.968582479466887	-2
T.SN1-186.CTAGCGC.Mix	-2	1.69705602898463	-2	-2	-2	0.778285023519432	0.232409622143802	-0.248177688338706	-2	-2	-2	0.772739411109722	0.903934461782626	1.04773073607254	-2	-0.744982887130989	-2	-2	1.62558706912869	1.45181914607921	-2
T.SN1-186.CTAGTCG.Mix	-2	-0.107832857726605	-2	-2	-2	-2	-2	-2	-2	-2	-2	-2	-2	-2	-2	-2	-2	-2	-2	1.12392124016932	-2
T.SN1-186.CTATCGC.Mix	-2	-2	-2	-2	-2	-2	-2	-2	-2	-0.226582251318942	-2	0.593916731214611	0.903934461782626	-0.79126302304777	-2	-2	-2	-2	0.347660311878509	0.919189613425758	-2
T.SN1-186.CTATGCG.Mix	-2	1.44373427831548	-2	0.547094498980463	-2	0.602260635582815	0.432599311171294	0.409037567890312	-2	-2	0.963662404510213	0.284587862359716	0.00671026282708548	0.855016733346612	-2	-0.744982887130989	-2	-2	1.26070787472614	1.12392124016932	-2
T.SN1-186.CTCGACG.Mix	-2	-2	-2	-2	-2	-2	-2	-2	-2	-2	-2	-2	-2	-2	-2	-2	-2	-2	-2	0.362130146821632	-2
T.SN1-186.CTCGCTA.Mix	0.940570690434622	2.54379513519088	-2	1.3329325780304	-2	1.73240862553972	-0.150155524961282	-0.248177688338706	0.423601998993174	0.413885571617783	0.0782187440315877	1.70693697827204	1.17654184994712	1.47945596049534	1.02889413965925	1.23502048445276	-2	1.04054148472521	1.85869772955074	2.07664820339621	-2
T.SN1-186.GACGCTA.Mix	-2	0.761937628206425	-2	0.402171164440596	-2	-2	-2	-2	-2	-0.226582251318942	-2	-2	0.00671026282708548	-2	0.429420097312692	-2	-2	-2	0.718226978096496	0.799487468023326	-2
T.SN1-186.GAGCGTA.Mix	-2	0.679439734442466	-2	0.183120456139543	-2	-2	-2	-2	-2	-2	-2	-0.0335313340066732	0.00671026282708548	-2	-2	-0.744982887130989	-2	0.296327611945348	0.626000687756174	0.633683691436988	-2
T.SN1-186.GATAGCG.Mix	-2	-2	-2	0.183120456139543	-2	-2	-2	-2	-2	-2	0.0782187440315877	0.593916731214611	-2	-2	-2	-2	-2	-2	0.347660311878509	0.114654879558188	-2
T.SN1-186.GCGACTA.Mix	-2	-2	-2	-2	-2	-2	-2	-2	-2	-2	-2	-2	-2	-2	-2	-2	-2	-0.00945624099444179	-2	-0.519803844614971	-2
T.SN1-186.GCGATCG.Mix	-2	-0.107832857726605	-2	-2	-2	-2	-2	-2	-2	-2	-2	-2	0.304398086941509	-2	-2	-2	-2	-2	-2	0.863449655796367	-2
T.SN1-186.GCGCATA.Mix	-2	-2	-2	-2	-2	-2	-2	-2	-2	-2	-2	-2	-2	-2	-2	-2	-2	-2	-0.644562204114283	-2	-2
T.SN1-186.GCGCGTA.Mix	-2	-2	-2	-2	-2	-2	-2	-2	-2	-2	-2	0.284587862359716	-2	-2	-2	-2	-2	-2	-2	0.114654879558188	-2
T.SN1-186.GCTAGCG.Mix	-2	0.990344640597757	-2	-2	-2	-2	-2	0.409037567890312	-2	-2	-2	-2	-2	-2	-2	-2	-2	-2	0.347660311878509	1.15540076995292	-2
T.SN1-186.GCTATCG.Mix	-2	0.250451790808535	-2	-2	-2	0.000802021431817498	-2	-2	-2	-2	-0.704777275913766	-2	0.00671026282708548	-0.79126302304777	-2	-0.744982887130989	-2	-2	0.718226978096496	1.30754163865046	-2
T.SN1-186.GTACGCT.Mix	-0.142011469483406	-2	-2	-0.280274774073362	-2	-2	-2	-2	-2	-2	-2	-2	-2	-2	-2	-2	-2	-2	-0.644562204114283	-2	-2
T.SN1-186.GTATGCG.Mix	-2	-2	-2	-2	-2	0.778285023519432	-2	-2	-2	-2	-2	-2	0.00671026282708548	-2	-2	-0.744982887130989	-2	-2	-2	0.518794377668105	-2
T.SN1-186.GTCGACG.Mix	-2	0.83123803974561	-2	-0.280274774073362	-2	0.301431191518751	-2	-2	-2	-2	0.341897944178871	-2	-2	-2	-2	-2	-2	-2	0.508757624861586	0.799487468023326	-2
T.SN1-186.TACGACG.Mix	-2	1.52866132035314	-2	0.74229105382538	-2	1.00008026882601	-2	-2	-2	-0.226582251318942	0.0782187440315877	-2	-2	-2	-2	-2	-2	-2	-2	1.12392124016932	-2
T.SN1-186.TAGCACG.Mix	-2	1.93842029785078	-2	0.814545606281438	-2	0.845212705224666	0.232409622143802	-2	-2	-0.226582251318942	-2	1.22854655156045	1.07974441165311	0.49992203794618	0.429420097312692	0.790981038603137	-2	-2	1.4657796752861	1.62636225201434	-2
T.SN1-186.TAGCGCG.Mix	0.434742656579786	1.67924732970693	-2	0.978841070111705	-2	0.845212705224666	-2	-2	-0.185636576961912	-2	0.792205565188103	0.692467657315479	0.479369548689464	0.619271817912641	0.227357844401132	0.33843541185989	-2	0.473991996329519	1.4506599972697	1.62636225201434	-2
T.SN1-186.TAGTGCG.Mix	-2	-2	-2	0.655568243203639	-2	0.000802021431817498	-2	-0.248177688338706	-2	-2	0.0782187440315877	-2	-2	1.28243426395805	-2	-2	0.695003817118417	-2	0.858939595825551	1.6464246228663	-2
T.SN1-186.TATGCGC.Mix	-2	-2	-2	-2	-2	-2	-2	-2	-2	-2	-2	-2	-2	-0.79126302304777	-2	-2	-2	-2	-2	-2	-2
T.SN1-186.TCACGCG.Mix	-2	-2	-2	0.183120456139543	-2	0.000802021431817498	-2	-0.248177688338706	-2	-2	-0.704777275913766	0.593916731214611	-2	-2	-2	-2	-2	-2	-0.644562204114283	1.01292709342242	-2
T.SN1-186.TCGACGC.Mix	-2	-2	-2	-2	-2	-2	-2	-2	-2	-2	-2	-2	-1.8076853289812	-2	-2	-2	-2	-2	-0.644562204114283	-2	-2
T.SN1-186.TCGAGCG.Mix	0.570669991585255	1.39410358555302	-2	-2	-2	0.602260635582815	-2	-2	-2	-2	-2	-2	-1.8076853289812	-2	-2	-0.744982887130989	-2	-2	-2	0.799487468023326	-2
T.SN1-186.TCGCACG.Mix	-2	-2	-2	-2	-2	1.49138758862496	-2	-2	-2	-2	-2	-2	0.603747302035389	-0.79126302304777	-2	-2	-2	-2	-0.644562204114283	0.799487468023326	-2
T.SN1-186.TCGTGCG.Mix	-0.142011469483406	-2	-2	-2	-2	-2	-2	-2	-2	-2	-2	0.692467657315479	-2	-2	-2	-2	-2	-2	-2	1.12392124016932	-2
T.SN1-186.TGACGCG.Mix	-2	1.3575562037395	-2	0.547094498980463	-2	1.23049614013145	-2	-2	-2	-2	-2	1.25347604139633	0.304398086941509	0.789701257074403	-2	-0.744982887130989	-2	-2	0.91522528215229	1.32842306340342	-2
T.SN1-186.TGCGACG.Mix	0.235803186427642	-0.107832857726605	-2	0.978841070111705	-2	0.778285023519432	-2	-0.248177688338706	-2	-2	-0.704777275913766	-2	0.304398086941509	0.619271817912641	-2	-2	-2	-2	0.626000687756174	-0.519803844614971	-2
T.SN1-186.TGCGCTA.Mix	-2	1.63124210294505	-2	-2	-2	0.000802021431817498	-0.150155524961282	-2	-2	-2	-0.704777275913766	0.284587862359716	0.479369548689464	-2	-2	-0.744982887130989	-2	-2	1.26070787472614	1.38564436837056	-2
T.SN1-186.TGCGTCG.Mix	-2	0.890986870142186	-2	-2	-2	-2	-2	-2	-2	-2	-2	-2	-2	-2	-2	0.33843541185989	-2	-2	-2	1.08998036862311	-2
T.SN1-186.TGTACGC.Mix	-2	-2	-2	-2	-2	-2	-2	-0.248177688338706	-2	-2	-2	-0.0335313340066732	-2	-0.79126302304777	-2	-2	-2	-2	0.0887358290016299	0.799487468023326	-2
T.SN1-186.TGTCGCG.Mix	-2	0.250451790808535	-2	-2	-2	-2	-2	-2	-2	-2	-2	0.46622928617816	-1.8076853289812	-2	-2	-2	-2	-2	-2	1.05316035996684	-2
T.SN1-187.ACGATCG.Mix	-2	-2	-2	-2	-2	-2	-0.150155524961282	-2	-2	-2	-2	-2	-2	-2	-2	0.0718430588749166	-2	-2	0.347660311878509	-2	-2
T.SN1-187.ACGCGCG.Mix	-2	1.19811058476482	-2	0.183120456139543	-2	0.602260635582815	-2	-2	-2	-2	-2	0.284587862359716	-1.8076853289812	0.334797439062059	-2	-2	-2	-2	0.347660311878509	0.863449655796367	-2
T.SN1-187.AGCGCTA.Mix	-2	0.83123803974561	-2	-2	-2	-2	-2	-2	-2	-2	-2	0.593916731214611	-2	-2	-2	-0.744982887130989	-2	-2	0.347660311878509	0.633683691436988	-2
T.SN1-187.AGTCGCG.Mix	-2	1.72247045798578	-2	0.93066766815332	-2	0.778285023519432	-2	0.409037567890312	-2	-2	0.0782187440315877	1.07648375612139	-1.8076853289812	0.334797439062059	-2	-2	-2	-0.00945624099444179	1.32688233543267	1.55993212686496	-2
T.SN1-187.ATCGCGC.Mix	0.570669991585255	0.890986870142186	-2	0.183120456139543	-2	-2	-2	-2	-2	0.880441764790695	-2	-2	0.304398086941509	-2	-2	-2	-2	-2	-2	0.863449655796367	-2
T.SN1-187.ATCGTCG.Mix	-2	-2	-2	0.547094498980463	-2	0.000802021431817498	-2	-0.248177688338706	-2	-2	-2	-0.0335313340066732	0.00671026282708548	-2	-2	-2	-2	-2	-2	0.114654879558188	-2
T.SN1-187.ATGCGCG.Mix	-2	-0.107832857726605	-2	-2	-2	-2	-2	-2	-2	-2	-2	-2	-1.8076853289812	-2	-2	-2	-2	-2	-2	0.633683691436988	-2
T.SN1-187.CATACGC.Mix	-2	-2	-2	-2	-2	-2	-2	-2	-2	-2	-2	-2	-2	-2	0.429420097312692	-0.744982887130989	-2	-0.00945624099444179	-2	0.114654879558188	-2
T.SN1-187.CGACGCG.Mix	-2	-2	-2	-2	-2	-2	-2	-2	-2	-2	-2	-2	-2	-2	-2	-2	-2	-2	-2	-2	-2
T.SN1-187.CGATACG.Mix	-2	-2	-2	-2	-2	-2	-2	-2	-2	-2	-2	-2	-2	-2	-2	-2	-2	-2	-2	-0.519803844614971	-2
T.SN1-187.CGATAGC.Mix	-2	-2	-2	-0.280274774073362	-2	-2	-2	-2	-2	-2	-2	-2	-2	-2	-2	-2	-2	-2	0.347660311878509	0.724450503082757	-2
T.SN1-187.CGATCGC.Mix	-2	1.07115009395595	-2	-2	-2	-2	-2	-2	-2	-0.226582251318942	-0.704777275913766	0.284587862359716	-2	-2	-2	-2	-2	-2	1.08730900182311	1.05316035996684	-2
T.SN1-187.CGCACTA.Mix	-2	-2	-2	-2	-2	-2	-2	-2	-2	-2	-2	-0.0335313340066732	-2	-2	-2	-0.744982887130989	-2	-2	-2	0.633683691436988	-2
T.SN1-187.CGCGCTA.Mix	-2	0.57750676931475	-2	0.547094498980463	-2	-2	-2	-2	-2	-2	0.0782187440315877	-2	0.304398086941509	-2	0.227357844401132	0.502412667829495	-2	-2	-2	0.362130146821632	-2
T.SN1-187.CGTCGCG.Mix	-2	1.81144181717745	-2	0.402171164440596	-2	1.74037728492977	-2	-2	-2	-2	-2	0.593916731214611	1.14661079375143	0.789701257074403	-2	0.790981038603137	0.695003817118417	0.473991996329519	1.2102300152433	1.88819146973725	-2
T.SN1-187.CGTGACG.Mix	-2	-2	-2	-2	-2	-2	-2	-2	-2	-2	-2	-2	-2	0.334797439062059	-2	-2	-2	-2	0.347660311878509	0.114654879558188	-2
T.SN1-187.CGTGCTA.Mix	0.434742656579786	2.1485413628105	-2	0.814545606281438	-2	0.903190320706587	-2	0.409037567890312	-2	0.555517157909694	0.341897944178871	1.44600401521084	1.04200701144331	0.712793604083868	0.429420097312692	0.912747685409062	-2	0.473991996329519	1.84650221680237	1.96521173063455	-2
T.SN1-187.CGTGTCG.Mix	-2	-0.107832857726605	-2	-2	-2	-2	-2	-2	-2	-2	-2	-2	-2	-2	-2	-2	-2	-2	0.626000687756174	-2	-2
T.SN1-187.CTAGACG.Mix	-2	1.376214229822	-2	0.183120456139543	-2	0.699130527155035	-2	-2	-2	-2	0.504789289994811	0.899037442980747	0.846063020126646	-0.79126302304777	-2	0.502412667829495	0.29104577475738	-2	1.26070787472614	1.26250167386458	-2
T.SN1-187.CTAGCGC.Mix	-2	0.444065149973566	-2	-2	-2	-2	-2	-2	-2	-2	-2	-2	-2	-2	-2	-2	-2	-2	-2	-0.519803844614971	-2
T.SN1-187.CTAGTCG.Mix	-2	1.19811058476482	-2	-2	-2	0.301431191518751	-2	-2	-2	-2	-2	0.284587862359716	-2	-2	-2	-2	-2	-2	-2	-2	-2
T.SN1-187.CTATCGC.Mix	0.434742656579786	1.95318023133473	-2	1.26774592083217	-2	0.954331696108065	0.826573132625731	0.817215273223286	-2	1.1333311616636	0.504789289994811	2.03312486044287	1.11446322339866	0.49992203794618	0.227357844401132	0.0718430588749166	-2	1.321773635914	1.52148711664726	1.87100127311841	-2
T.SN1-187.CTATGCG.Mix	0.570669991585255	1.61044860902206	-2	-2	-2	1.61280343585018	-2	0.409037567890312	-0.185636576961912	0.413885571617783	0.792205565188103	-0.0335313340066732	0.603747302035389	0.0650977416776861	-0.162447378389135	0.33843541185989	-2	-0.00945624099444179	1.28390458811023	1.38564436837056	-2
T.SN1-187.CTCGCTA.Mix	-2	-2	-2	-2	-2	0.301431191518751	-2	-2	-2	-2	-2	-2	-2	-2	-2	-2	-2	-2	-2	0.114654879558188	-2
T.SN1-187.GACGCTA.Mix	-2	1.48827045388014	-2	-2	-2	-2	-2	-2	-2	-2	-0.704777275913766	0.593916731214611	0.846063020126646	-2	-2	-2	-2	-2	-2	0.114654879558188	-2
T.SN1-187.GAGCGTA.Mix	-2	-2	-2	-2	-2	-2	-2	-2	-2	-2	-2	-2	-2	-2	-2	-2	-2	-2	-2	-2	-2
T.SN1-187.GATACGC.Mix	-2	1.6209697900127	-2	-2	-2	0.301431191518751	-0.150155524961282	-2	-2	-2	-2	-0.0335313340066732	0.779276852262729	-0.79126302304777	-2	-2	-2	-2	1.53436493733785	1.28560527234706	-2
T.SN1-187.GATCGCG.Mix	-2	0.444065149973566	-2	-2	-2	0.477388759798587	-2	-2	-2	-2	-2	-0.0335313340066732	0.479369548689464	-2	-2	-2	-2	-2	0.0887358290016299	-2	-2
T.SN1-187.GCGATCG.Mix	-2	-2	-2	0.183120456139543	-2	-2	-2	-2	-2	-2	-2	-2	-2	-2	-2	-2	-2	-2	-2	0.863449655796367	-2
T.SN1-187.GCGTCTA.Mix	-2	-2	-2	-2	-2	0.477388759798587	-2	-2	-2	-2	-2	-2	-2	-2	-2	-2	-2	-2	-2	0.114654879558188	-2
T.SN1-187.GCTAGCG.Mix	-2	-2	-2	0.402171164440596	-2	0.602260635582815	-2	-2	-2	-2	-2	0.284587862359716	-2	-2	-2	-2	-0.020203386088287	-2	-2	0.799487468023326	-2
T.SN1-187.GCTATCG.Mix	-2	1.72247045798578	0	-2	-2	0.602260635582815	-2	-2	-2	-2	-2	1.1739346091519	1.11446322339866	0.334797439062059	0.227357844401132	0.912747685409062	-2	0.473991996329519	1.36598737659855	1.61597246617643	-2
T.SN1-187.GTACGCT.Mix	-2	0.990344640597757	-2	0.183120456139543	-2	-2	-2	-2	-2	-2	0.0782187440315877	0.46622928617816	-2	-2	-2	-0.744982887130989	-2	-2	-2	-0.519803844614971	-2
T.SN1-187.GTCGACG.Mix	-2	-2	-2	-2	-2	-2	-2	-2	-2	-2	-2	-2	-2	-2	-2	-2	-2	-2	-2	-0.519803844614971	-2
T.SN1-187.GTGCGTA.Mix	-2	-0.107832857726605	-2	-2	-2	0.301431191518751	-2	-2	-2	-2	-2	-2	-2	-0.79126302304777	-2	-2	-2	-2	-2	0.518794377668105	-2
T.SN1-187.TACGACG.Mix	-2	0.990344640597757	-2	0.183120456139543	-2	0.301431191518751	-2	-2	-2	-2	-0.704777275913766	-2	-2	-2	-2	-2	-2	-2	0.347660311878509	0.724450503082757	-2
T.SN1-187.TACGCGC.Mix	-2	-2	-2	-2	-2	-2	-2	-2	-2	-2	-0.704777275913766	-2	0.00671026282708548	-2	-2	-2	-2	-2	-2	0.518794377668105	-2
T.SN1-187.TAGCACG.Mix	-2	1.63124210294505	-2	-0.280274774073362	-2	1.04146565743125	-2	0.194432715252793	-2	0.555517157909694	-2	-0.0335313340066732	-2	-2	-2	-2	-2	0.59971516390152	1.53436493733785	1.21224439477455	-2
T.SN1-187.TAGCGCG.Mix	-2	0.250451790808535	-2	0.183120456139543	-2	0.699130527155035	-2	-2	-2	-2	-2	0.284587862359716	0.479369548689464	-2	-2	-2	-2	-2	0.508757624861586	1.05316035996684	-2
T.SN1-187.TCGACGC.Mix	-2	-2	-2	-2	-2	-2	-2	-2	-2	0.202350959917078	-2	-2	0.304398086941509	-2	-2	-2	-2	-2	1.12145126802926	0.114654879558188	-2
T.SN1-187.TCGAGCG.Mix	-2	0.83123803974561	-2	0.547094498980463	-2	1.04146565743125	-2	-2	-2	-2	-2	-2	-2	0.49992203794618	-2	-2	-2	-2	0.347660311878509	0.968582479466887	-2
T.SN1-187.TCTAGCG.Mix	-2	-2	-2	-2	-2	-2	-2	-2	-2	-2	0.341897944178871	-2	-1.8076853289812	-0.79126302304777	-2	-2	-2	-2	-2	-0.519803844614971	-2
T.SN1-187.TGACGCG.Mix	-2	-2	-2	-2	-2	-2	-2	-2	-2	-2	-2	-2	-2	-2	-2	-2	-2	-2	-2	-2	-2
T.SN1-187.TGCGACG.Mix	-2	-2	-2	-2	-2	-2	-2	-2	-2	-2	-2	-2	-2	-2	-2	-2	-2	-2	-2	-2	-2
T.SN1-187.TGCGCTA.Mix	0.674042135706679	0.250451790808535	-2	-2	-2	1.51853826533127	-0.150155524961282	-2	-2	-2	-2	-2	-2	-2	-2	-2	-2	-2	-2	0.919189613425758	-2
T.SN1-187.TGTACGC.Mix	-2	-2	-2	-2	-2	-2	-2	-2	-2	-2	-2	-2	-2	-2	-2	-2	-2	-2	-2	0.114654879558188	-2
T.SN1-188.ACGACGC.Mix	-2	-2	-2	-2	-2	0.000802021431817498	-2	-2	-2	-2	-2	-2	-2	-2	-2	-2	-2	-2	-2	0.114654879558188	-2
T.SN1-188.ACGCTCG.Mix	-2	-2	-2	-2	-2	0.477388759798587	-2	-2	-2	-2	-2	0.284587862359716	-2	-2	-2	-2	-2	-2	0.508757624861586	-0.519803844614971	-2
T.SN1-188.ACTAGCG.Mix	-2	-2	-2	-2	-2	-2	-2	-2	-2	-2	-2	-2	-2	-2	-2	-2	-2	-2	-2	-2	-2
T.SN1-188.AGTACGC.Mix	-2	-2	-2	-2	-2	-2	-2	-2	-2	-2	-2	-2	-2	-2	-2	-2	-2	-2	-2	0.114654879558188	-2
T.SN1-188.ATCGACG.Mix	-2	1.16967826256698	-2	-2	-2	-2	-2	-2	-2	0.747683326796113	-2	0.46622928617816	-2	-2	-2	-2	-2	-2	-2	1.05316035996684	-2
T.SN1-188.ATCGTCG.Mix	-2	-2	-2	-2	-2	-2	-2	-2	-2	-2	-2	-2	0.304398086941509	-2	-2	-2	-2	-2	-2	0.633683691436988	-2
T.SN1-188.ATGCGCG.Mix	-0.142011469483406	-2	-2	-2	-2	-2	-2	-2	-2	-2	-2	0.46622928617816	-2	-2	-2	-2	-2	-2	-0.644562204114283	-2	-2
T.SN1-188.CATACGC.Mix	-2	-2	-2	-2	-2	-2	-2	-2	-2	-2	-2	-2	0.00671026282708548	-2	-2	-2	-2	-2	-2	-2	-2
T.SN1-188.CGACGCG.Mix	-2	-2	-2	-2	-2	-2	-2	-2	-2	-2	-2	-0.0335313340066732	-2	-2	-0.162447378389135	-0.744982887130989	-2	-2	-2	-2	-2
T.SN1-188.CGACGTA.Mix	-2	-2	-2	-2	-2	-2	-2	-2	-2	-2	-2	-2	-2	-2	-2	-2	-2	-2	-2	0.114654879558188	-2
T.SN1-188.CGAGCTA.Mix	-2	-2	-2	-2	-2	-2	-2	-2	-2	-2	-2	-2	-2	-2	-2	-2	-2	-2	-2	-2	-2
T.SN1-188.CGATAGC.Mix	-2	-2	-2	-2	-2	-2	-2	-2	-2	-2	-2	-2	0.700320376934468	-2	-2	-2	-2	-2	-2	-0.519803844614971	-2
T.SN1-188.CGCGCTA.Mix	-2	-2	-2	-2	-2	-2	-2	-2	-2	-2	-2	-2	0.700320376934468	-2	-2	-2	-2	-2	-2	0.724450503082757	-2
T.SN1-188.CGCTACG.Mix	-0.142011469483406	0.890986870142186	-2	-2	-2	-2	-2	-2	-2	-2	-2	-2	-2	-0.79126302304777	-2	-2	-2	-2	-2	1.01292709342242	-2
T.SN1-188.CGTAGCG.Mix	-0.142011469483406	-2	-2	-2	-2	-2	-2	-2	-2	-2	-2	0.593916731214611	-2	-2	-2	-2	-2	-2	0.347660311878509	0.863449655796367	-2
T.SN1-188.CGTATCG.Mix	-2	-2	-2	-2	-2	-2	-2	-2	-2	-2	-2	-2	-2	-2	-2	-2	-2	-2	0.91522528215229	0.114654879558188	-2
T.SN1-188.CGTCGCG.Mix	-2	-2	-2	-2	-2	-2	-2	-2	-2	-2	-2	0.46622928617816	-1.8076853289812	-2	-2	-2	-2	-2	0.794257442424297	0.114654879558188	-2
T.SN1-188.CGTGCTA.Mix	-2	-2	-2	-2	-2	-2	-2	-2	-2	-2	-2	-2	-2	-2	-2	-2	-2	-2	0.347660311878509	0.114654879558188	-2
T.SN1-188.CGTGTCG.Mix	-2	-2	-2	-2	-2	-2	-2	-2	-2	-2	-2	-2	-2	-2	-2	-2	-2	-2	-2	0.799487468023326	-2
T.SN1-188.CTACGCG.Mix	-2	-0.107832857726605	-2	-2	-2	-2	-2	-2	-2	-2	-2	0.899037442980747	0.00671026282708548	-0.79126302304777	-2	-2	-2	-0.00945624099444179	-2	1.28560527234706	-2
T.SN1-188.CTAGACG.Mix	-2	-2	-2	-2	-2	-2	-2	-2	-2	-2	-2	-2	-2	-2	-2	0.33843541185989	-2	-2	-2	0.919189613425758	-2
T.SN1-188.CTAGCGC.Mix	0.757478661049736	1.73062185005411	-2	1.35265468735463	-2	0.602260635582815	0.75646055297219	1.16330171896981	-0.185636576961912	0.819115742771758	0.715781417041415	1.03844913602887	0.846063020126646	-2	0.938916976045171	1.04843769287907	-2	1.51823039172872	1.64568446510494	1.26250167386458	-2
T.SN1-188.CTAGTCG.Mix	-2	1.24993493916473	-2	0.402171164440596	-2	-2	-2	-2	-2	-2	-2	-2	0.903934461782626	-2	-0.162447378389135	-2	-2	-2	1.18260558692159	1.34834637422864	-2
T.SN1-188.CTATCGC.Mix	0.570669991585255	1.13925332390925	-2	-0.280274774073362	-2	-2	-2	-2	-2	-2	-2	-0.0335313340066732	-1.8076853289812	-2	-2	-2	-2	-2	-0.644562204114283	1.26250167386458	-2
T.SN1-188.CTATGCG.Mix	-2	-2	-2	-2	-2	-2	-2	-2	-2	-2	-2	-2	-2	-2	-2	-2	-2	-2	-2	0.362130146821632	-2
T.SN1-188.CTCGACG.Mix	-0.142011469483406	-2	-2	-2	-2	0.301431191518751	-2	-2	-2	-2	-2	0.46622928617816	-2	-2	-2	-2	-2	-2	-2	1.12392124016932	-2
T.SN1-188.GACGCTA.Mix	-0.142011469483406	0.57750676931475	-2	-0.280274774073362	-2	-2	-2	-2	-2	-2	-2	0.46622928617816	-1.8076853289812	-2	-2	-0.744982887130989	-2	-2	-2	1.15540076995292	-2
T.SN1-188.GAGCGTA.Mix	-2	-2	-2	-2	-2	0.301431191518751	-2	-2	-2	-2	0.0782187440315877	-2	0.479369548689464	-2	-2	-2	-2	-2	-0.644562204114283	0.724450503082757	-2
T.SN1-188.GATACGC.Mix	-2	-2	-2	-2	-2	-2	-2	-2	-2	-2	-2	-2	-2	-2	-2	-2	-2	-2	-0.644562204114283	-2	-2
T.SN1-188.GATAGCG.Mix	-2	-2	-2	-2	-2	-2	-2	-2	-2	-2	-2	-2	-2	-2	-2	-2	-2	-2	-2	0.362130146821632	-2
T.SN1-188.GATCGCG.Mix	-2	-2	-2	-2	-2	-2	-2	-2	-2	-2	-2	-2	-2	-2	-2	-2	-2	-2	-2	-2	-2
T.SN1-188.GCATACG.Mix	-2	-2	-2	-2	-2	-2	-2	-2	-2	-2	-2	0.284587862359716	0.00671026282708548	0.0650977416776861	-2	-2	-2	-2	-2	0.362130146821632	-2
T.SN1-188.GCGACTA.Mix	-2	0.250451790808535	-2	-2	-2	1.75588893899578	-2	-2	-2	-2	-2	0.840463461765527	-2	-2	-0.162447378389135	0.33843541185989	-2	-0.00945624099444179	-0.644562204114283	0.799487468023326	-2
T.SN1-188.GCGCATA.Mix	-2	-2	-2	-2	-2	-2	-2	-2	-2	-2	-2	-2	-2	-2	-2	0.33843541185989	-2	-2	-2	0.114654879558188	-2
T.SN1-188.GCGTACG.Mix	-2	-2	-2	-2	-2	-2	-2	-2	-2	-2	-2	-2	-2	-2	-2	-2	-2	-2	-2	-0.519803844614971	-2
T.SN1-188.GTATGCG.Mix	-0.142011469483406	-2	-2	-2	-2	0.301431191518751	-2	-2	-2	-2	-2	-2	-1.8076853289812	-2	-2	0.714320887629894	-2	-2	-0.644562204114283	0.518794377668105	-2
T.SN1-188.GTCGACG.Mix	-2	-2	-2	-2	-2	-2	-2	-2	-2	-2	-2	-2	0.00671026282708548	-2	-0.162447378389135	-2	-2	-2	-2	0.518794377668105	-2
T.SN1-188.GTCGCTA.Mix	-2	-0.107832857726605	-2	0.814545606281438	-2	0.477388759798587	-2	-2	-2	-2	-2	0.772739411109722	-2	-0.79126302304777	0.429420097312692	-0.744982887130989	-2	0.473991996329519	0.508757624861586	0.799487468023326	-2
T.SN1-188.GTGCGTA.Mix	-2	1.65108535287673	-2	0.183120456139543	-2	0.778285023519432	-2	-2	-2	-2	-2	0.284587862359716	0.954993234746232	0.0650977416776861	-2	0.714320887629894	-2	-2	1.00973521189026	1.40315711028927	-2
T.SN1-188.TACGTCG.Mix	-2	-2	-2	-2	-2	0.000802021431817498	-2	-2	-2	-2	-2	-2	-2	-2	-2	-2	-2	-2	-2	-0.519803844614971	-2
T.SN1-188.TAGCTCG.Mix	-2	-2	-2	-2	-2	-2	-2	-2	-2	-2	-2	-2	-2	-2	-2	-2	-2	-2	-0.644562204114283	-2	-2
T.SN1-188.TAGTGCG.Mix	-2	1.31764826629252	-2	0.655568243203639	-2	-2	-0.150155524961282	-2	-2	-2	0.0782187440315877	0.593916731214611	-2	-2	0.429420097312692	-2	-2	0.296327611945348	-0.644562204114283	1.01292709342242	-2
T.SN1-188.TATCGCG.Mix	-2	-2	-2	-2	-2	-2	-2	-2	-2	-2	-2	-0.0335313340066732	-2	-2	-2	0.0718430588749166	-2	-2	-2	-2	-2
T.SN1-188.TATGCGC.Mix	-2	1.07115009395595	-2	0.183120456139543	-2	-2	-2	-2	-2	-0.226582251318942	-2	0.950642120057105	-2	-2	-2	0.0718430588749166	-2	-2	-2	1.01292709342242	-2
T.SN1-188.TCACGCG.Mix	-2	1.3575562037395	-2	-2	-2	-2	-2	-2	-2	-2	-2	0.593916731214611	-2	-2	0.227357844401132	0.0718430588749166	-2	1.07840104273929	-0.644562204114283	1.08998036862311	-2
T.SN1-188.TCGACGC.Mix	-2	-2	-2	-2	-2	-2	-2	-2	-2	-2	-2	-2	-2	-2	-2	-2	-2	-2	-2	-2	-2
T.SN1-188.TCGAGCG.Mix	-2	-2	-2	-2	-2	-2	-2	-2	-2	-2	-2	-2	-2	-2	-2	-2	-2	-2	-2	-0.519803844614971	-2
T.SN1-188.TCGCACG.Mix	-2	-2	-2	-2	-2	-2	-2	-2	-2	-2	-2	-2	-2	-2	-2	-2	-2	-2	-2	-2	-2
T.SN1-188.TCGCGTA.Mix	-2	-2	-2	-2	-2	-2	-2	-2	-2	-2	-2	-2	-2	-2	-2	-2	-2	-2	-0.644562204114283	-2	-2
T.SN1-188.TGCGCTA.Mix	-2	-2	-2	-2	-2	-2	-2	-2	-2	-2	-2	-2	-2	-2	-2	-2	-2	-2	-2	-2	-2
T.SN1-188.TGTCGCG.Mix	-2	1.19811058476482	-2	-0.280274774073362	-2	0.699130527155035	-2	-2	-2	-2	-2	0.46622928617816	-1.8076853289812	-2	-2	-2	-2	-0.00945624099444179	0.794257442424297	0.799487468023326	-2
