# Supplementary material for: Vertical flow array chips reliably identify cell types from single-cell mRNA sequencing experiments
Source: Sci Rep. 2016 Nov 23;6:36014. doi: 10.1038/srep36014 (PMC5120284; doi:10.1038/srep36014)
Supplement: Supplementary Data [file srep36014-s3.zip › Supplementary Dataset Files/pqvalue.R]

library(MASS)

#-- apprximate cs --#
approx.cs <- function(dim, base.dim = 1, base.cs = 0.9, sf = 1, base.cs.log = F, cs.matrix = NA){
  if(!is.data.frame(cs.matrix)) cs.matrix <- get.cs.matrix()
  sub.sf   <- approx.data(cs.matrix, "sf" , "pq", sf, uparams = c("dim", "cs.exp"))
  sub.base <- approx.data(sub.sf   , "dim", "pq", base.dim, uparams = "cs.exp")
  base.pq  <- approx.data(sub.base , "cs" , "pq", base.cs, uparams = "dim")$pq
  sub.dim  <- approx.data(sub.sf   , "dim", "pq", dim)
  approx.data(sub.dim, "pq", "cs", base.pq, uparams = "dim")$cs
}

#-- approximate data --#
approx.data <- function(data, exp.var, obj.var, exp.val, uparams = c()){
  if(length(uparams) == 0){
    cols <- names(data)
    uparams <- cols[-which(cols == exp.var | cols == obj.var)]
  }
  tkeys <- as.character(interaction(lapply(uparams, function(p) data[, p])))
  ukeys <- unique(tkeys)
  res <- data.frame()
  for(ukey in ukeys){
    sub <- data[which(ukey == tkeys), ]
    res <- rbind(res, if(any(sub[, exp.var] == exp.val)){
      sub[sub[, exp.var] == exp.val, ]
    }else{
      lower <- sub[sub[, exp.var] < exp.val, ][which.max(sub[sub[, exp.var] < exp.val, exp.var]), ]
      upper <- sub[sub[, exp.var] > exp.val, ][which.min(sub[sub[, exp.var] > exp.val, exp.var]), ]
      a <- (lower[, obj.var] - upper[, obj.var]) / (lower[, exp.var] - upper[, exp.var])
      b <- (lower[, exp.var] * upper[, obj.var] - upper[, exp.var] * lower[, obj.var]) / (lower[, exp.var] - upper[, exp.var])
      new.df <- lower
      new.df[, exp.var] <- exp.val
      new.df[, obj.var] <- a * exp.val + b
      new.df
    })
  }
  df <- if(nrow(res) == 1){
    as.data.frame(t(as.data.frame(unlist(res))))
  }else{
    as.data.frame(sapply(1:ncol(res), function(i) unlist(res[, i])))
  }
  rownames(df) <- 1:nrow(df)
  names(df) <- names(data)
  df
}

#-- edit variance --#
edit.var <- function(var.m, var.s){
  if(nrow(var.m) > 1){
    eg.m <- eigen(var.m)
    eg.m.val <- eg.m$values
    eg.m.vec <- eg.m$vectors
    eg.s <- eigen(var.s)
    eg.s.val <- eg.s$values
    if(any(eg.m.val < eg.s.val)){
      eg.m$vec %*% diag(apply(cbind(eg.m$val, eg.s$val), 1, max)) %*% t(eg.m$vec)
    }else{
      var.m
    }
  }else{
    ifelse(var.m < var.s, var.s, var.m)
  }
}

#-- cs.matrix --#
get.cs.matrix <- function(fname = "cs.matrix.txt"){
  files <- Filter(Negate(is.null), lapply(sys.frames(), function(x) x$ofile))
  dir <- ifelse(length(files), dirname(files[[length(files)]]), ".")
  read.table(paste(dir, fname, sep = "/"), header = T, sep = "\t")
}

#-- extend ifelse() --#
ifelse.ex <- function(cond, res.t, res.f){
  if(cond){ res.t }else{ res.f }
}

#-- calculate mahalanobis distance --#
mahalanobis.ex <- function(data, mean, var, e = 1e-10){
  eg <- eigen(var)
  ifelse.ex(any(eg$values <= e),
    apply(md2.translform(data, mean, var, e = e), 1, function(x) sum(x ^ 2)),
    mahalanobis(data, mean, var))
}

#-- coordinate transformation --#
md2.transform <- function(data, mean, var, inv = F, e = 1e-10){
  eg <- eigen(var)
  eg.val <- eg$values
  eg.vec <- eg$vectors
  eg.val <- ifelse(eg.val < 0, e, eg.val)
  ifelse.ex(inv,
    t(eg.vec %*% (t(data) * sqrt(eg.val)) + mean),
    t((t(eg.vec) %*% (t(data) - mean)) / sqrt(eg.val)))
}

#-- calculate overlap region of 2 normal distributions --#
mvn.overlap <- function(mean.m, var.m, mean.s, var.s,
  cs = 0.9, cs.log = F, ss = 1000, seed = NA){
  dim <- length(mean.m)
  q.m <- qchisq(cs, dim, log.p = cs.log)
  vdata <- matrix(rnorm.wrap(ss, mean.s, var.s, seed = seed), ncol = dim)
  md2.m <- mahalanobis.ex(vdata, mean.m, var.m)
  md2.s <- mahalanobis.ex(vdata, mean.s, var.s)
  idx <- which(md2.m <= q.m & md2.s <= q.m)
  overlap <- length(idx) / ss / ifelse(cs.log, exp(cs), cs)
  ifelse(overlap > 1, 1, overlap)
}

#-- calculate PQ value --#
pqvalue <- function(data, cluster, var.lower = cv005.var.lower,
  cs = 0.9, cs.log = F, sf = 1, ss = 1000, seed = NA){
  data <- as.matrix(data)
  num <- nrow(data)
  dim <- ncol(data)
  result <- lapply(sort(unique(cluster)), function(k){
    sub <- matrix(data[cluster == k, ], ncol = dim)
    cmean <- colMeans(sub)
    cvar.lower <- var.lower(cmean)
    cvar <- ifelse.ex(nrow(sub) == 1, cvar.lower, var(sub))
    cvar.edit <- edit.var(cvar, cvar.lower)
    dvar <- ifelse.ex(dim == 1, cvar.edit, diag(diag(cvar.edit))) * sf ^ 2
    overlap.result <- lapply(seq_len(num), function(i){
      dmean <- data[i, ]
      dvar.lower <- var.lower(dmean)
      dvar.edit <- edit.var(dvar, dvar.lower)
      overlap <- mvn.overlap(cmean, cvar.edit, dmean, dvar.edit,
        cs = cs, cs.log = cs.log, ss = ss, seed = seed)
      list(overlap = overlap, dvar.lower = dvar.lower,
        dvar.edit = dvar.edit, var.edited = !all(dvar == dvar.edit))
    })
    overlaps <- sapply(overlap.result, function(x) x$overlap)
    accuracy <- ifelse(cluster == k, overlaps, 1 - overlaps)
    list(accuracy = accuracy, k = k, cmean = cmean, cvar = cvar, cvar.edit = cvar.edit,
      var.edited = !all(cvar == cvar.edit), dvar = dvar, each.data = overlap.result)
  })
  list(pqvalue = apply(sapply(result, function(x) x$accuracy), 1, prod),
    result = result)
}

#-- wrap rnrom and MASS::mvrnorm --#
rnorm.wrap <- function(n, mean, var, seed = NA){
  if(!is.na(seed)) set.seed(seed)
  ifelse.ex(length(mean) > 1, MASS::mvrnorm(n, mean, var), rnorm(n, mean, sqrt(var)))
}

#-- lower limit for default --#
cv005.var.lower <- function(mean){
  var <- (mean * 0.05) ^ 2
  diag(var, nrow = length(mean))
}

#-- lower limit for VFAC gene expression --#
vfac.var.lower <- function(mean){
  diag(vfac.gene.sd(mean) ^ 2, nrow = length(mean))
}
vfac.gene.sd <- function(mean){
  ifelse(mean < 0, abs(mean) * 0.05, 0.9655 * exp(-1.086 * mean))
}
