# Supplementary material for: Vertical flow array chips reliably identify cell types from single-cell mRNA sequencing experiments
Source: Sci Rep. 2016 Nov 23;6:36014. doi: 10.1038/srep36014 (PMC5120284; doi:10.1038/srep36014)
Supplement: Supplementary Data [file srep36014-s3.zip › Supplementary Dataset Files/readme.txt]

PQ value
========

  

How to use pqvalue
==================

1. Copy this programs into your working directory and make output directory named "result".

2. Start R and change to your working directory.

  setwd(your_working_directory)

3. Load pqvalue functions.

  source("pqvalue")

4. Calculate pqvalue.

  pqvalue(matrix, cluster)
    matrix : data matrix
    cluster: vector of cluster index


Scripts in this article
=======================
 1. analysis01.vdata.R           Figure 2 (a) (b) (c) (d) (e) (f)
 2. analysis02.cells.R           Figure 2 (h)
 3. analysis03.te.R              Figure 2 (i)
 4. analysis04.skew.R            Supplementary Figure 3 (a) (b) (c)
 5. analysis05.dim_dist.R        Supplementary Figure 2-1, 2-2, 2-3
 6. analysis06.dim_dist.bic.R    Supplementary Figure 2-4, 2-5, 2-6
 7. analysis07.dist.R            Figure 2 (g)
 8. analysis11.totalnorm.R       Figure 5 (c)
 9. analysis14.te.R              Figure 5 (c)
10. analysis15.ds_cells_genes.R  Supplementary Figure 7
11. analysis16.pca_scatter.R     Figure 5 (d), Supplementary Figure 16
12. analysis17.heatmap.R         Supplementary Figure 15
