# Supplementary material for: Vertical flow array chips reliably identify cell types from single-cell mRNA sequencing experiments
Source: Sci Rep. 2016 Nov 23;6:36014. doi: 10.1038/srep36014 (PMC5120284; doi:10.1038/srep36014)
Supplement: Supplementary Data [file srep36014-s3.zip › Supplementary Dataset Files/sub.R]

library(ggplot2)
library(grid)
library(LICORS)

clustering <- function(mat, k){
  if(k == 1){
    rep(1, nrow(mat))
  }else{
    as.numeric(kmeanspp(mat, k)$cluster)
  }
}

equivalent.nsd <- function(dim, base.dim, base.nsd, file = "equiv.dist.txt"){
  if(base.nsd == 0){
    return(0)
  }
  equiv.dist <- read.table(file, header = T, sep = "\t")
  base.data <- equiv.dist[equiv.dist$dim == base.dim, ]
  base.overlap <- approx.data(base.data, "nsd", "overlap", base.nsd)$overlap
  target.data <- approx.data(equiv.dist, "dim", "overlap", dim)
  approx.data(target.data, "overlap", "nsd", base.overlap)$nsd[1]
}

mytheme <- function(){
  mtext = 10
  stext = 9
  theme(
    axis.text.x       = element_text(size = stext),
    axis.text.y       = element_text(size = stext),
    axis.title.x      = element_text(size = stext),
    axis.title.y      = element_text(size = stext),
    legend.background = element_blank(),
    legend.key        = element_blank(),
    legend.text       = element_text(size = stext),
    legend.title      = element_text(size = stext),
    panel.grid        = element_blank(),
    panel.background  = element_rect(fill = "white", colour = "grey"),
    panel.margin      = unit(0.5, "cm"),
    plot.title        = element_text(size = stext),
    plot.background   = element_blank(),
    strip.background  = element_blank(),
    strip.text        = element_text(size = stext),
    strip.text.x      = element_text(size = stext),
    strip.text.y      = element_text(size = stext)
  )
}

png.wrap <- function(graph, odir, fname, width = 8, height = 8){
  png(paste(odir, fname, sep = "/"), width = width * 96, height = height * 96)
  print(graph)
  dev.off()
}

rsnorm.wrap <- function(n, center, v.sd, xi = 1, seed = NA){
  if(!is.na(seed))
    set.seed(seed)
  dim <- length(center)
  matrix(sapply(1:dim, function(i){
    rsnorm(n, mean = center[i], sd = v.sd[i], xi = xi)
  }), ncol = dim)
}

test.data <- function(n, m1, s1, nsd, seed = 1:2, skew = F, xi = 1){
  dim <- length(m1)
  v1 <- diag(s1 ^ 2, nrow = dim)
  m2 <- m1 + nsd * s1 / sqrt(dim)
  s2 <- s1
  v2 <- diag(s2 ^ 2, nrow = dim)
  mat1 <- if(skew){
    rsnorm.wrap(n, m1, s1, seed = seed[1], xi = xi)
  }else{
    rnorm.wrap(n, m1, v1, seed = seed[1])
  }
  mat2 <- rnorm.wrap(n, m2, v2, seed = seed[2])
  mat <- rbind(mat1, mat2)
  d <- sqrt(sum((m2 - m1) ^ 2))
  list(n1 = n, m1 = m1, s1 = s1, v1 = v1, n2 = n, m2 = m2, s2 = s2, v2 = v2, nsd = nsd, dist = d, mat = mat)
}

test.var.lower <- function(m){
  dim <- length(m)
  diag(0.5, dim) ^ 2
}

write.table.wrap <- function(data, odir, fname){
  write.table(data, paste(odir, fname, sep = "/"), row.names = F, quote = F, sep = "\t")
}

zero.processing <- function(data, m = -2, s = 0.001){
  mat <- as.matrix(data)
  bool <- mat == m
  ifelse(bool, rnorm(length(mat[bool]), m, s), mat)
}
